# Supplementary material for: Developmental low-dose bisphenol A exposure leads to extensive transcriptome female masculinization and male feminization later in life
Source: Commun Med (Lond). 2025 Oct 1;5:410. doi: 10.1038/s43856-025-01119-8 (PMC12488919; doi:10.1038/s43856-025-01119-8)
Supplement: Supplementary file 4 — Supplementary Data 1 [file 43856_2025_1119_MOESM4_ESM.xlsx]

## Sheet: Control female vs Control male
Probe_ID	Female Control, FC (avg intensity)	Male Control, MC (avg intensity)	FC vs MC (fold change)	FC vs MC (p-value)	Associated Gene Symbol
17882215	3.52842	12.2092	-3.46025	1.09854e-07	Ddx3
17882217	1.84874	9.26157	-5.00967	5.37551e-06	Eif2s3y
17842007	7.22799	6.52788	1.10725	2.58621e-05	Maml2
17874691	6.37838	5.66568	1.12579	4.85393e-05	Cd40lg
17609935	6.0938	4.90519	1.24232	5.14367e-05	Ccz1b
17681943	6.10278	5.30349	1.15071	6.64774e-05	Tstd1
17882675	4.23672	5.63141	-1.32919	8.40608e-05	Sry
17806595	5.22478	4.51094	1.15825	9.88383e-05	Myorg
17842699	5.38123	3.94284	1.36481	0.000104626	Bmper
17600327	6.29357	5.54684	1.13462	0.000107566	Becn1
17843235	3.71974	2.82753	1.31554	0.000150637	Olr1203
17771687	4.82921	4.05303	1.1915	0.000170659	Ttll11
17763461	4.71655	3.0727	1.53499	0.000185586	Mir3590
17655700	6.94346	6.03678	1.15019	0.000189208	Itk
17785391	3.82157	4.25016	-1.11215	0.000219998	Vom1r97
17635628	4.17278	4.98346	-1.19428	0.000226469	Hbe2
17677386	4.92638	4.21698	1.16823	0.000226906	Tmem132b
17741223	4.82533	3.78905	1.27349	0.00022858	Reg4
17882113	5.54492	4.82602	1.14896	0.000228648	Slc25a53
17794995	7.68086	6.56782	1.16947	0.000237099	Cd27
17651595	4.62068	3.36544	1.37298	0.000237975	Higd1b
17618226	4.02798	4.6821	-1.16239	0.00023922	Ccdc89
17628078	6.11999	5.58569	1.09566	0.00024049	LOC102556805
17710854	4.84504	4.12501	1.17455	0.00027975	Pde4c
17695970	6.09353	5.3321	1.1428	0.000289147	Kremen1
17847885	6.15517	5.48703	1.12177	0.000292143	Col7a1
17851963	7.00842	5.43907	1.28853	0.00032207	Cd3e
17616176	5.44083	4.78212	1.13774	0.000339418	Tsks
17832113	5.48234	6.04231	-1.10214	0.000379461	Wnt1
17617233	4.20011	3.49529	1.20165	0.000392585	Trpm1
17656036	8.1449	7.15795	1.13788	0.000395193	Tcf7
17716920	6.24017	5.26066	1.18619	0.000401934	Gata3
17695991	6.92144	6.19115	1.11796	0.00040513	Znrf3
17790424	8.05246	7.34458	1.09638	0.000416719	Plxna4
17878487	7.10145	5.84953	1.21402	0.000419565	Itm2a
17853768	5.74589	5.19536	1.10597	0.000433375	Foxb1
17790401	8.22524	7.62922	1.07812	0.000459805	Podxl
17818407	4.3157	2.59406	1.66368	0.000460058	Mir433
17802980	7.2992	6.52951	1.11788	0.000465417	Runx3
17785030	5.08265	4.45155	1.14177	0.000542525	Spr-ps1
17607301	5.06505	3.82254	1.32505	0.000553044	Elp2
17782860	6.40486	5.24432	1.22129	0.000557748	Trbv13-2
17797596	4.77382	4.06368	1.17475	0.00056798	Mms22l
17783599	6.43928	5.7775	1.11454	0.000574485	Evx1
17875534	5.34139	4.51406	1.18328	0.000600929	Lonrf3
17800268	6.40975	5.93528	1.07994	0.000601664	Pde4b
17747317	3.16822	3.71896	-1.17383	0.000635451	Lhfpl6
17606019	6.59286	6.18134	1.06657	0.000636246	Fbxw8
17804303	4.63023	5.73604	-1.23883	0.000637932	Casz1
17748433	7.21276	6.45751	1.11696	0.000650914	Dclk2
17698547	1.24118	2.71862	-2.19035	0.000657161	ENSRNOG00000009074
17719224	6.31652	5.94192	1.06304	0.000666571	Cdkal1
17653639	6.9781	6.08701	1.14639	0.000716399	Snn
17725726	4.40892	3.74301	1.17791	0.000739881	Dnd1
17639197	6.00606	5.16163	1.1636	0.000750238	Ankrd13d
17738611	5.46987	4.46454	1.22518	0.000754229	LOC103691558
17828757	4.35839	5.0866	-1.16708	0.00076126	Rdh16
17796700	4.55829	3.38697	1.34583	0.000794078	LOC100912291
17870751	4.32253	3.45344	1.25166	0.000794298	Rgn
17848689	5.30856	4.52975	1.17193	0.00080772	Mir26a
17723217	7.2058	6.7745	1.06366	0.00081831	Zfp474
17703511	6.81678	6.19858	1.09973	0.00081842	Atp8a2
17876144	4.65317	3.87242	1.20162	0.000818819	Ssx1
17707173	6.99019	6.60626	1.05812	0.000847041	Crtc1
17744336	5.26093	4.69806	1.11981	0.00084747	Pde8b
17768497	5.17587	4.45606	1.16153	0.000858538	Dhx35
17718771	6.6208	5.71957	1.15757	0.000859662	Phactr1
17669429	6.64529	5.67113	1.17177	0.000865726	Adcy5
17757333	6.39392	5.76317	1.10944	0.000885023	Ccdc167
17779669	5.91832	5.41402	1.09315	0.000895935	Zfp93
17882629	5.98689	5.44363	1.0998	0.000898096	Vps37d
17620609	5.78829	5.12735	1.1289	0.000917199	Rabep2
17862007	4.94063	4.17638	1.18299	0.000922614	Fbxl17
17690533	6.62889	6.0603	1.09382	0.00092756	Wfs1
17602285	5.94007	5.02489	1.18213	0.000953763	Prpf8
17602575	5.73678	4.51538	1.2705	0.000955987	Polr2e
17693074	5.34207	4.03278	1.32466	0.000962665	Bmp3
17639180	6.51727	5.88887	1.10671	0.000965374	Ssh3
17851823	6.29139	5.60302	1.12286	0.00101808	Cxcr5
17635685	7.19042	6.74407	1.06618	0.0010323	Trim30c
17881371	5.58733	4.79485	1.16528	0.0010366	Bend3
17600079	3.94755	2.24911	1.75516	0.0010726	Vcp
17652536	4.70128	3.98249	1.18049	0.0010819	Cd300e
17770501	7.05923	6.24142	1.13103	0.00110683	Nacc2
17808188	5.71022	4.84543	1.17848	0.00112183	Tle1
17629913	8.1083	7.54525	1.07462	0.00114734	Zswim9
17784371	7.10605	6.21351	1.14365	0.00115429	Cd8b
17708130	6.94216	6.40501	1.08386	0.00115797	Mtmr7
17816605	7.07771	6.2521	1.13205	0.00116894	Prkch
17606303	4.24764	2.20769	1.92402	0.00123347	Tfcp2
17723086	5.10662	5.59723	-1.09607	0.00124111	ENSRNOG00000069808
17839665	4.80992	4.01404	1.19827	0.00124973	Shisal1
17719468	6.17971	5.70183	1.08381	0.00126988	Hist1h2aa
17659388	6.35114	5.39288	1.17769	0.00127762	Ccl9
17680226	3.81794	5.00602	-1.31118	0.00128389	Fmod
17784380	7.24086	6.26291	1.15615	0.00128695	Cd8a
17626561	8.95845	8.26878	1.08341	0.00129523	Tcf7l2
17728978	6.30921	5.66131	1.11444	0.00132068	Il15
17674510	5.47786	4.96526	1.10324	0.00132667	Sppl3
17647775	5.514	5.04004	1.09404	0.00133839	Zmynd15
17729348	6.97587	6.46704	1.07868	0.00133874	Elmo3
17711799	5.35875	6.18605	-1.15438	0.0013572	Sorbs2
17633541	3.27416	3.82793	-1.16913	0.00136705	Ube3a
17844042	6.61892	6.02497	1.09858	0.00137553	Alg9
17602513	5.86003	4.961	1.18122	0.00137578	Ppa1
17652017	4.86222	4.21846	1.15261	0.00138146	Ace3
17789285	7.20545	6.56725	1.09718	0.00139335	Fzd1
17805150	5.35836	4.66907	1.14763	0.0013989	Tnfrsf18
17682486	4.87767	5.52741	-1.13321	0.00140349	Smyd3
17623570	4.90968	4.27467	1.14855	0.00142794	Trpt1
17669860	7.38227	6.46385	1.14208	0.00143255	Pigz
17604077	6.9894	6.53416	1.06967	0.00148192	Ptdss1
17735497	8.51227	8.04123	1.05858	0.00149462	Cd180
17866724	5.46523	4.20372	1.30009	0.00149697	Pdcd1
17668365	2.94295	3.97008	-1.34901	0.00152144	Epha6
17820856	5.71188	5.33395	1.07085	0.00152162	Kcnk3
17760196	5.59381	5.02882	1.11235	0.0015415	LOC681186
17681651	7.36342	6.43003	1.14516	0.00154827	Cd247
17658137	6.06759	5.27552	1.15014	0.00160138	Chrne
17865430	2.90819	3.91226	-1.34526	0.00162173	Cxcr1
17819983	7.14868	6.54477	1.09227	0.0016443	Prepl
17611137	5.29365	4.51563	1.17229	0.00164448	Trdn
17865716	4.65834	3.92672	1.18632	0.00164833	Resp18
17743049	4.50506	3.51989	1.27988	0.00165272	Adh1-ps1
17719687	7.24432	6.54355	1.10709	0.00165461	ENSRNOG00000070051
17830218	8.17413	7.50369	1.08935	0.0016851	Hsf1
17646142	5.51916	5.12517	1.07687	0.00169549	Sh3bp5l
17882635	5.53999	4.95618	1.11779	0.00171649	Avil
17605575	5.2875	4.51059	1.17224	0.00181492	Osbpl2
17646209	2.93537	4.03198	-1.37358	0.00188496	Eno1l3
17661047	5.30865	4.7984	1.10634	0.00189065	Krtap3-1
17849291	0.594716	3.04891	-5.12666	0.00191512	Gria4
17609883	5.04209	3.65473	1.37961	0.00191646	Tm2d1
17814477	6.25065	5.5939	1.1174	0.00193278	Dnmt3a
17804547	6.14608	5.6753	1.08295	0.00194288	Tnfrsf25
17681771	5.00887	2.13623	2.34472	0.00195426	Ccdc190
17754248	6.80984	6.36604	1.06971	0.00195429	LOC690431
17827203	6.50821	6.25333	1.04076	0.00197706	LOC100910996
17883003	4.66983	3.58597	1.30225	0.00202016	ENSRNOG00000063076
17830018	5.5004	5.21693	1.05434	0.00205686	RGD1311188
17878135	7.26978	5.98293	1.21509	0.00206739	Cxcr3
17807242	6.41486	5.58359	1.14888	0.00206898	Tmem246
17605831	8.55488	7.71993	1.10815	0.00208038	Thrap3
17878161	6.04498	5.23039	1.15574	0.00210224	Cited1
17668408	4.98451	4.47757	1.11322	0.00210538	Or5k8
17765501	5.99987	6.3893	-1.06491	0.00211071	Casc4
17783399	6.83067	6.32922	1.07923	0.00214202	Gimap8
17843473	4.04717	3.45221	1.17234	0.00216891	Mirlet7a-2
17629290	4.94189	4.12423	1.19826	0.00218405	Mir290
17881889	6.20585	5.57871	1.11241	0.00218724	Rnf157
17730371	5.63482	4.01367	1.40391	0.00219003	Vat1l
17789982	5.70901	4.78428	1.19328	0.00219804	Cadps2
17665187	4.70294	3.55859	1.32157	0.00220471	Col8a1
17650607	6.44833	5.86994	1.09853	0.00222907	Osbpl7
17703132	8.01466	8.53566	-1.06501	0.00223061	Mcpt1l1
17744450	7.33458	6.7677	1.08376	0.0022334	ENSRNOG00000060714
17790525	5.96544	5.49439	1.08573	0.00223487	RGD1565367
17883133	7.35468	6.87427	1.06988	0.00223642	Frmd8
17798193	6.72463	6.10982	1.10063	0.00225573	Unc13b
17761038	5.91324	5.40421	1.09419	0.00228302	Ntmt1
17605119	4.71367	3.23877	1.45539	0.00228383	Vps35l
17834928	5.5756	4.95883	1.12438	0.00229223	RGD1561102
17663446	4.90062	3.73171	1.31324	0.00230882	Fbf1
17603477	7.21615	6.65051	1.08505	0.002316	Ankrd17
17839120	6.92307	6.16645	1.1227	0.00233859	Baiap2l2
17680042	2.73626	3.37532	-1.23355	0.00234207	Mir135b
17827639	5.35858	4.67552	1.14609	0.00235468	Usp44
17665608	6.3422	5.58723	1.13512	0.00243849	LOC685680
17625587	6.19453	7.11387	-1.14841	0.00244059	Dntt
17635885	7.58403	7.15717	1.05964	0.00244376	Gvinp1
17673871	7.92768	7.44832	1.06436	0.00247607	Rhof
17724840	6.38495	5.72922	1.11445	0.00247872	Tmem241
17844812	6.01736	4.40471	1.36612	0.00248618	Larp6
17753995	3.98779	4.74376	-1.18957	0.00249001	Pde9a
17734111	5.98013	5.50575	1.08616	0.00249812	Mvd
17629602	5.96018	5.5021	1.08326	0.00250227	Brsk1
17800174	5.65186	5.91297	-1.0462	0.00250442	Ak4
17624959	4.46922	5.12294	-1.14627	0.00251637	Eef1b2l
17672714	8.05806	7.51682	1.072	0.00251821	RGD1566006
17811491	6.63452	6.17235	1.07488	0.00252091	Ncmap
17851421	6.10622	5.30136	1.15182	0.00252441	Crtam
17841079	7.87346	7.09505	1.10971	0.00257292	Lima1
17748839	9.26639	8.86288	1.04553	0.00258486	Slc50a1
17861833	7.72787	7.00297	1.10351	0.00259364	Farp2
17711572	6.84647	6.35976	1.07653	0.00259406	LOC365085
17868867	3.84306	4.40981	-1.14747	0.00260007	LOC291863
17675097	5.6589	4.45436	1.27042	0.00262432	Cd209f
17721729	3.32555	3.87249	-1.16446	0.00263138	Dsg3
17681972	5.99703	5.20164	1.15291	0.00265227	Cd244
17725508	5.53782	4.66435	1.18727	0.0026605	Gfra3
17676296	6.95724	6.2605	1.11129	0.00266502	Elfn1
17777302	6.2672	5.16013	1.21454	0.00266843	Slc4a11
17859874	5.78395	4.57096	1.26537	0.00268367	Adam23
17707807	1.95394	2.92301	-1.49596	0.00272551	ENSRNOG00000065368
17642047	5.0342	4.38582	1.14784	0.00276391	Tctn3
17661230	5.90141	5.42849	1.08712	0.00276517	Krt13
17717437	4.67786	3.5333	1.32394	0.00278278	Etl4
17844664	4.21804	3.54254	1.19068	0.00278473	Hcn4
17833071	8.23673	7.47236	1.10229	0.00278699	Dgka
17702919	6.06661	5.44196	1.11478	0.00280186	Emc9
17705363	7.33303	6.77384	1.08255	0.00282886	Dock9
17662515	8.97057	8.58428	1.045	0.00284549	Pecam1
17720606	9.71959	8.96212	1.08452	0.00286331	Prkcq
17683261	6.33782	5.76222	1.09989	0.00293947	Irf6
17883033	3.3336	4.04845	-1.21444	0.00294346	Ackr3
17829495	6.39902	5.82722	1.09813	0.00294462	Zhx2
17652674	0.572302	2.1791	-3.80761	0.00296773	Tmem94
17736515	5.37109	4.8489	1.10769	0.00297088	Adamts12
17675619	6.39782	5.86486	1.09087	0.00297933	Mtus2
17878998	8.45721	7.7603	1.0898	0.00298173	Morc4
17615105	7.55562	7.10083	1.06405	0.0029927	Kcnk6
17603111	6.28519	5.77976	1.08745	0.00301495	Arfgap2
17794580	7.99023	7.29469	1.09535	0.00302888	Phc1
17828341	6.09201	5.35679	1.13725	0.00302914	ENSRNOG00000062386
17791428	7.59579	7.00601	1.08418	0.00303209	Jazf1
17679983	5.68926	5.38478	1.05655	0.00303505	Slc26a9
17649444	3.78525	2.92923	1.29223	0.00304545	Ccl12
17633143	6.06285	5.38959	1.12492	0.00305496	Sergef
17635080	6.83178	6.00541	1.1376	0.00306388	Omp
17665355	7.73546	7.19518	1.07509	0.00307663	Nfkbiz
17688569	2.76298	3.66277	-1.32566	0.00309941	Gk2
17640748	7.64813	6.76902	1.12987	0.00311717	Ms4a4c
17711454	8.57296	8.20766	1.04451	0.00311779	Clcn3
17698558	7.98649	6.59786	1.21047	0.00312511	LOC290071
17771113	5.02839	4.50817	1.1154	0.00313595	Sh3glb2
17828407	5.90733	5.46178	1.08158	0.00315143	Grip1
17757367	6.71273	6.19433	1.08369	0.00315557	Btbd9
17757565	7.55005	7.14753	1.05632	0.00315781	LOC100365646
17774124	3.03989	3.99985	-1.31579	0.00316854	Olr484
17702761	5.77607	5.1485	1.12189	0.00317984	Slc22a17
17744784	7.19125	6.59896	1.08976	0.00318873	Naip5
17876198	5.52935	4.67537	1.18265	0.00319035	Pim2
17654858	5.12657	4.52614	1.13266	0.00319964	Haghl
17795515	6.87319	6.31302	1.08873	0.00324462	LOC497796
17715355	5.93752	4.9121	1.20875	0.00324508	RGD1564786
17770806	6.51487	5.95459	1.09409	0.00324934	Surf4
17825003	3.6574	5.12891	-1.40234	0.0032646	Ighv12-3
17817181	8.26354	7.39142	1.11799	0.00329457	Sipa1l1
17602809	5.56457	4.49571	1.23775	0.00337703	Srp14
17844254	5.28451	4.6548	1.13528	0.00337745	Crabp1
17706642	5.41196	4.89826	1.10487	0.00338352	Dydc1
17684571	7.35747	6.7968	1.08249	0.00338596	Nav1
17782326	7.48302	7.21957	1.03649	0.003412	Akr1b10
17854897	5.56335	4.52108	1.23053	0.00341265	Esyt3
17831494	4.23875	3.55376	1.19275	0.00342473	ENSRNOG00000004457
17684261	6.73979	6.34534	1.06216	0.00343702	Lax1
17637077	7.64993	6.89687	1.10919	0.00344682	Lat
17638514	6.28193	5.70877	1.1004	0.00345214	Dusp8
17867336	5.25079	6.29951	-1.19973	0.00346068	Mt-nt6
17609571	6.39922	5.79808	1.10368	0.00346622	Suds3
17795674	5.85309	4.53527	1.29057	0.00346911	Klra5
17602859	5.04046	3.81103	1.3226	0.0034797	Vps28
17640579	5.20968	4.57873	1.1378	0.00349483	Tmem132a
17611240	3.58657	3.9819	-1.11023	0.00350258	Echdc1
17644009	7.07344	6.18589	1.14348	0.00350808	Nlrc3
17700580	1.06321	2.2702	-2.13522	0.00351875	ENSRNOG00000065791
17764654	6.53906	5.85407	1.11701	0.00352363	Lpcat4
17755886	5.0209	3.92062	1.28064	0.00354833	Ascc3
17810194	5.25984	4.38861	1.19852	0.00355417	Mir30e
17882257	5.81426	5.36821	1.08309	0.0035703	Ccdc57
17607149	4.5842	3.99231	1.14826	0.00357895	Slc4a8
17817588	6.57709	5.7251	1.14882	0.00361104	Ift43
17656333	4.18257	3.42296	1.22192	0.00365389	Glra1
17614159	4.53873	3.90431	1.16249	0.00370585	Lypd5
17858512	7.67213	7.07224	1.08482	0.0037129	Inpp4a
17789452	5.99308	5.54305	1.08119	0.00373219	Golga3
17856096	6.76701	6.49368	1.04209	0.00377008	Arpp21
17635898	7.55116	6.87957	1.09762	0.00377663	LOC499229
17779603	6.39172	5.63105	1.13508	0.00378195	Fam65c
17686666	6.68723	5.89606	1.13419	0.00378703	Ly9
17634922	4.38065	4.96121	-1.13253	0.00379009	Dlg2
17698196	5.29354	4.75232	1.11388	0.00382374	Tmem253
17838598	5.8366	5.25707	1.11024	0.00385468	Mroh1
17881739	2.59473	3.94925	-1.52203	0.00386158	Nfkb1
17834598	3.49921	4.54197	-1.298	0.00387282	Rfx4
17850501	6.07212	5.54001	1.09605	0.00388854	Ecsit
17679921	4.66041	3.3883	1.37544	0.00389221	Il10
17796582	7.86339	7.49402	1.04929	0.00390309	Bhlhe41
17695929	8.59316	8.09285	1.06182	0.00390479	Gas2l1
17757392	5.15147	5.75283	-1.11674	0.00391516	Dnah8
17823188	5.78997	5.17108	1.11968	0.00392223	Abcd4
17600847	7.20869	6.94175	1.03845	0.00392511	Lpcat3
17841232	5.69523	4.87327	1.16867	0.00393105	Galnt6
17714077	5.63837	4.93806	1.14182	0.00393686	LOC102547665
17834483	1.54155	3.17483	-2.05951	0.00397985	LOC103692807
17747022	5.85013	5.16984	1.13159	0.00400647	Nudt6
17880989	6.55496	7.11942	-1.08611	0.0040114	LOC302228
17780379	4.50039	3.93055	1.14498	0.00401849	Actr3b
17839095	6.96995	6.50777	1.07102	0.00402679	RGD1359634
17812155	6.44962	5.95006	1.08396	0.00404284	Ctrc
17649141	6.72431	6.25733	1.07463	0.00405701	Ankrd13b
17631889	5.68459	4.98251	1.14091	0.00406728	Wtip
17803496	10.078	9.05633	1.11281	0.0040884	Pla2g2d
17738503	5.32983	4.27734	1.24606	0.00410724	Postn
17878089	9.27964	8.52809	1.08813	0.00411313	Il2rg
17619053	4.81015	4.2477	1.13241	0.00412496	Olr59
17832476	7.79108	7.15592	1.08876	0.00415649	Nr4a1
17651521	4.52341	3.52173	1.28443	0.00415704	Rundc3a
17603057	5.93838	5.27224	1.12635	0.00416856	Tcea1
17747495	6.63396	5.90788	1.1229	0.00418917	Tm4sf1
17838866	6.69455	6.23706	1.07335	0.00419522	Apol9a
17652258	4.57547	3.94899	1.15864	0.00420657	Cacng4
17878133	5.01262	4.31779	1.16092	0.00420885	Itgb1bp2
17602829	5.8083	5.00091	1.16145	0.00421104	Htra2
17723446	6.24473	5.60131	1.11487	0.00422764	Slc27a6
17794815	5.56527	4.39744	1.26557	0.00424213	Lrrc23
17783187	6.17152	5.739	1.07537	0.00425742	Zfp398
17744941	6.25139	5.74129	1.08885	0.00426393	Mast4
17736177	10.2441	9.73992	1.05177	0.00426533	Fyb
17610371	6.2352	6.99111	-1.12123	0.00426801	Vom2r-ps10
17867729	4.61144	3.62132	1.27341	0.00429141	Slc25a41
17876115	4.72627	3.93675	1.20055	0.00432744	Xk
17633785	7.01937	6.4382	1.09027	0.00434217	Lrrk1
17831539	5.0684	4.33057	1.17038	0.00434372	Mov10l1
17625755	4.97271	4.49351	1.10664	0.00435088	Morn4
17713258	6.77722	5.74104	1.18049	0.00436834	Tnfsf13b
17694823	6.40528	5.91843	1.08226	0.00437586	Slit2
17839733	3.67221	4.7133	-1.2835	0.00439117	Ribc2
17752836	9.38307	8.64576	1.08528	0.00439924	G6b
17868552	6.9782	6.41371	1.08801	0.00441812	Tmem37
17634523	4.96187	3.91308	1.26802	0.0044458	Fsd2
17804012	5.66747	5.23484	1.08265	0.00444944	Pramef5
17743371	5.96678	5.17315	1.15341	0.00445006	Mcoln3
17632466	6.38803	5.98775	1.06685	0.00445104	Myh14
17600037	5.36654	4.28514	1.25236	0.00445385	Cdc37
17795659	5.64348	4.00729	1.4083	0.00446038	Ly49s7
17725192	5.30399	4.34702	1.22014	0.00446204	Mocos
17881030	4.83046	3.90313	1.23759	0.00447917	Egfl6
17777209	6.06915	5.32007	1.1408	0.00449302	Pdyn
17711913	2.17338	0.174809	12.4329	0.0045019	Frg1
17882639	7.713	6.63976	1.16164	0.00454286	Tlr9
17641660	4.55868	4.25399	1.07162	0.00454556	Ch25h
17726740	2.92575	3.77497	-1.29026	0.00456666	St8sia3
17668900	6.23225	5.5891	1.11507	0.0045732	Cd200r1l
17824403	7.01738	6.36541	1.10242	0.00457539	Cdc42bpb
17654396	4.91473	4.17081	1.17836	0.00460708	Dnase1l2
17739798	6.50557	5.92109	1.09871	0.00460999	Cct3
17616100	3.43522	4.1651	-1.21247	0.00461367	Izumo2
17709986	7.30163	6.59692	1.10682	0.00462612	Dnah1
17657359	3.87706	4.34549	-1.12082	0.00462759	Usp43
17715136	3.24405	4.23259	-1.30472	0.00463323	LOC690971
17656988	7.23562	6.85925	1.05487	0.00464591	Rnf112
17609731	5.9559	5.13027	1.16093	0.00465777	Ap3d1
17876849	6.5555	5.79781	1.13068	0.00466769	Tspyl2
17715954	5.24789	4.5313	1.15814	0.00467583	Pou6f2
17643381	7.09028	6.61996	1.07105	0.00467839	Mrtfb
17774210	6.11218	5.77361	1.05864	0.00468082	Olr552
17695845	5.63981	4.89756	1.15155	0.00469489	Ccdc157
17653390	7.41682	6.83056	1.08583	0.00472117	Hexdc
17875297	3.89222	3.44576	1.12957	0.00472713	LOC102552182
17814708	5.31565	4.71294	1.12788	0.0047478	Wdr35
17604931	5.01158	6.03089	-1.20339	0.00479918	Chmp5
17847293	8.22809	7.62513	1.07908	0.00480155	Dusp7
17759401	6.67927	6.09361	1.09611	0.00481701	Prdm1
17730701	4.36186	4.99522	-1.14521	0.00482215	Mir3564
17806222	10.3273	10.6234	-1.02868	0.00483009	Manea
17790823	4.66392	3.80276	1.22646	0.00488644	Dennd2a
17812310	3.03327	3.99914	-1.31843	0.00492965	RGD1559644
17882419	4.74886	4.07446	1.16552	0.0049352	Pip5kl1
17658370	5.15298	4.30195	1.19782	0.00495625	Slc13a5
17681825	9.89849	8.30593	1.19174	0.00495801	Fcgr3a
17839133	6.26971	5.71101	1.09783	0.00497665	Pla2g6
17682317	6.49785	5.73918	1.13219	0.00504164	Kmo
17613757	5.17755	4.37337	1.18388	0.00506622	Ccdc8
17649765	6.40248	5.73065	1.11723	0.00507319	Myo19
17719167	6.29444	6.75674	-1.07345	0.00508461	Foxq1
17665483	6.72857	5.62878	1.19539	0.00511775	Trat1
17725423	3.75825	4.35019	-1.1575	0.00512647	LOC103694185
17875090	5.98134	5.45167	1.09716	0.00514396	Plxnb3
17735400	6.33427	5.92813	1.06851	0.00516382	Enc1
17777579	6.38112	5.80697	1.09887	0.00516713	Lrrn4
17827629	4.25777	3.29609	1.29176	0.00517551	Ntn4
17827210	6.20311	5.7597	1.07698	0.00518027	Appl2
17611421	5.16123	4.6687	1.1055	0.0051889	Iyd
17809625	5.84671	4.89129	1.19533	0.00519013	Plk3
17627579	6.20059	5.35655	1.15757	0.00523703	Themis
17787691	4.64112	3.7655	1.23254	0.00526896	Bcl2l14
17793636	6.66089	6.19094	1.07591	0.00527581	Shq1
17781614	4.8516	5.4251	-1.11821	0.0052885	Tas2r7l
17807740	4.79395	3.96054	1.21043	0.0053298	Slc46a2
17647885	11.1253	10.5995	1.04961	0.00533661	Gp1ba
17828680	4.87784	4.14292	1.17739	0.00534172	Stac3
17865068	7.77942	7.0958	1.09634	0.00535777	Plekhm3
17602723	7.63369	7.10253	1.07478	0.00537277	Cdc42
17633993	6.98581	6.15355	1.13525	0.00539574	Slco3a1
17650555	5.39697	3.93004	1.37326	0.00542549	Skap1
17782128	5.78427	5.08558	1.13739	0.00543571	Strip2
17710984	7.15407	6.76239	1.05792	0.00543781	Sugp2
17736974	5.55807	4.67669	1.18846	0.00546253	Sema5a
17759430	3.69701	4.47995	-1.21178	0.00547594	ENSRNOG00000063612
17624347	2.99872	3.90218	-1.30128	0.0054775	Olr365
17639419	4.82285	5.10775	-1.05907	0.00547961	LOC103691276
17777482	6.49118	6.00452	1.08105	0.00548696	LOC103691893
17881493	6.77443	6.49852	1.04246	0.00555384	Rtn4r
17858087	1.06433	2.34856	-2.20662	0.00555544	Adgrb3
17753937	8.56148	7.9195	1.08106	0.00557081	Abcg1
17795430	6.51772	5.24826	1.24188	0.0055925	Klrc3
17843069	4.75437	5.4219	-1.1404	0.00559577	LOC100360143
17685742	5.48199	4.37353	1.25345	0.00560582	Pappa2
17879302	6.21481	5.63502	1.10289	0.00560741	LOC103694517
17810648	6.81004	6.32813	1.07615	0.00561985	Ncdn
17768720	5.77905	5.09313	1.13467	0.005652	Pkig
17797426	5.78386	5.09331	1.13558	0.00567803	Mmp16
17673423	6.54576	6.21414	1.05336	0.00570541	Rimbp2
17843187	7.64719	6.88518	1.11067	0.00571774	Esam
17670276	3.36561	1.04825	3.21071	0.00572871	Ephb3
17714462	6.4987	6.10349	1.06475	0.00573631	Mxd3
17611535	9.47858	8.81672	1.07507	0.00575027	Myct1
17876870	7.88697	7.33513	1.07523	0.00578408	Shroom2
17601287	4.33312	3.74531	1.15695	0.00580139	Mir3575
17875942	3.76142	4.14196	-1.10117	0.00581394	Ddx3x
17838226	7.74742	7.21479	1.07382	0.00583115	RGD1565410
17683403	6.87737	6.3347	1.08567	0.00583309	Rnf152
17831083	6.00056	5.3632	1.11884	0.00583847	Ccdc134
17821373	5.54786	5.14441	1.07843	0.00585665	Pxdn
17791076	5.70105	5.00392	1.13932	0.00586346	Olr804
17666218	7.47928	6.78473	1.10237	0.00588655	Rubcn
17625472	4.41052	4.93538	-1.119	0.0058888	Cyp2c6
17644615	6.85447	6.38719	1.07316	0.00591092	Lmf1
17732044	6.40913	5.74218	1.11615	0.00591519	Nod2
17882073	5.32248	4.56576	1.16574	0.005927	Ift172
17712710	5.26722	5.772	-1.09583	0.00593921	Defa10
17863003	6.10385	5.50715	1.10835	0.00595762	Clic5
17689943	5.85088	4.68193	1.24967	0.00597364	Tlr10
17878974	6.07073	5.77408	1.05138	0.00602851	Rab9b
17832893	5.18765	4.53588	1.14369	0.00603326	Slc39a5
17622566	4.78026	3.78853	1.26177	0.00603674	Cars1
17748135	8.90556	8.18174	1.08847	0.00606013	Rxfp1
17780369	7.3148	6.81824	1.07283	0.00606045	Dpp6
17643819	6.7778	6.18128	1.0965	0.00607196	Anks3
17704951	7.10163	6.43528	1.10355	0.0061182	Tbc1d4
17802718	2.60468	4.04047	-1.55123	0.00613547	Trnp1
17687609	5.74685	4.93542	1.16441	0.00614359	Atf3
17810490	7.06603	6.47127	1.09191	0.00615354	Zc3h12a
17600485	5.13492	4.50801	1.13907	0.00615818	Gdi2
17648462	6.14191	5.38873	1.13977	0.00617653	Tsr1
17860610	5.50693	4.86796	1.13126	0.00620631	Des
17812760	6.76371	5.99533	1.12816	0.00621906	Kif1b
17734091	5.8154	5.42861	1.07125	0.00622245	Car5a
17761258	6.15293	5.67828	1.08359	0.00623101	Prdm12
17660840	3.06084	3.66525	-1.19746	0.0062954	Thra
17708013	6.06527	5.51294	1.10019	0.00631761	Klkb1
17796966	4.72898	5.47496	-1.15775	0.00632791	Sntg1
17866272	7.78249	7.16071	1.08683	0.00633306	Usp40
17765071	7.04831	6.45096	1.0926	0.00633886	Dll4
17666684	5.76651	4.87641	1.18253	0.00633895	Etv5
17643741	6.09331	5.6502	1.07842	0.0063448	Nagpa
17603743	6.02129	5.2115	1.15539	0.00635338	Mir3583
17880800	6.18779	6.67774	-1.07918	0.00635951	Ttc6
17662835	4.99474	4.05327	1.23228	0.00636279	Abca9
17788094	4.90442	4.08773	1.19979	0.00636948	Etnk1
17879512	4.76298	4.14103	1.15019	0.00640864	Fgf13
17631846	6.29663	5.70008	1.10466	0.00645015	Scn1b
17765325	6.58276	6.12376	1.07495	0.00645271	Stard9
17792808	4.41122	3.51199	1.25604	0.0064548	Cml2
17841013	5.31189	4.48348	1.18477	0.00646502	Nckap5l
17609231	5.35597	4.92764	1.08692	0.00654165	Zmym2
17731798	6.35612	5.47747	1.16041	0.00658557	Large
17685434	6.73218	6.3405	1.06178	0.00659071	Mr1
17607599	5.0034	4.41428	1.13346	0.00659933	Rabgap1
17703064	6.17889	5.653	1.09303	0.00660267	Adcy4
17610516	5.99928	5.25223	1.14224	0.00661867	Utrn
17631566	7.69983	7.23965	1.06356	0.00662828	Proser3
17880863	6.32177	6.02919	1.04853	0.00666038	Smim24
17650686	6.64579	6.06452	1.09585	0.00666387	Mllt6
17762180	7.55099	7.11631	1.06108	0.00666539	RGD1560248
17741788	8.47605	7.7745	1.09024	0.0067453	Kcna3
17666965	9.86694	9.04524	1.09084	0.00675512	Gp1bb
17640423	5.47254	4.90337	1.11608	0.00676931	Myrf
17660659	5.24966	4.79182	1.09555	0.00677181	Fbxo47
17618572	5.63287	4.78417	1.1774	0.00680245	Gdpd5
17652951	7.06337	6.38639	1.106	0.00685135	Mettl23
17823147	5.47712	4.87509	1.12349	0.00685668	Fam161b
17748786	6.08316	5.23824	1.1613	0.00685811	Fdps
17822953	6.3645	5.88244	1.08195	0.00686265	RGD1559921
17814455	6.04146	5.42797	1.11302	0.0068643	Dtnb
17681241	5.50247	4.70305	1.16998	0.00687548	Rabgap1l
17813237	5.02734	4.32978	1.16111	0.00690141	Mmp23
17757111	5.75545	5.31491	1.08289	0.00690831	Spdef
17860670	7.42414	6.98763	1.06247	0.0069163	Gmppa
17646399	5.0374	4.27275	1.17896	0.00692101	Drc3
17699557	4.857	4.5005	1.07922	0.00692461	Sox7
17697861	7.01142	6.34232	1.1055	0.00693674	Gpr137c
17754230	5.70542	5.29548	1.07741	0.00695724	Lrrc3
17812547	7.54902	6.86876	1.09904	0.00698449	Clcn6
17639758	5.38142	4.83549	1.1129	0.00698698	Tigd3
17872796	4.91079	4.31204	1.13886	0.0070105	Pcyt1b
17647812	6.20668	5.46477	1.13576	0.00701627	Pld2
17813224	4.4191	3.8019	1.16234	0.00702343	Gabrd
17727893	6.54032	6.10987	1.07045	0.0070573	Ccdc102a
17782916	6.68888	5.94225	1.12565	0.00705835	ENSRNOG00000070909
17791118	6.44253	6.03188	1.06808	0.00706063	Tpk1
17687699	7.65913	7.2722	1.05321	0.00706489	Traf3ip3
17634047	5.1615	4.25907	1.21188	0.00708744	Ntrk3
17664542	3.00775	4.06509	-1.35154	0.00718718	Krtap7-1
17689947	7.86917	7.41314	1.06152	0.00721031	Mir328b
17746026	4.1625	4.77915	-1.14814	0.00722862	LOC310177
17656477	3.2992	3.65944	-1.10919	0.00725517	Olr1424
17880477	8.04815	7.56521	1.06384	0.00726601	Hmgb1l1
17703387	4.90598	4.1734	1.17554	0.00728519	Mrpl57
17827262	6.14167	5.43504	1.13001	0.00728647	Slc41a2
17645118	7.87625	7.03963	1.11885	0.00728998	Ccnjl
17641753	5.99179	5.63723	1.06289	0.00732009	Cpeb3
17643720	5.89935	5.53472	1.06588	0.00732148	Eef2kmt
17633331	4.01374	4.55204	-1.13412	0.00733219	Nav2
17742434	10.8143	10.2134	1.05883	0.00734042	Pde5a
17693487	6.05832	5.14259	1.17807	0.0073453	Cxcl6
17693420	8.08426	7.30599	1.10653	0.00735085	Parm1
17837103	2.61222	3.87829	-1.48467	0.00738289	Eif3e
17744073	8.46553	8.92687	-1.0545	0.00739047	Vcan
17702253	7.49068	6.49741	1.15287	0.00739704	ENSRNOG00000063168
17653713	4.02461	4.58333	-1.13883	0.00739991	Atf7ip2
17774291	6.20588	5.80635	1.06881	0.0074303	Olr663
17705657	10.1025	9.34006	1.08163	0.00743956	Ppif
17730478	6.05045	5.45965	1.10821	0.00746042	Cmip
17791329	5.30256	4.96371	1.06827	0.00748148	Npvf
17876898	6.10471	5.15235	1.18484	0.00748571	Mid1
17729187	1.54331	3.02783	-1.9619	0.00748787	Rps27a-ps6
17677262	5.00968	4.2746	1.17196	0.0075218	Mmp17
17874468	6.26336	5.73721	1.09171	0.00752511	LOC103690901
17778324	7.07748	6.36569	1.11182	0.00752974	Defb29
17630609	7.07871	6.45447	1.09671	0.00753492	Pou2f2
17810714	6.1137	5.60603	1.09056	0.00754798	Gja4
17673477	3.79902	4.69497	-1.23584	0.00759161	Ssty1-ps9
17751329	5.55868	5.91867	-1.06476	0.00762591	Egf
17825553	6.24154	5.426	1.1503	0.00763193	Mip
17737688	5.23376	4.71918	1.10904	0.00765595	Zmat3
17666905	4.21703	4.91081	-1.16452	0.00766319	Olr1568
17673587	7.55409	6.83179	1.10573	0.00768511	Ccdc92
17831704	3.60614	2.79214	1.29153	0.00768531	Acr
17685893	2.5545	3.956	-1.54864	0.00769178	Tnfsf18
17643476	8.23293	7.54118	1.09173	0.00773837	LOC102550998
17642329	8.42658	6.80401	1.23847	0.0077388	Scd1
17857172	7.16807	6.52373	1.09877	0.00774605	Foxp4
17676012	4.94237	4.56132	1.08354	0.00775214	Usp42
17758784	6.58994	6.05758	1.08788	0.00775287	Fam184a
17880963	5.37253	4.42783	1.21336	0.00775723	ENSRNOG00000065168
17774959	5.37315	4.44226	1.20955	0.00777544	Ehf
17681807	4.66749	5.19087	-1.11213	0.00782162	ENSRNOG00000034300
17682805	5.92815	5.25914	1.12721	0.00783994	Tp53bp2
17720404	4.13965	3.74665	1.10489	0.00784185	LOC102550988
17776494	5.19451	4.60941	1.12694	0.00790288	Patl2
17875860	10.4437	9.75866	1.0702	0.0079047	Kdm6a
17765148	5.49907	4.70796	1.16804	0.00790482	Tyro3
17881042	6.52679	6.22395	1.04866	0.00791968	ENSRNOG00000069556
17770582	5.87707	5.29225	1.1105	0.0079428	Snapc4
17714873	6.27957	5.33373	1.17733	0.00794499	Ptpdc1
17610189	6.5839	6.02926	1.09199	0.00794593	Copb1
17764152	4.88753	4.39408	1.1123	0.0079753	Dgkz
17601729	4.19367	4.69722	-1.12007	0.0079815	Usp5
17795527	8.29848	7.47061	1.11082	0.0079872	Ly49si1
17844619	5.31524	4.55428	1.16709	0.007994	Stra6
17703421	4.82757	4.37262	1.10404	0.00802061	LOC102550095
17729157	8.24622	7.5498	1.09224	0.00807193	Arhgap10
17622657	6.16492	5.58741	1.10336	0.00807309	Mrgprf
17671881	4.96697	4.28484	1.1592	0.00807314	Zfp853
17825417	2.07721	3.47814	-1.67443	0.00807981	Alkbh8
17781874	5.15422	5.6781	-1.10164	0.00809663	Hyal6
17686071	4.83992	5.67635	-1.17282	0.00809755	Fmo3
17732834	8.53818	7.95762	1.07296	0.00812641	Inpp4b
17650194	7.3543	6.51229	1.12929	0.00813522	Mmd
17816443	5.17482	4.59046	1.1273	0.0081676	Dact1
17808964	2.53202	3.03444	-1.19843	0.00819845	Oma1
17879645	7.63742	7.31147	1.04458	0.00820925	Mir465
17816099	5.81494	5.21944	1.11409	0.00822731	RGD1307621
17702240	8.06877	7.77259	1.03811	0.00822889	ENSRNOG00000067066
17693701	5.53746	4.82013	1.14882	0.00826775	Smr3a
17616319	5.1106	4.19686	1.21772	0.00827184	Lhb
17678383	6.98659	6.40449	1.09089	0.00827803	Tesc
17839926	5.73746	5.16771	1.11025	0.00827941	Mapk12
17727641	5.72828	5.2241	1.09651	0.00828007	Cmtm4
17866051	5.53647	4.92714	1.12367	0.00830699	Pid1
17702182	8.53015	8.19619	1.04075	0.00832232	Chd8
17618739	5.97641	5.68284	1.05166	0.00833137	Ucp3
17799716	7.59281	7.07049	1.07387	0.00836884	Mllt3
17872922	4.44236	3.6276	1.2246	0.00841718	Pgr15l
17669098	6.89286	6.19578	1.11251	0.00842391	Cd80
17620949	6.36106	5.66828	1.12222	0.00842875	Ctf1
17858944	8.02571	7.17346	1.11881	0.00844355	Col3a1
17810910	5.60846	5.19725	1.07912	0.0084517	RGD1562036
17882169	7.29555	6.66748	1.0942	0.0084521	Fscn1
17842292	5.83207	5.24128	1.11272	0.00845925	Zfp846
17841858	6.47951	4.50915	1.43697	0.00846151	Mmp12
17688247	5.53023	5.21836	1.05976	0.00846533	Hsd17b13
17752588	7.57599	7.12353	1.06352	0.0084798	Atat1
17705618	5.4841	5.70483	-1.04025	0.00848024	Farp1
17698522	6.94408	6.55616	1.05917	0.00849212	ENSRNOG00000067709
17623580	5.5558	5.14554	1.07973	0.00850517	Macrod1
17741483	7.99005	7.24209	1.10328	0.00850589	Dennd2c
17835936	6.71159	6.00908	1.11691	0.00851049	Rab3ip
17686368	7.11613	6.641	1.07154	0.00851796	Pbx1
17660917	7.07886	6.33396	1.1176	0.00851915	Ccr7
17867267	5.69105	4.97442	1.14406	0.00853546	Unc5cl
17606093	6.11499	5.33103	1.14706	0.00854749	Derl1
17782582	6.62572	5.9299	1.11734	0.00859211	Clec2l
17797998	8.23537	7.55043	1.09072	0.00859591	Aco1
17878820	4.39224	3.91859	1.12087	0.00860538	Hnrnph2
17865955	6.17874	5.53393	1.11652	0.0086359	Dock10
17680051	6.42501	5.95767	1.07844	0.00864729	Klhdc8a
17799330	5.45108	5.06447	1.07634	0.00864888	Mir455
17695056	7.15143	6.49939	1.10032	0.00865686	Evc2
17748931	6.70482	6.14216	1.09161	0.0086584	Flad1
17784958	6.21931	5.03349	1.23559	0.00866159	Dysf
17826858	3.31305	3.98014	-1.20135	0.00866469	LOC691422
17760219	3.27104	4.07408	-1.2455	0.00867329	LOC102547882
17802357	6.2196	5.27571	1.17891	0.0087085	A3galt2
17774120	3.5577	4.54666	-1.27798	0.00876961	Olr482
17665165	6.21064	5.38401	1.15354	0.00877658	LOC680528
17663090	7.14623	6.89831	1.03594	0.00878484	Cd300le
17883197	5.92117	6.84872	-1.15665	0.00880165	Htr2a
17648576	6.86748	6.36773	1.07848	0.00881521	Scarf1
17608827	4.91514	4.15429	1.18315	0.00881691	Rnf111
17757436	6.09475	5.31884	1.14588	0.00885331	Wdr4
17700702	3.73652	2.37566	1.57284	0.00886261	Hs6st3
17827557	5.24206	4.55207	1.15158	0.00890338	Lta4h
17619058	3.12376	4.33544	-1.38789	0.00891695	Or51a25
17882701	7.87694	6.86158	1.14798	0.00892405	Il2rb
17791390	6.17476	5.6983	1.08361	0.00896579	Hoxa7
17602419	5.61104	4.93702	1.13653	0.00899677	Eif4g2
17749184	5.66108	5.01986	1.12774	0.00900054	Ivl
17851673	8.31391	7.67056	1.08387	0.00900614	Pdzd3
17668323	7.22903	6.6981	1.07927	0.00901886	C2cd2
17699417	4.10019	3.11973	1.31428	0.00902415	C1qtnf9
17838727	7.71182	7.04682	1.09437	0.00903737	Tonsl
17660565	4.74914	4.31765	1.09994	0.00904468	Gpr179
17881815	6.7042	5.91328	1.13375	0.00904626	ENSRNOG00000049056
17853371	5.57773	5.12774	1.08776	0.00905038	Iqch
17637089	7.06614	6.28947	1.12349	0.00905491	Spns1
17879348	6.16225	5.43167	1.1345	0.00906305	RGD1561558
17750295	5.78627	5.37478	1.07656	0.00907314	LOC100912312
17810834	6.6929	5.73777	1.16646	0.00908894	Lck
17656513	6.08453	5.4332	1.11988	0.00909565	Olr1457
17603719	5.25155	4.51196	1.16392	0.00909947	Dnajc8
17621231	8.42474	7.72816	1.09014	0.00910992	Inpp5f
17705438	4.16686	3.33751	1.24849	0.00914406	Zic5
17759653	6.25424	5.57519	1.1218	0.00916247	Maml3
17725639	6.68749	5.99848	1.11486	0.009164	Tmem173
17630188	6.67946	6.0542	1.10328	0.00918237	Qpctl
17794646	7.39446	6.5729	1.12499	0.00918387	C3ar1
17785904	2.17009	3.54261	-1.63247	0.00920063	Lmcd1
17724811	5.40319	4.77199	1.13227	0.00920184	Esco1
17754673	8.03355	7.31547	1.09816	0.00925942	Phyhipl
17772978	7.76434	7.26256	1.06909	0.00928656	Stk39
17604919	6.32831	5.64811	1.12043	0.00930518	Copa
17838872	8.08515	7.3709	1.0969	0.00934401	RGD1565356
17799718	7.28917	6.58466	1.10699	0.00935112	Focad
17860366	9.16673	8.37707	1.09426	0.00936293	Slc11a1
17648032	5.95946	5.288	1.12698	0.00938329	Ggt6
17606539	4.20974	3.56646	1.18037	0.00939501	Pou6f1
17727348	6.36669	5.17513	1.23025	0.00939853	Galr1
17607931	4.96843	5.34637	-1.07607	0.00940002	Eif4enif1
17837036	5.56085	5.04786	1.10163	0.00940343	Dpys
17750476	7.00122	6.36996	1.0991	0.00940813	Ampd2
17797445	4.12636	5.04572	-1.2228	0.00943238	Cngb3
17802830	6.59923	6.01707	1.09675	0.00948192	Xkr8
17746044	5.21105	4.53069	1.15017	0.00950132	Fbxl7
17798252	6.89471	6.46702	1.06613	0.00951222	Tesk1
17606241	4.984	3.97306	1.25445	0.00951616	Eif4h
17648931	5.4223	4.72488	1.14761	0.00952771	Fam222b
17839573	5.30716	4.55851	1.16423	0.00953519	Bik
17719222	4.03742	3.16067	1.27739	0.00954781	RGD1561310
17630961	5.59133	5.13555	1.08875	0.00954862	Map3k10
17718710	8.50174	7.76795	1.09446	0.00955634	Gmpr
17876404	4.79076	3.58658	1.33575	0.00961644	Dgkk
17651028	6.73393	5.93491	1.13463	0.00961764	Krtap31-1
17719674	9.00308	8.24907	1.09141	0.00963096	LOC100912942
17792083	2.44916	3.71313	-1.51608	0.00966587	RGD1564696
17808785	7.53275	6.98806	1.07795	0.00967845	Dock7
17704825	6.54997	6.00743	1.09031	0.00969672	Pcdh20
17790412	4.48169	5.06857	-1.13095	0.00972467	ENSRNOG00000032847
17671493	6.84642	7.25209	-1.05925	0.00974364	Rxfp2
17751966	7.17995	6.76239	1.06175	0.00975127	Adgrl2
17729005	7.14612	6.67108	1.07121	0.00975499	Gab1
17870121	7.1852	6.43922	1.11585	0.00975571	Pif1
17801063	5.15499	4.37739	1.17764	0.00975861	Pdzk1ip1
17676884	6.67674	6.15686	1.08444	0.00977427	Rasa4
17768194	7.94398	7.30919	1.08685	0.00979453	Dlgap4
17857506	2.74106	1.83383	1.49472	0.00981386	Tjap1
17698012	6.14765	5.66331	1.08552	0.00982114	Peli2
17654204	5.72119	5.19292	1.10173	0.00983221	Flywch1
17777283	6.0161	5.26734	1.14215	0.00986044	Lzts3
17868219	5.98682	5.49866	1.08878	0.00996075	Ces1d
17729808	5.77748	5.21043	1.10883	0.0100223	Cog8
17841628	2.9536	1.81636	1.62611	0.0100277	RGD1566264
17780007	5.88788	5.44281	1.08177	0.0100427	Gata5
17698448	5.0366	4.19299	1.2012	0.0100563	ENSRNOG00000068772
17631448	9.0365	8.40849	1.07469	0.0100647	Zfp27
17800550	5.68622	5.03785	1.1287	0.0101204	Cyb5rl
17695587	5.25499	4.72386	1.11243	0.0101322	Slc5a1
17880162	3.18849	4.13709	-1.29751	0.0101557	Scpep1
17620830	8.71414	8.22755	1.05914	0.0101838	Fbrs
17841962	9.05431	8.55406	1.05848	0.0101871	Trpc6
17797004	5.93022	5.37397	1.10351	0.0102137	Npbwr1
17690185	7.07281	6.66292	1.06152	0.0102193	Ccdc149
17793546	8.90632	8.4223	1.05747	0.0102207	Frmd4b
17791727	2.3936	3.88982	-1.62509	0.0102625	Prdm5
17727906	6.35709	5.66221	1.12272	0.0102677	Dok4
17711284	1.48425	2.95527	-1.99108	0.0103114	Marchf1
17880432	7.34538	6.88601	1.06671	0.0103613	Igip
17818283	5.16894	5.60336	-1.08404	0.0103713	Hhipl1
17621188	10.1326	9.67805	1.04697	0.0103716	Tgfb1i1
17766437	8.65652	8.16675	1.05997	0.0103864	Mavs
17785264	11.0553	10.1142	1.09305	0.0104148	Gp9
17608309	7.81565	6.50966	1.20062	0.0104181	Zfyve26
17827966	4.98088	4.04613	1.23102	0.0104299	Lrriq1
17766058	3.52764	2.76096	1.27768	0.0104443	Mertk
17674897	6.2191	5.68786	1.0934	0.0104679	Pxmp2
17725934	5.58097	4.87458	1.14491	0.0104951	Prelid2
17826409	5.62999	5.08342	1.10752	0.0105413	Adamtsl5
17818935	6.42426	5.57816	1.15168	0.0105742	Tnfaip2
17607271	7.44763	6.87707	1.08297	0.0105759	Dazap2
17611692	6.35808	5.80762	1.09478	0.0105914	Tulp4
17879216	6.20374	5.64264	1.09944	0.0106565	LOC103690902
17795684	6.82715	5.28256	1.29239	0.0106707	Ly49i7
17872942	6.81378	6.24075	1.09182	0.0107116	Ar
17873704	5.91164	5.44984	1.08474	0.0107477	H2afb3
17623134	5.96866	5.29579	1.12706	0.0107605	Efemp2
17616188	8.55138	8.051	1.06215	0.0107857	Irf3
17725869	4.42018	3.6952	1.1962	0.0107938	Pcdh1
17877980	8.73016	8.01166	1.08968	0.010816	Ophn1
17628463	5.06135	4.10178	1.23394	0.0108219	Igf2r
17653841	6.44551	5.70146	1.1305	0.0108467	Sec14l5
17757344	5.42548	4.95884	1.0941	0.0108822	Mdga1
17782404	9.38994	8.78443	1.06893	0.0109087	Tmem140
17881659	8.37227	7.90041	1.05973	0.0109196	Adamts20
17657180	7.40409	7.13171	1.03819	0.0109756	Cenpv
17683399	3.20667	3.81734	-1.19044	0.0110069	ENSRNOG00000065784
17604869	6.03103	5.4237	1.11198	0.0110407	Ncstn
17808377	5.90121	5.48563	1.07576	0.0110502	Ttc39b
17623122	7.75579	7.1239	1.0887	0.0110705	Fibp
17851258	3.49173	4.04897	-1.15959	0.0110812	Olr1291
17856622	5.3636	4.9284	1.0883	0.0110928	Fam198a
17880833	3.57912	4.47545	-1.25043	0.0110951	Mob3a
17699707	10.6777	10.0799	1.05931	0.0111171	Clu
17861616	5.31909	4.77074	1.11494	0.0111321	Klhl30
17632774	5.38455	4.97749	1.08178	0.0111536	Dkkl1
17638285	1.4039	2.59044	-1.84517	0.0111756	Rnh1
17812285	5.16792	5.68707	-1.10046	0.0111964	LOC691162
17648339	4.48833	5.13393	-1.14384	0.0112213	Or1e20-ps1
17721306	6.71176	6.2448	1.07478	0.01123	Mtcp1
17854403	6.23041	5.75633	1.08236	0.0112452	Ube3d
17715845	6.61788	6.27131	1.05526	0.0113179	Zfp192
17831946	9.75926	9.07371	1.07555	0.0113346	Ano6
17696446	8.67491	8.12767	1.06733	0.0113474	Meis1
17645567	3.79719	2.81787	1.34754	0.0113792	Olr1406
17879304	6.13618	5.38848	1.13876	0.0113953	Gpc4
17798022	5.74644	5.22577	1.09964	0.0114161	Topors
17869706	3.45318	2.99086	1.15458	0.0114446	Trav6-2
17872255	4.44318	3.72498	1.19281	0.011453	Grpr
17755947	2.22999	2.76466	-1.23976	0.0114666	Olr1697
17771048	5.98897	5.40344	1.10836	0.0115203	Wdr34
17644152	5.47916	4.82011	1.13673	0.0115253	Ntn3
17696597	7.92741	7.2809	1.08879	0.0115261	Ahsa2
17811362	5.7019	5.0883	1.12059	0.011551	Zfp593
17752407	6.39227	5.9542	1.07357	0.0115697	Trim39
17824501	3.24878	3.91994	-1.20659	0.0115699	Mir3545
17652357	3.74114	4.12261	-1.10197	0.0115724	Kcnj16
17651355	5.75621	5.42055	1.06192	0.0115801	Rnd2
17791192	6.10209	5.60604	1.08848	0.0115811	Zfp467
17672376	7.92707	7.49882	1.05711	0.0115847	Ap4m1
17679473	8.91194	8.27562	1.07689	0.0116144	Serpinb2
17826881	3.45363	3.94855	-1.1433	0.0116342	Vom2r55
17755934	3.39285	4.52563	-1.33387	0.0116361	Olr1693
17727409	6.34267	5.7605	1.10106	0.0116385	Cndp1
17875310	5.68864	4.36404	1.30353	0.0116728	Sh2d1a
17664252	0.887263	1.69293	-1.90804	0.0116934	ENSRNOG00000062450
17835285	7.0638	6.55429	1.07774	0.0117288	Vezt
17723192	7.0244	6.67095	1.05298	0.0117656	Prr16
17759462	4.81599	4.02584	1.19627	0.0118419	ENSRNOG00000069480
17811113	8.73721	8.21011	1.0642	0.0118809	Slc9a1
17846210	6.41176	5.93922	1.07956	0.0118832	Myo6
17691403	7.73139	7.06229	1.09474	0.0118989	Zmiz2
17676538	4.01501	4.61036	-1.14828	0.0119087	Mir25
17787021	2.25779	3.00581	-1.33131	0.0119246	Vom2r50
17601229	5.25849	4.54285	1.15753	0.0119308	Phb2
17688522	7.40407	6.55647	1.12928	0.0119682	Rasgef1b
17877558	5.67886	4.94818	1.14767	0.0120298	Cfap47
17689334	7.66495	7.16828	1.06929	0.0120388	Aasdh
17749195	4.58728	3.93438	1.16595	0.0120859	Lce1f
17873090	7.08997	6.38088	1.11113	0.0121122	Gdpd2
17781998	7.82966	7.11131	1.10102	0.0121332	Ccdc136
17843231	5.91362	5.60195	1.05564	0.0121335	Olr1201
17850594	4.65466	5.25623	-1.12924	0.0121404	Dpy19l2
17746202	7.36834	6.93349	1.06272	0.0121424	ENSRNOG00000068153
17847586	7.67557	6.9357	1.10668	0.0121446	Uba7
17602901	5.71196	4.80057	1.18985	0.012173	Dmac1
17648370	4.85065	4.46716	1.08585	0.012189	Olr1512
17787975	6.46471	5.65818	1.14254	0.0121919	Aebp2
17783542	11.2895	10.6166	1.06338	0.0122122	Npy
17603811	7.91043	7.50365	1.05421	0.0122442	Fcf1
17745990	3.35929	4.35024	-1.29499	0.0122555	Cdh6
17661049	5.42389	4.90675	1.10539	0.0123083	Krtap1-5
17845871	5.9147	5.70135	1.03742	0.0123114	Onecut1
17634190	7.16108	6.79336	1.05413	0.0123157	Pex11a
17664440	1.47866	2.88947	-1.95412	0.0123157	Adamts5
17858292	4.49395	3.60368	1.24705	0.0123259	Prss39
17823540	8.18374	7.26862	1.1259	0.0123369	Ston2
17881955	8.30111	7.72462	1.07463	0.0124291	Reep2
17675202	6.94746	6.39995	1.08555	0.0124362	Camsap3
17774458	7.52693	7.09807	1.06042	0.0124653	Madd
17752747	6.02162	5.25525	1.14583	0.0124657	Tnf
17749947	6.89487	5.86041	1.17652	0.0124681	Cd2
17640636	3.31548	4.40127	-1.32749	0.0124742	Ms4a18
17672677	9.28299	8.55114	1.08559	0.0124929	Pilra
17788587	5.31878	4.88669	1.08842	0.0125444	Slc4a2
17692790	3.75344	2.16769	1.73154	0.0125611	Lpcat2b
17702438	5.81363	5.28918	1.09916	0.0125876	ENSRNOG00000067749
17639006	6.90829	6.27023	1.10176	0.0125901	Lrp5
17790982	4.64458	3.5889	1.29415	0.0126106	LOC103692116
17604449	4.69588	3.8249	1.22771	0.012632	Mrpl21
17781921	6.29539	5.63723	1.11675	0.0126645	Fscn3
17649604	5.28116	3.60835	1.46359	0.0126827	Ccl4
17865057	5.90768	5.21047	1.13381	0.0127085	Mettl21a
17626824	7.4293	6.44586	1.15257	0.012756	Slc18a2
17701233	5.80556	5.30656	1.09403	0.0127775	Nkiras1
17654249	5.31801	4.78937	1.11038	0.0127886	Prss30
17735659	6.36991	5.56995	1.14362	0.0127921	Elovl7
17613406	6.2462	5.61322	1.11276	0.0128016	Zbtb45
17654999	6.48496	6.07687	1.06715	0.0128027	LOC302999
17656473	2.26776	3.07626	-1.35652	0.0128069	Olr1422
17850816	5.98535	5.14572	1.16317	0.0128267	Kcnj5
17619462	7.79969	7.28511	1.07063	0.01283	Trim66
17743645	6.30132	5.76533	1.09297	0.0128442	Negr1
17851813	6.08816	5.6068	1.08585	0.0128597	Upk2
17873015	2.65104	1.75611	1.50961	0.0128598	Awat2
17731182	6.16212	5.61482	1.09748	0.0128732	Ntpcr
17620277	5.33792	4.71189	1.13286	0.0129022	Otoa
17840136	7.18332	6.53712	1.09885	0.0129101	Chkb
17733052	7.87212	7.30247	1.07801	0.0129245	Fhod1
17855912	5.86953	5.41997	1.08295	0.0129288	Ptpn23
17631542	6.97027	6.22793	1.1192	0.0129375	Arhgap33
17735186	5.95873	5.36793	1.11006	0.0129719	Homer1
17843017	5.99551	5.29631	1.13201	0.0129966	Rpusd4
17814554	4.28885	4.75583	-1.10888	0.0130005	Ncoa1
17648700	9.1328	8.40235	1.08693	0.013011	Fam57a
17713887	7.1744	7.62706	-1.06309	0.0130136	ENSRNOG00000063205
17755203	6.43639	7.14892	-1.1107	0.0130139	Pkib
17743909	3.15814	4.01455	-1.27118	0.0130468	Nr2f1
17640692	4.21111	3.7317	1.12847	0.0130509	Ms4a14
17641983	10.6272	10.0766	1.05464	0.0130729	Pdlim1
17825097	10.8769	10.0771	1.07936	0.0130961	ENSRNOG00000070933
17684738	5.27022	4.80607	1.09658	0.0131006	Nek7
17845272	9.84099	9.16176	1.07414	0.013101	Rbpms2
17749142	4.56757	5.15318	-1.12821	0.0131206	Pglyrp3
17880794	5.3681	5.78249	-1.0772	0.0131505	Cbll1
17661741	7.50034	7.29005	1.02885	0.0131645	Mpp3
17733042	5.88935	5.42909	1.08478	0.0131769	Lrrc29
17802139	7.42761	6.66996	1.11359	0.013202	Col8a2
17663879	5.89754	5.5713	1.05856	0.0132499	Mir338
17797988	3.68618	4.13406	-1.1215	0.0132587	RGD1306195
17602051	2.09522	0.00189772	1104.07	0.0132814	Gpr162
17823580	4.27178	4.68485	-1.0967	0.0132929	LOC500702
17733134	8.9199	8.28805	1.07624	0.0132978	Acd
17677021	4.84817	5.15919	-1.06415	0.0133023	Trim50
17614698	7.92173	7.36749	1.07523	0.0133076	Prx
17783246	5.08646	4.43156	1.14778	0.0133106	Sspo
17763595	2.48724	3.2241	-1.29625	0.0133573	Olr468
17850232	6.74461	6.11152	1.10359	0.0133678	S1pr2
17811090	6.11477	5.66005	1.08034	0.0133732	Gpatch3
17617724	6.80933	6.25574	1.08849	0.0134224	Zfp710
17841610	5.46595	4.77598	1.14447	0.0134573	Smug1
17604311	6.12251	5.36546	1.1411	0.0134649	Paics
17790395	7.16762	6.45622	1.11019	0.0135855	LOC103692111
17617694	4.75377	4.15904	1.143	0.0136043	Kif7
17723688	7.68022	7.05516	1.0886	0.0136052	Sh3tc2
17765687	8.25232	7.50306	1.09986	0.0136202	Slc24a5
17624453	5.79659	5.37396	1.07865	0.0136292	Trpm6
17713615	8.27333	7.79542	1.06131	0.0136342	Papd7
17763548	6.18111	5.48701	1.1265	0.013652	Tnks1bp1
17796169	3.18017	4.07922	-1.28271	0.0136581	Slco1a4
17633940	7.51811	7.08526	1.06109	0.0136676	LOC102553828
17807281	4.49705	5.13646	-1.14219	0.0136737	Or13d1
17779825	5.87664	5.3791	1.09249	0.0136813	Phactr3
17689559	7.5891	6.81803	1.11309	0.0137075	Txk
17621115	8.78242	8.10083	1.08414	0.0137084	Itgax
17881433	8.08868	7.62251	1.06116	0.0137187	Dennd1c
17604743	4.50982	3.10118	1.45422	0.0137274	Nudt22
17684406	6.88937	6.50683	1.05879	0.0137582	Lgr6
17882347	7.43205	6.82371	1.08915	0.0137602	Tnfaip3
17653063	5.79814	5.41637	1.07048	0.0138006	Engase
17659519	6.26435	5.49914	1.13915	0.0138437	Znhit3
17674407	5.58939	4.82187	1.15918	0.0138628	Ccdc64
17787538	7.84921	7.20403	1.08956	0.0138734	Klrb1c
17786921	8.37323	7.84838	1.06687	0.0138746	Foxj2
17874683	5.22147	4.76389	1.09605	0.0138857	Vgll1
17677059	5.50269	5.00894	1.09857	0.013887	Stx1a
17857830	5.99017	5.25939	1.13895	0.0138889	LOC688459
17857877	5.99017	5.25939	1.13895	0.0138889	LOC688459
17827650	6.67154	6.15433	1.08404	0.0139026	Fgd6
17688433	5.74679	5.36619	1.07092	0.0140468	Cops4
17624808	1.93274	0.786808	2.45643	0.0140572	Glis3
17668830	9.66374	9.20237	1.05014	0.0140648	Gcsam
17698658	5.20695	4.79223	1.08654	0.0140782	Rem2
17679398	7.90549	7.51292	1.05225	0.0140988	Phlpp1
17698598	6.10092	5.20479	1.17217	0.0141306	RGD1311300
17721759	5.43107	5.77102	-1.06259	0.0141662	Dsg2
17799819	8.0427	8.55653	-1.06389	0.0141885	Ift74
17756767	8.61147	7.60285	1.13266	0.0141964	RT1-Bb
17711044	5.29735	4.42727	1.19653	0.0141979	Tm6sf2
17622194	6.04795	5.64123	1.0721	0.0142459	Rassf7
17851994	7.85184	7.27808	1.07883	0.0142604	Il10ra
17803181	5.87634	6.55214	-1.115	0.0143123	Wnt4
17801184	5.138	4.4606	1.15186	0.0143152	Faah
17646042	5.52276	5.08506	1.08608	0.0143189	Galnt10
17807027	5.60168	5.0514	1.10894	0.0143281	Shb
17821349	4.99657	4.66607	1.07083	0.0143396	Rps7
17747284	7.94878	7.44692	1.06739	0.0143442	Setd7
17871267	5.25784	4.37144	1.20277	0.0143514	Mir501
17792293	6.13779	5.70175	1.07647	0.014373	Sh2d6
17759530	5.47477	4.70564	1.16345	0.0143816	Ebf3
17790891	3.4128	4.46562	-1.30849	0.0144348	Prss37
17695253	7.59277	7.31865	1.03745	0.0144466	Hgfac
17857482	6.77577	6.05912	1.11828	0.0144516	Abcc10
17628506	5.79305	5.44697	1.06354	0.014469	Plg
17639564	7.31042	6.58307	1.11049	0.0144699	Ctsw
17861473	5.48046	4.64932	1.17877	0.0144723	Agap1
17823590	8.7954	9.14605	-1.03987	0.0144782	ENSRNOG00000066641
17730578	6.03124	5.38841	1.1193	0.0145135	Klhl36
17619437	6.34027	5.52069	1.14846	0.0145262	Nlrp10
17867227	4.60632	3.76361	1.22391	0.0145459	Fam114a1l1
17849238	5.80164	4.55625	1.27334	0.0145556	Cxcr6
17847732	7.46942	6.95819	1.07347	0.0146172	Dalrd3
17701993	6.39908	5.70698	1.12127	0.0146357	Klhl33
17864988	6.09946	5.52807	1.10336	0.0146934	Cd28
17631082	6.62596	5.93987	1.11551	0.0147631	Plekhg2
17840408	3.5872	2.24894	1.59506	0.0147746	Nell2
17735683	8.42524	7.91849	1.064	0.014787	Pde4d
17712224	4.20407	4.94477	-1.17619	0.0148131	Chrnb3
17686188	4.35437	4.87307	-1.11912	0.014825	Tbx19
17800578	5.80176	5.43106	1.06825	0.01487	Ldlrad1
17644606	6.42022	6.0195	1.06657	0.015013	Tekt4
17735918	3.00977	3.79312	-1.26027	0.0150455	ENSRNOG00000031115
17829240	9.96243	9.54341	1.04391	0.0150487	Pkhd1l1
17882445	10.3868	9.50873	1.09234	0.0150587	Tubb1
17880483	4.9609	5.40923	-1.09037	0.0150634	Rasa1
17602609	4.77689	4.03196	1.18476	0.0150815	Uba1
17801990	5.65679	5.03281	1.12398	0.015092	RGD1560436
17795541	8.85701	8.40033	1.05436	0.0151125	Ly49si2
17820861	7.43482	6.87729	1.08107	0.0151192	RGD1559683
17882329	5.94165	5.34894	1.11081	0.0151209	Gng4
17661505	5.31555	4.50885	1.17892	0.0151289	Ghdc
17744118	6.5342	6.02333	1.08482	0.015163	Atg10
17632602	5.07806	4.66931	1.08754	0.0151939	Cpt1c
17666120	8.56685	7.89447	1.08517	0.0152491	Kalrn
17697472	6.9514	6.56728	1.05849	0.0152558	Oxsm
17867856	8.14747	7.4975	1.08669	0.0152718	Safb2
17850719	5.23631	4.74071	1.10454	0.0152721	Jam3
17611983	7.59524	6.98626	1.08717	0.0152866	Pacrg
17882207	6.56483	6.20693	1.05766	0.0153597	LOC102551255
17707428	4.80062	4.23159	1.13447	0.0154061	Npy5r
17768913	7.19406	6.42614	1.1195	0.0154165	Zswim1
17791208	7.20154	6.76263	1.0649	0.0154378	Gimap6
17880998	6.24915	6.76002	-1.08175	0.0154444	LOC100910360
17653483	7.61284	7.10007	1.07222	0.0154477	Abcc1
17635327	5.89343	4.97078	1.18562	0.0154592	P2ry6
17645306	7.43738	7.02699	1.0584	0.0154895	Rack1
17696256	5.93696	5.31084	1.1179	0.015495	Pkd1l1
17642198	6.82099	6.478	1.05295	0.015506	Cutc
17723274	5.347	4.83336	1.10627	0.015556	Prdm6
17666113	4.5764	3.8	1.20432	0.0155637	Pdia5
17788480	7.40308	6.73326	1.09948	0.0155677	LOC100910079
17616798	3.54092	2.29328	1.54404	0.0155738	Prmt3
17849437	7.87273	7.30087	1.07833	0.0156202	Yap1
17655217	5.48502	4.67424	1.17346	0.0156236	Neurl1b
17880646	3.68944	4.52053	-1.22526	0.0156392	Olfr1055
17651101	5.30407	4.67389	1.13483	0.0156718	Hspb9
17825907	4.76324	5.3175	-1.11636	0.0157002	Olr1012
17806886	8.53867	7.94855	1.07424	0.0157013	Gba2
17690859	2.54425	3.25403	-1.27898	0.0157203	Taco3
17845117	4.89946	4.26199	1.14957	0.0157795	Igdcc4
17718650	6.80421	6.0569	1.12338	0.0158159	Rnf144b
17882069	5.16468	4.3821	1.17858	0.0158221	Nox1
17798274	5.94778	5.35267	1.11118	0.0158338	Car9
17723667	3.70524	1.86506	1.98666	0.0158414	Mir3557
17680149	7.52504	7.069	1.06451	0.0158485	Plekha6
17867058	7.42501	7.05377	1.05263	0.0158572	Ptprm
17808099	5.55874	4.72322	1.17689	0.0158704	Astn2
17786063	5.3064	4.84988	1.09413	0.015871	Il17re
17857086	7.49338	6.87443	1.09004	0.0159581	Rftn1
17654902	7.61195	6.82708	1.11496	0.0159868	Rhot2
17706633	8.01716	7.63956	1.04943	0.0160003	LOC683605
17700983	5.66939	5.04275	1.12426	0.0160007	Plau
17795302	5.97489	5.52231	1.08195	0.0160107	Klrb1a
17626637	5.0899	4.36676	1.1656	0.0160138	Tdrd1
17882061	5.98405	4.71398	1.26943	0.0160268	Nr2e1
17639611	5.37905	4.98048	1.08003	0.0160453	LOC102551929
17759849	5.38778	4.78286	1.12648	0.0160461	Tprn
17608563	4.74483	3.80326	1.24757	0.0160516	Mettl5
17775480	5.75098	6.83352	-1.18823	0.0160519	Grem1
17621590	5.55327	5.10505	1.0878	0.0160523	ENSRNOG00000070567
17605711	6.20065	5.52201	1.1229	0.0160529	Naxe
17839248	7.19992	6.65085	1.08256	0.0161432	Pdgfb
17633636	3.98499	3.49199	1.14118	0.0161471	ENSRNOG00000069377
17873738	5.13744	4.57502	1.12293	0.0161655	Nap1l3
17716183	7.90897	7.39179	1.06997	0.016181	Map3k8
17682854	5.31879	4.75093	1.11953	0.0161822	Susd4
17790649	7.81782	7.31146	1.06926	0.0161951	Creb3l2
17745625	6.60614	6.93886	-1.05036	0.0162066	Osmr
17824656	6.12644	5.49036	1.11585	0.0162192	Mta1
17756838	4.8906	4.26727	1.14607	0.0162565	RT1-Ha
17610273	5.0322	4.74402	1.06075	0.0162715	Ddx39a
17769262	7.92032	7.27113	1.08928	0.0162787	Cass4
17650711	5.91453	5.34318	1.10693	0.0163396	Cisd3
17817208	7.62352	6.95985	1.09536	0.0163543	Rgs6
17878735	8.01656	7.20224	1.11307	0.0163641	Sytl4
17653603	4.92483	4.42883	1.11199	0.0163753	Shisa9
17714926	4.29488	3.48273	1.23319	0.0163766	Nhlrc1
17670582	2.24262	2.60491	-1.16155	0.0163866	Olfr164
17734724	6.30996	5.77134	1.09333	0.0163919	LOC102546375
17604043	5.58058	4.98293	1.11994	0.0164046	Tm9sf2
17783428	6.30514	5.69466	1.1072	0.0164337	Gimap5
17813143	9.92477	9.27615	1.06992	0.0164373	Tnfrsf14
17809726	5.24986	4.83362	1.08611	0.0164401	Klf17
17698382	4.92426	4.207	1.17049	0.0164543	LOC364343
17601411	7.54699	6.86834	1.09881	0.0164556	Ptpn6
17690266	3.58002	4.18029	-1.16767	0.0164707	Kcnip4
17668426	6.26004	5.77594	1.08381	0.0165163	Dcbld2
17743671	6.7613	6.28356	1.07603	0.0165171	Ptger3
17801737	8.64264	7.77074	1.1122	0.0165216	Cited4
17635362	5.9055	4.94768	1.19359	0.0165804	Art2b
17808996	8.24899	7.83514	1.05282	0.016588	Prkaa2
17673030	5.99293	5.48265	1.09307	0.016591	Cldn4
17859083	7.27015	6.76905	1.07403	0.0166083	LOC685203
17741999	4.98554	4.29294	1.16133	0.0166395	Henmt1
17707040	7.43238	6.98225	1.06447	0.0166508	Mast3
17678168	4.10892	3.21174	1.27934	0.0166997	Oas1f
17845678	3.51494	2.32778	1.51	0.0167065	Tcf12
17842200	5.64141	5.07328	1.11199	0.0167851	RGD1304745
17824759	8.24353	7.31767	1.12652	0.0167882	ENSRNOG00000070406
17698022	7.69035	7.00215	1.09828	0.0167919	Tmem260
17793125	7.59309	6.94431	1.09343	0.016805	Plxna1
17879722	3.85169	2.76937	1.39082	0.0168144	Gabra3
17776701	7.8202	7.36305	1.06209	0.0168362	Cep152
17771225	5.90921	5.47418	1.07947	0.0168579	Fibcd1
17794981	7.96682	8.27084	-1.03816	0.0168666	Ncapd2
17822982	4.04721	3.77944	1.07085	0.0168816	Ccdc177
17841570	9.14842	8.68991	1.05276	0.0169021	Atf7
17713961	4.07296	3.24444	1.25537	0.0169067	Ctsq
17883139	6.97244	6.51775	1.06976	0.0169113	Mcmdc2
17679275	2.7063	3.666	-1.35462	0.0169161	LOC304725
17682489	8.64504	8.11596	1.06519	0.0169601	Cnst
17813015	5.42737	4.96421	1.0933	0.0169759	Espn
17732022	7.94884	7.29362	1.08983	0.0169782	LOC100360478
17882409	4.41641	4.79382	-1.08546	0.0169967	Arl14
17602041	4.28857	5.23201	-1.21999	0.0170751	P3h3
17792709	7.34605	6.96501	1.05471	0.0171074	Exoc6b
17672018	7.64066	7.01294	1.08951	0.0171114	Card11
17646726	3.91786	4.49577	-1.14751	0.0172208	Trim16
17882261	5.3677	4.73662	1.13323	0.0172593	Krtap24-1
17663077	3.8731	4.63006	-1.19544	0.0172618	Cd300ld
17613753	5.73567	5.27556	1.08722	0.0173039	Pnmal1
17882831	5.56615	4.96989	1.11997	0.0173415	Dnah10
17769653	5.7703	5.27964	1.09294	0.0173482	Birc7
17725090	7.32751	6.72789	1.08912	0.0173637	RGD1562080
17686678	8.0571	7.41708	1.08629	0.0173743	Slamf7
17870547	5.02406	4.14141	1.21313	0.0174074	Rhox2
17698319	6.23249	5.75816	1.08237	0.0174285	ENSRNOG00000054569
17676540	4.88751	4.28033	1.14185	0.0174383	Mir93
17624893	7.48741	6.88271	1.08786	0.0175154	Cd274
17824116	8.20623	7.75338	1.05841	0.0175216	Serpina3a
17768890	8.34215	7.72492	1.0799	0.0175357	Dnttip1
17755310	4.49379	3.90645	1.15035	0.0175751	ENSRNOG00000069043
17820202	9.26192	8.70478	1.064	0.0175847	Ltbp1
17801876	3.43464	4.11148	-1.19706	0.0175848	LOC102547626
17669516	3.69975	3.0351	1.21899	0.0175917	Ropn1
17643242	4.63522	4.28073	1.08281	0.0176434	Grk5
17779286	9.23155	8.45686	1.09161	0.0176551	Pltp
17880303	10.6091	10.2497	1.03507	0.0176572	LOC102548248
17754515	6.70136	6.26463	1.06971	0.0176904	Mir678
17658054	10.3591	9.58951	1.08025	0.0177014	Alox12
17793412	5.66206	4.93814	1.1466	0.0177184	Magi1
17881381	5.30696	4.73303	1.12126	0.0177348	Slc15a1
17602947	5.55008	4.94888	1.12148	0.0177566	Ube2e1
17806608	5.39897	4.9044	1.10084	0.0177631	Fam219a
17796611	7.95235	7.64854	1.03972	0.0177652	LOC102551296
17604691	6.60249	5.92332	1.11466	0.0177738	Mrpl11
17880121	6.37626	5.78031	1.1031	0.0177968	Dmrtc1a
17878478	4.76529	3.85827	1.23508	0.017808	Cysltr1
17731606	5.27698	4.0458	1.30431	0.0178215	Ccl22
17710221	8.4656	8.01146	1.05669	0.0178259	Wdfy4
17651304	4.89658	4.24637	1.15312	0.0178302	Aoc2-ps1
17783120	6.19429	5.04688	1.22735	0.0178689	Cntnap2
17729308	5.16231	4.78194	1.07954	0.01787	Fbxl8
17719453	8.45462	8.24303	1.02567	0.0179002	Cmah
17770641	7.93149	7.351	1.07897	0.0179283	Sec16a
17866195	6.13292	5.5617	1.10271	0.0179677	Nppc
17851106	10.6687	10.0299	1.06369	0.0179719	Nrgn
17880503	4.11946	4.75636	-1.15461	0.0179808	RGD1564313
17839704	2.81639	3.83517	-1.36173	0.0179885	Mir1249
17881973	5.22885	4.68587	1.11588	0.0180041	Aldh1l1
17791400	6.17532	5.73127	1.07748	0.0180347	LOC100912608
17748611	4.5295	3.75241	1.20709	0.018061	Hapln2
17753500	6.4634	5.84512	1.10578	0.0180831	Zfp523
17782245	3.64756	2.77454	1.31465	0.01809	Mir3587
17735222	4.2807	3.71291	1.15292	0.018111	Arsb
17749481	5.69746	5.16558	1.10297	0.0181637	Ecm1
17731031	6.61722	6.31029	1.04864	0.0181942	Rab4a
17841800	1.5717	2.47755	-1.57635	0.018195	Casp1
17726649	3.36431	4.09717	-1.21783	0.0182068	Spink13
17681948	7.88597	7.25667	1.08672	0.0182379	F11r
17657302	4.84014	4.23694	1.14237	0.0182452	Dnah9
17713941	3.35754	4.27468	-1.27316	0.0182909	Ctsr
17614842	6.12753	5.39942	1.13485	0.0183131	Dyrk1b
17753954	7.20798	6.62706	1.08766	0.0183157	Ubash3a
17687187	6.42021	6.00636	1.0689	0.0183245	Nvl
17613870	4.88445	4.30296	1.13514	0.0183262	Nova2
17856526	6.11301	5.75584	1.06205	0.0183308	Gorasp1
17694795	3.91315	3.47535	1.12597	0.0183419	Sod3
17812130	7.21175	6.45412	1.11739	0.0183871	Dnajc16
17670341	5.90108	5.3812	1.09661	0.0184059	Fam131a
17660032	4.42593	3.82649	1.15666	0.0184313	Kif2b
17798359	6.57442	6.13298	1.07198	0.0184358	Reck
17766338	5.57198	5.78276	-1.03783	0.0184606	Oxt
17700729	4.5842	5.28586	-1.15306	0.0184766	Rap2a
17682168	6.72467	6.26641	1.07313	0.0184815	Vsig8
17763172	5.95116	5.38515	1.1051	0.0185532	Dfnb59
17746432	3.31912	3.75986	-1.13279	0.0185548	ENSRNOG00000064316
17614403	6.57408	5.97563	1.10015	0.018569	Megf8
17728856	6.16137	5.56694	1.10678	0.0185809	Il27ra
17860307	4.48226	5.06069	-1.12905	0.0185857	LOC102548134
17823969	4.18929	3.20856	1.30566	0.0185889	Itpk1
17715650	6.5965	6.19429	1.06493	0.018605	Lrrc16a
17779805	4.35443	3.82416	1.13866	0.0186501	Mir296
17739433	7.31695	6.89871	1.06063	0.0186546	Fbxw7
17795586	5.45953	4.80663	1.13583	0.0186615	Ly49s6
17870082	5.72085	6.40071	-1.11884	0.0186659	LOC103690786
17801819	5.09319	4.89335	1.04084	0.0186661	Oxct2a
17678001	9.18634	8.65955	1.06083	0.0186948	Atxn2
17755499	6.05301	5.52291	1.09598	0.0187147	Traf3ip2
17760000	7.87124	7.11339	1.10654	0.018729	Fbxw5
17765931	9.64121	8.76882	1.09949	0.0187346	Dusp2
17804000	5.17473	4.52714	1.14304	0.01874	Pramef8
17718758	6.93603	6.51474	1.06467	0.0187959	Sirt5
17708250	7.79618	7.37006	1.05782	0.0188503	Tnks
17811774	4.40294	4.5465	-1.0326	0.0188837	Ubxn10
17875847	6.28447	5.62492	1.11725	0.0189233	Chst7
17846017	6.46596	5.96273	1.0844	0.0189293	Lysmd2
17856781	6.6589	5.49319	1.21221	0.018967	Xcr1
17689697	5.58822	4.6713	1.19629	0.0189777	Gnpda2
17733794	4.68332	3.9841	1.1755	0.0190039	Adamts18
17739833	5.39339	4.71436	1.14404	0.019014	Paqr6
17638660	4.48823	3.59428	1.24872	0.0190258	Ascl2
17742756	7.09025	6.27216	1.13043	0.019028	Cxxc4
17714096	7.32687	6.75223	1.0851	0.0190414	Golm1
17841635	8.13935	7.77427	1.04696	0.0190939	Zfp385a
17774276	4.18292	4.75159	-1.13595	0.0190953	Olr654
17798602	7.29014	6.77977	1.07528	0.019112	Tstd2
17769474	6.5563	6.09261	1.07611	0.0191219	Cdh4
17836682	5.92873	5.56966	1.06447	0.0191228	Nab2
17705578	5.4424	5.02583	1.08289	0.019153	Ipo5
17742898	3.67114	3.1966	1.14845	0.0191534	Slc39a8
17783793	6.11379	5.50696	1.11019	0.0191536	Adcyap1r1
17727441	4.16878	4.87937	-1.17046	0.0191599	LOC100359752
17614756	3.36671	2.75036	1.2241	0.0191887	Zfp780b
17623292	5.34801	4.9629	1.0776	0.019218	LOC499306
17676622	7.20887	6.61147	1.09036	0.0192222	LOC681341
17764968	7.22852	6.61978	1.09196	0.0192357	Bahd1
17671449	6.95163	6.44469	1.07866	0.0192446	N4bp2l1
17718602	7.10642	6.42132	1.10669	0.0192541	Ippk
17624393	7.6484	7.21485	1.06009	0.0192668	Prune2
17718463	3.77585	2.92821	1.28948	0.0192887	ENSRNOG00000068311
17804466	5.02632	3.88482	1.29384	0.0193063	Tnfrsf9
17684052	8.07797	7.44846	1.08452	0.0193237	Ikbke
17818430	5.80515	6.32817	-1.0901	0.019333	Mir341
17767328	7.73663	7.07154	1.09405	0.0193563	Tcf15
17734841	6.0468	5.59257	1.08122	0.0193611	Pcsk1
17655044	6.20739	5.63738	1.10111	0.0193752	Decr2
17627604	9.90487	9.39406	1.05438	0.0193782	Arhgap18
17876040	1.45771	2.4977	-1.71344	0.0193912	Bcor
17633277	3.60782	4.68863	-1.29958	0.0193995	Mrgprb3
17846985	6.42346	6.04439	1.06271	0.0194172	Amotl2
17699821	6.31516	6.01476	1.04994	0.0194219	Nkx2-6
17750150	6.38329	5.68014	1.12379	0.0194382	Fam19a3
17809614	6.75489	6.25238	1.08037	0.0194388	Btbd19
17841204	7.67795	7.13585	1.07597	0.019442	Smagp
17860569	7.33177	6.74182	1.08751	0.0194458	Ankzf1
17756649	8.92966	8.33256	1.07166	0.0194931	Agpat1
17794919	9.11344	8.73954	1.04278	0.019496	Ptms
17691639	4.99041	4.67892	1.06657	0.0195105	Vstm2a
17665272	6.17139	6.50219	-1.0536	0.0195528	Tmem45a
17806512	6.51262	5.88936	1.10583	0.0195855	Nol6
17653930	4.03666	4.69404	-1.16285	0.0196055	LOC100361104
17751599	10.2811	9.95632	1.03262	0.0197246	Dapp1
17762108	4.17117	2.81999	1.47914	0.0197276	Lypd6
17816586	7.20501	6.6832	1.07808	0.0197562	Slc38a6
17764103	9.11041	8.57739	1.06214	0.0197654	Arhgap1
17775832	8.73106	7.86754	1.10976	0.019772	Rpap1
17687318	6.62907	5.97326	1.10979	0.0197729	Disp1
17623158	4.29263	3.54154	1.21208	0.01979	Ovol1
17756290	8.25085	7.44678	1.10798	0.0197948	RT1-CE4
17880669	4.34992	4.9365	-1.13485	0.0198052	Nxph1
17727473	6.76508	6.34661	1.06594	0.0198732	Chn3
17798181	6.21834	5.88077	1.0574	0.0199016	Dnajb5
17737540	8.91728	8.1848	1.08949	0.019907	Tnik
17785381	4.03524	4.7758	-1.18352	0.0199262	Vom1r92
17841427	5.71479	6.32362	-1.10654	0.0199373	Krt4
17723564	11.5622	10.8098	1.0696	0.0199515	Cd74
17843415	4.85122	4.33532	1.119	0.0199617	Tmem225
17733691	6.68609	6.38371	1.04737	0.0199709	Ldhd
17659346	7.22818	6.72231	1.07525	0.0199811	Ap2b1
17878662	4.33331	3.44459	1.258	0.0199847	Klhl4
17795358	5.62626	5.0784	1.10788	0.0199905	Clec2e
17677004	7.68161	7.19535	1.06758	0.0200162	Rhbdd2
17784731	8.10269	7.71884	1.04973	0.0200177	Pcgf1
17610868	5.18691	4.66026	1.11301	0.0200244	Lama2
17835470	7.23672	6.78064	1.06726	0.0200357	Mettl25
17831711	5.7036	5.13828	1.11002	0.020079	Rabl2
17853338	7.29275	6.94544	1.05001	0.0200928	Map2k5
17795345	1.2676	2.39586	-1.89007	0.0201007	ENSRNOT00000029183
17760569	7.01929	6.44157	1.08969	0.0201121	Ralgds
17715140	3.44431	4.36467	-1.26721	0.0201638	Ofcc1
17698694	4.86456	4.45013	1.09313	0.0201868	Cmtm5
17883207	5.05292	6.39885	-1.26637	0.0202236	Mt-nd1
17705225	8.85615	8.26874	1.07104	0.0202313	Abcc4
17665832	3.19812	4.54608	-1.42148	0.0202637	Tmem39a
17867621	3.35253	4.23694	-1.2638	0.0202656	Cyp2c13
17619214	4.64551	5.1841	-1.11594	0.0202764	Olr199
17766359	5.33686	4.83759	1.10321	0.0203145	Atrn
17844512	5.82999	5.32387	1.09507	0.0203438	Rpp25
17818321	8.76221	7.95515	1.10145	0.0203677	Evl
17848988	6.08637	5.5863	1.08952	0.020371	Vipr1
17698358	5.28442	4.77207	1.10736	0.020409	LOC100362949 // LOC100362949
17880104	5.55565	4.62172	1.20207	0.0204156	Olr1768
17874712	6.17901	5.42004	1.14003	0.0204243	RGD1560585
17677541	5.87887	5.2364	1.12269	0.0204356	Tctn2
17697355	5.33443	4.8652	1.09645	0.0204366	Cd99l2
17850647	4.81108	5.45243	-1.13331	0.0204397	Glb1l2
17709647	5.53348	4.775	1.15884	0.0204579	Cacna2d3
17697062	6.83754	6.44142	1.0615	0.0204735	Synpo2l
17604367	6.58654	5.99493	1.09868	0.0204905	LOC108348180
17882685	5.53952	5.01406	1.1048	0.020506	St6galnac6
17877449	4.62752	3.98074	1.16248	0.0205213	Cldn34b
17722230	5.69147	4.74917	1.19841	0.0205346	Camk4
17717763	2.91744	3.75151	-1.28589	0.0205554	Spata31a5
17644331	5.55169	5.0989	1.0888	0.0205816	Noxo1
17819325	4.20345	5.32648	-1.26717	0.0205981	LOC501426
17730442	6.69176	5.97419	1.12011	0.0206074	Gan
17867717	6.93881	6.51185	1.06557	0.0206384	Slc25a23
17817627	3.33169	4.01385	-1.20475	0.0206428	Lrrc74a
17623685	9.46427	8.92895	1.05995	0.0206723	LOC100912041
17870637	5.87299	5.37113	1.09344	0.0206937	Akap17b
17759688	8.21933	7.7392	1.06204	0.0207342	LOC680933
17851886	8.45513	7.97864	1.05972	0.0207569	Kmt2a
17661054	6.446	5.72028	1.12687	0.0207696	Krtap1-3
17604539	5.72693	5.09256	1.12457	0.020785	Bcap31
17760924	5.86764	5.28935	1.10933	0.0207887	Endog
17851232	4.59646	5.01886	-1.0919	0.0208722	Olr1254
17698060	5.78091	4.60746	1.25468	0.0209148	Tlr11
17775102	7.93693	7.31444	1.0851	0.02092	Tcp11l1
17802685	6.85065	6.24646	1.09673	0.020946	Pigv
17629072	2.10486	3.33901	-1.58633	0.020953	LOC682225
17832697	6.97319	6.40077	1.08943	0.0209532	Tarbp2
17882353	10.1235	9.51956	1.06344	0.0209894	Gp6
17786453	3.94567	4.39374	-1.11356	0.0210051	Olr829
17684505	5.71821	5.18826	1.10215	0.0210158	Shisa4
17846821	2.60412	3.93851	-1.51242	0.0210927	Clstn2
17774078	4.19927	4.77744	-1.13768	0.0211731	Olr439
17798143	6.14264	5.55396	1.10599	0.0211751	Galt
17671409	2.38038	3.5512	-1.49186	0.0212076	Stard13
17860801	2.07927	2.68564	-1.29162	0.0212273	Hdac1l
17825366	5.66192	5.26636	1.07511	0.0212356	Gareml
17621377	7.63056	7.29426	1.04611	0.0212528	Plekha1
17820661	5.75166	5.11196	1.12514	0.0212536	Trim54
17816196	4.70215	3.96296	1.18652	0.021285	ENSRNOG00000069999
17802265	6.9127	6.44233	1.07301	0.0213006	Smim12
17826402	6.27716	5.79057	1.08403	0.0213013	Mex3d
17658033	6.24964	5.73624	1.0895	0.0213442	Bcl6b
17604263	5.94312	6.37696	-1.073	0.0213613	Sem1
17875895	2.0777	1.6011	1.29767	0.0213815	LOC120099406
17875893	3.72817	2.4475	1.52326	0.0213962	Dusp21
17782314	5.8146	4.7155	1.23308	0.0214267	Akr1b8
17686123	5.44699	5.09976	1.06809	0.0214281	Gorab
17720160	3.82698	4.59466	-1.2006	0.0214447	Gpr137b
17757810	6.21783	7.1051	-1.1427	0.0214695	Vpreb3
17841223	6.2325	5.35059	1.16482	0.0214822	Cela1
17621327	5.44112	4.93287	1.10303	0.0215361	Tacc2
17620486	6.11736	5.67273	1.07838	0.0215435	Arhgap17
17881495	5.50826	4.80622	1.14607	0.0215572	Dtx1
17814793	3.01295	3.50716	-1.16403	0.0215652	Cyria
17707999	6.3495	5.6728	1.11929	0.021582	Cyp4v3
17657190	4.74594	3.72913	1.27267	0.0216188	Lrrc75a
17622506	8.23527	7.69668	1.06998	0.0216238	Tspan32
17617093	5.31975	4.83043	1.1013	0.0216297	LOC100365773
17696324	5.24827	4.65211	1.12815	0.0216471	Ikzf1
17667280	4.65277	5.10008	-1.09614	0.0216667	Vpreb1
17780176	7.00349	6.52529	1.07328	0.0217	Arfrp1
17642162	5.44353	4.73389	1.14991	0.0217305	Slit1
17689533	7.80186	7.66475	1.01789	0.0217452	Slain2
17849630	6.23358	5.25469	1.18629	0.0217504	Panx1
17634774	2.08345	3.08814	-1.48222	0.0217511	Olr27
17719076	6.37045	5.77384	1.10333	0.0217639	Tubb2a
17617825	4.56385	5.16028	-1.13069	0.021791	Zscan2
17832932	6.47601	5.97006	1.08475	0.0218075	Myl6b
17653043	7.48978	7.13951	1.04906	0.0218156	Tnrc6c
17835345	7.79304	7.07581	1.10136	0.0218327	Socs2
17817003	6.13651	5.66631	1.08298	0.0218806	Rad51b
17650038	5.32897	4.51474	1.18035	0.0219321	Bzrap1
17626511	9.18809	9.55027	-1.03942	0.0219418	Lysmd3
17663144	5.42329	4.93215	1.09958	0.0219712	Fdxr
17881979	6.9779	6.18952	1.12737	0.0220117	Icos
17700192	4.40677	4.82779	-1.09554	0.0220366	Enox1
17846131	3.12834	3.73437	-1.19372	0.0220664	Gsta5
17783353	5.18802	4.77936	1.08551	0.0220715	Zfp862
17838937	5.89423	5.39858	1.09181	0.0220886	Myh9
17604799	4.17888	2.76836	1.50952	0.0221337	Txndc15
17760245	8.23953	7.47001	1.10301	0.0221378	Pnpla7
17773317	5.54028	4.94804	1.11969	0.0221398	Lnpk
17740192	7.1845	6.55603	1.09586	0.0221717	She
17654406	6.21398	5.77846	1.07537	0.0221733	E4f1
17878181	7.21415	6.70452	1.07601	0.0221824	Phka1
17731112	4.53439	5.08228	-1.12083	0.0221952	Ttc13
17619842	4.01555	4.3749	-1.08949	0.0222156	LOC100912427
17626033	4.80009	5.2525	-1.09425	0.0222286	Hps6
17660338	8.77938	8.26707	1.06197	0.0222362	Kat7
17674687	7.08729	6.8271	1.03811	0.0222651	Cmklr1
17763127	7.80601	7.37534	1.05839	0.0222875	Rbm45
17756437	8.46066	7.78808	1.08636	0.0223346	Ly6g6c
17725805	5.12471	4.55427	1.12525	0.0223464	Fchsd1
17849010	5.04843	4.59996	1.09749	0.0223714	Ccdc13
17613818	3.0528	4.23332	-1.3867	0.0223928	Ceacam11
17800635	6.27907	5.63528	1.11424	0.0224053	Glis1
17647614	4.65447	4.06777	1.14423	0.0224125	ENSRNOG00000061193
17792360	4.47473	5.02001	-1.12186	0.0224623	Dnah6
17860505	5.56483	4.8881	1.13844	0.0224888	Cyp27a1
17741855	2.50568	3.21807	-1.28431	0.0225294	Gstm4
17785298	8.39558	7.72216	1.08721	0.0225685	Gata2
17882475	4.96011	4.37021	1.13498	0.0226027	Ccdc30
17678273	4.85964	4.36416	1.11353	0.0226187	Sds
17824012	7.97193	7.47642	1.06628	0.0226327	Ddx24
17704266	7.40467	6.90639	1.07215	0.0226789	Sorbs3
17628646	5.76947	5.12058	1.12672	0.022683	Ccr6
17821011	5.70117	4.67423	1.2197	0.0227204	Klhl29
17809971	8.87699	8.12416	1.09267	0.0227243	Mpl
17778060	2.06704	3.10878	-1.50397	0.0227433	LOC689168
17660199	5.4996	5.17363	1.06301	0.0227593	Mycbpap
17854667	5.39342	4.91341	1.09769	0.0227697	LOC102550510
17610855	4.22819	4.68999	-1.10922	0.0227798	Aldh8a1
17635704	5.21558	5.68035	-1.08911	0.0227822	Olr156
17658506	4.27962	3.81929	1.12053	0.0228049	Olr1507
17654108	5.24206	4.66088	1.12469	0.0228066	Zfp13
17848680	8.48547	8.05113	1.05395	0.0228101	Ctdspl
17758769	8.14809	7.70902	1.05696	0.0228339	Mcm9
17881743	5.17994	4.76479	1.08713	0.0228743	Bdnf
17850744	4.40186	3.44105	1.27922	0.0228757	Adamts15
17753426	6.29125	5.7823	1.08802	0.0228812	Uhrf1bp1
17676796	9.54114	9.00184	1.05991	0.0228873	LOC100910669
17748745	5.67024	5.04353	1.12426	0.0229451	Syt11
17769349	2.81324	3.15739	-1.12233	0.0229573	ENSRNOG00000028533
17843076	2.41052	3.55552	-1.475	0.0229769	Rup2
17620907	6.98115	6.57306	1.06208	0.0230065	Srcap
17852041	7.03585	6.64654	1.05857	0.023023	Rnf214
17817308	3.20575	3.9689	-1.23806	0.0230408	Acot1
17777260	7.69702	7.30444	1.05375	0.0230614	Pced1a
17728726	5.72024	4.77125	1.1989	0.023111	Dand5
17734638	7.11454	6.7114	1.06007	0.0231287	Clasrp
17863213	4.09046	5.20706	-1.27298	0.0231647	Crisp4
17613364	8.10131	7.65677	1.05806	0.0231895	Zfp128
17841515	5.51757	4.99797	1.10396	0.0231938	Rarg
17732408	5.30814	4.55631	1.16501	0.0232353	Tnpo2
17858653	3.63929	4.07799	-1.12055	0.0232724	Map4k4
17627628	6.55453	6.03252	1.08653	0.0232729	Samd3
17654595	6.70582	6.14157	1.09187	0.0232735	Eme2
17750822	7.39219	6.936	1.06577	0.0232804	S1pr1
17681583	6.36928	5.81321	1.09566	0.0233312	Dpt
17861938	7.95959	7.5559	1.05343	0.0233354	Pam
17877004	6.40128	5.81186	1.10142	0.0233398	Piga
17881391	7.53065	7.00389	1.07521	0.0233634	Enpep
17709506	7.36912	6.97325	1.05677	0.0233863	Polr3a
17615632	4.09038	3.5482	1.1528	0.0233923	LOC361559
17646017	7.16512	6.61128	1.08377	0.0234022	RGD1563668
17713706	6.19258	5.83717	1.06089	0.0234039	Prss47
17780018	5.78441	5.3977	1.07164	0.0234236	Tcfl5
17863238	3.68713	4.48289	-1.21582	0.0234281	Tfap2d
17724296	8.868	8.16659	1.08589	0.0235113	Dym
17710605	7.56751	6.82594	1.10864	0.0235308	Klf2
17841793	4.03352	4.57591	-1.13447	0.0235614	Msantd4
17822731	2.94564	3.48843	-1.18427	0.0235838	RGD1562381
17871271	6.92724	6.39359	1.08347	0.023596	Clcn5
17821761	4.38234	3.88203	1.12888	0.0236622	Scfd1
17602713	6.56045	5.97502	1.09798	0.0236663	Tomm22
17843902	6.73522	6.01076	1.12053	0.0236716	Cadm1
17827113	5.87886	5.33003	1.10297	0.0236799	Fbxo7
17624196	6.64204	6.33342	1.04873	0.0237079	Gif
17801896	5.22779	4.61549	1.13266	0.0237634	Pou3f1
17696484	6.41731	5.86516	1.09414	0.0237711	Cep68
17787306	9.32277	8.4741	1.10015	0.0237788	Vwf
17683571	7.88715	7.22161	1.09216	0.0237805	LOC100359649
17677506	7.53872	7.0299	1.07238	0.0237811	Atp6v0a2
17874161	6.34081	5.53048	1.14652	0.023793	Rnf128
17828494	6.1874	5.67731	1.08985	0.0237999	RGD1565498
17643139	6.11408	5.72258	1.06841	0.0238021	Vax1
17623647	4.65843	3.84451	1.21171	0.0238063	Slc22a8
17854322	7.35298	6.79525	1.08208	0.0238189	Hmgn3
17778388	7.64623	7.05624	1.08361	0.0238211	Nol4l
17840920	4.82107	3.91455	1.23158	0.023851	Dhh
17882653	5.662	5.15012	1.09939	0.0238586	Krt5
17676392	5.08591	4.31001	1.18002	0.0238871	LOC680273
17656089	3.04853	4.23886	-1.39046	0.0239412	Shroom1
17836999	8.10309	7.39037	1.09644	0.0240135	Klf10
17882467	5.96007	5.05926	1.17805	0.0240191	Tnfsf8
17755992	7.25149	4.77261	1.5194	0.0240461	Ubd
17600271	5.13848	3.7084	1.38563	0.0240477	Ube2d2
17802816	8.38126	7.74948	1.08153	0.0240783	Smpdl3b
17838659	7.65836	7.03918	1.08796	0.024094	Cpsf1
17819362	6.48636	6.73639	-1.03855	0.0241072	IG V
17838637	3.97907	4.54414	-1.14201	0.0241383	Scrt1
17779303	7.21754	6.59549	1.09431	0.0241525	Zfp335
17736456	4.82949	4.27615	1.1294	0.0241562	Prlr
17729434	5.16836	4.36068	1.18522	0.0242259	Hsd11b2
17877718	5.38148	4.75847	1.13093	0.024238	RGD1561382
17600021	6.6896	6.06618	1.10277	0.0242746	Sumo2
17817338	6.00451	5.39506	1.11296	0.024301	Dnal1
17855853	5.09524	4.39276	1.15992	0.0243021	Plxnb1
17629002	4.14135	3.53933	1.1701	0.0243338	Fpr-rs3
17792853	2.29483	3.03422	-1.3222	0.0243374	ENSRNOT00000032477
17858093	6.01095	4.88274	1.23106	0.0243382	ENSRNOG00000026195
17828362	5.36715	4.70573	1.14056	0.0243484	Il22
17810051	3.92264	4.41634	-1.12586	0.0243512	LOC679803
17748960	5.86967	5.23149	1.12199	0.0243924	LOC685152
17784686	7.20813	6.70311	1.07534	0.0244367	Loxl3
17803723	6.03346	5.4746	1.10208	0.0244519	Iffo2
17639427	6.83612	6.14815	1.1119	0.0244919	Cnih2
17847455	6.56672	6.14225	1.06911	0.0244984	Zmynd10
17691455	6.94288	6.29689	1.10259	0.0245305	Adcy1
17769779	6.62123	5.91063	1.12022	0.024532	Zgpat
17820182	10.0947	9.62363	1.04895	0.024558	Rasgrp3
17756688	6.15662	5.60261	1.09888	0.0245642	Notch4
17865516	5.41052	4.61251	1.17301	0.0245705	Prkag3
17690395	4.69929	5.19815	-1.10616	0.0245753	RGD1565560
17618317	5.87156	5.46418	1.07456	0.0245794	Fam181b
17642795	3.99433	4.56104	-1.14188	0.0245892	Sorcs3
17722336	5.69869	5.27356	1.08062	0.0246285	LOC100363294
17724596	4.26051	3.70208	1.15084	0.0246747	Fam69c
17750553	5.27212	4.66894	1.12919	0.0247064	Celsr2
17678731	8.9801	8.6282	1.04079	0.0247138	Oasl2
17753610	7.39848	6.73059	1.09923	0.0247239	Brpf3
17726735	8.03048	7.6695	1.04707	0.0247551	ENSRNOG00000050226
17674010	6.39499	5.75776	1.11067	0.0247661	Tctn1
17680108	7.88308	7.22819	1.0906	0.0247706	Pik3c2b
17653825	5.93054	5.45413	1.08735	0.0247761	Alg1
17878760	6.6328	5.74928	1.15367	0.0247836	LOC102555917
17833760	7.30638	6.53498	1.11804	0.0247899	Mum1
17638131	5.01941	4.36142	1.15086	0.0248119	Msx3
17880991	6.00927	6.80107	-1.13176	0.0248132	ENSRNOG00000067676
17861749	5.51281	4.89674	1.12581	0.0248438	Sned1
17624366	5.49745	5.04731	1.08919	0.0249109	Or9i1-ps1
17666795	8.74881	8.05732	1.08582	0.0249182	Alg3
17617129	5.96412	6.57268	-1.10204	0.0249258	Gabrb3
17672539	8.58342	7.83431	1.09562	0.0249292	LOC103693629
17810315	9.80713	9.38087	1.04544	0.0249746	Macf1
17809577	6.91436	6.26898	1.10295	0.0249988	Mmachc
17606217	5.66059	5.11104	1.10752	0.025009	Stx16
17741359	9.19551	8.77933	1.0474	0.0250456	Trim45
17847383	5.74489	5.21393	1.10183	0.0250818	Cish
17781280	3.99155	4.50438	-1.12848	0.0250909	LOC103692071
17785849	7.86354	7.53138	1.0441	0.0250932	Bhlhe40
17755250	7.34987	6.70518	1.09615	0.025109	Dse
17620954	5.90443	5.3128	1.11136	0.0251104	Fbxl19
17814972	7.8689	7.29982	1.07796	0.0251308	Asap2
17792028	3.76976	4.37008	-1.15925	0.0251448	ENSRNOG00000069414
17797594	4.31947	3.70893	1.16461	0.0251525	Fbxl4
17772833	4.70571	5.15837	-1.09619	0.0251712	Scn3a
17713681	4.20734	4.85231	-1.15329	0.0252021	Zfp455l1
17830316	6.38177	5.64888	1.12974	0.0252572	Lrrc14
17718322	5.25899	4.60383	1.14231	0.0253094	Arl10
17627780	5.2748	4.58194	1.15122	0.0253298	Slc18b1
17761468	8.34382	7.76041	1.07518	0.0253333	Ciz1
17670051	7.71366	7.16793	1.07614	0.0253666	Lpp
17802626	6.13779	5.98658	1.02526	0.0253673	Ptpru
17695657	6.68007	6.05697	1.10287	0.0254048	Sfi1
17872530	4.74561	4.04716	1.17258	0.0254138	Tbl1x
17714551	6.48561	5.81932	1.1145	0.0254635	Cltb
17842245	2.51193	3.42066	-1.36177	0.0254965	Olr1160
17608679	7.05056	6.44133	1.09458	0.0254971	Ccdc17
17677785	7.95197	7.54816	1.0535	0.0255209	Mlxip
17849425	6.8436	6.04614	1.13189	0.025531	Birc3
17754293	6.84209	6.2908	1.08763	0.0255796	Adarb1
17706947	6.62773	6.06874	1.09211	0.0257336	Jak3
17707694	5.5101	4.88824	1.12722	0.0257858	Cep44
17725948	4.70398	3.96411	1.18664	0.0257958	Plac8l1
17666510	4.05791	3.22563	1.25802	0.0258138	Fgf12
17702610	7.16022	6.65299	1.07624	0.0258406	Slc7a7
17851954	6.6562	6.05925	1.09852	0.0258424	Cd3g
17842211	3.08741	3.91249	-1.26724	0.0258505	Olr1124
17826650	5.17493	4.76312	1.08646	0.0258529	Mier2
17811816	6.36277	5.63094	1.12997	0.0259212	Pqlc2
17781469	4.01365	3.34436	1.20013	0.025959	Asb4
17876325	5.04539	4.71378	1.07035	0.0259882	Cacna1f
17821556	0.737959	1.83198	-2.4825	0.0260138	Polr1f
17766899	7.99369	7.35981	1.08613	0.0260258	Slc24a3
17603181	6.36938	5.90747	1.07819	0.0260332	Ppox
17708921	7.48476	7.14652	1.04733	0.0260474	Smim19
17705574	5.03848	4.64677	1.0843	0.0260976	Spert
17787203	7.60124	6.92085	1.09831	0.0261352	Lpar5
17878243	5.36733	4.73755	1.13293	0.0261482	RGD1562521
17811662	6.28046	5.72304	1.0974	0.02617	Zbtb40
17874481	7.67334	7.15024	1.07316	0.0261916	Gpc4
17684103	5.99048	5.66316	1.0578	0.0262043	Mfsd4
17834517	10.5689	10.005	1.05637	0.0263823	Timp3
17760487	5.8751	4.74901	1.23712	0.0264437	Col5a1
17747418	8.82707	8.40231	1.05055	0.0264693	Ccna1
17843379	4.6277	5.06669	-1.09486	0.026487	Olr1308
17845815	5.34214	4.65784	1.14691	0.0264969	Mir628
17791205	2.87348	4.04808	-1.40878	0.0265197	Gimap9
17831126	5.12709	5.38009	-1.04934	0.0265312	Septin3
17656010	6.62902	6.15238	1.07747	0.0265684	Jade2
17731644	7.84755	7.10545	1.10444	0.0265943	Nlrc5
17619256	5.87557	5.15034	1.14081	0.0266042	Dnhd1
17605455	5.32085	4.38851	1.21245	0.0266177	Cnot7
17812947	8.78336	8.43649	1.04111	0.0266237	Camta1
17636302	10.6767	10.2049	1.04623	0.026649	Eif4g
17746063	6.68071	6.03208	1.10753	0.0266677	Trio
17769283	6.33821	5.92411	1.0699	0.0266775	Fam209a
17716731	3.42026	2.3253	1.47089	0.0266818	Akr1c12
17725233	3.44169	4.3681	-1.26917	0.0266836	ENSRNOG00000064251
17744403	6.86444	6.3241	1.08544	0.0266867	F2r
17613089	6.09042	5.62509	1.08272	0.026691	Hspbp1
17794897	10.4244	9.94528	1.04817	0.0267923	Cd4
17810736	6.59134	6.26651	1.05184	0.026793	Zfp362
17769299	3.28518	4.60496	-1.40174	0.0268156	Spo11
17754283	7.64164	7.21166	1.05962	0.026818	Fam207a
17750735	5.76298	5.38054	1.07108	0.0268211	LOC120101345
17775597	5.37792	4.8762	1.10289	0.0268461	Meis2
17659584	4.56657	3.84396	1.18799	0.026942	Ppm1d
17617719	4.61387	3.59071	1.28495	0.0269545	Mesp2
17785934	4.35913	3.46413	1.25836	0.026958	Thumpd3
17838812	7.24053	6.8829	1.05196	0.0269672	Arhgap39
17832845	8.93986	8.41109	1.06287	0.026992	Baz2a
17862561	10.0084	9.21891	1.08564	0.0270292	Treml1
17742609	4.88401	4.60603	1.06035	0.0270681	Pitx2
17838546	6.83141	6.15757	1.10943	0.0271372	Oplah
17800587	6.39161	6.05923	1.05485	0.0271472	Hspb11
17740954	5.98091	5.14659	1.16211	0.027253	Sf3b4
17857344	6.6913	6.38369	1.04819	0.0272618	Cul9
17739583	7.83634	7.24698	1.08132	0.0272797	Etv3
17792628	6.61173	6.07729	1.08794	0.0273227	Dguok
17879490	2.91289	1.84254	1.58091	0.0274478	RGD1566008
17651161	5.88797	5.49053	1.07239	0.0275121	Hsd17b1
17728836	6.42054	5.88565	1.09088	0.0275322	Dcaf15
17850830	2.09456	4.32143	-2.06317	0.0275392	Kirrel3
17822774	5.56566	4.86581	1.14383	0.0275627	Rab15
17619452	8.90305	9.29344	-1.04385	0.0276252	Ric3
17792693	5.7496	5.33019	1.07869	0.0276909	Paip2b
17777184	6.57381	6.06066	1.08467	0.0277123	Il1a
17774623	6.88675	6.45726	1.06651	0.0277399	Creb3l1
17838948	5.9896	5.34068	1.1215	0.0277561	Foxred2
17748225	9.16585	8.59447	1.06648	0.0277602	Gucy1b3
17753245	5.745	5.3601	1.07181	0.0277889	B3galt4
17703044	8.06984	7.59242	1.06288	0.0277975	Dhrs1
17628839	8.31876	7.89053	1.05427	0.0277978	Thbs2
17740956	6.09414	5.52735	1.10254	0.0278152	Sv2a
17819378	6.59443	5.85783	1.12575	0.0278157	Vipr2
17772632	6.14788	5.62508	1.09294	0.0278744	Rbms1
17864386	7.26819	6.60919	1.09971	0.0279015	Stat4
17774335	2.62737	1.28825	2.03948	0.0279078	Olr697
17612399	6.70104	5.54454	1.20858	0.0279734	Fpr3
17682087	6.98226	6.48273	1.07705	0.0279803	Pex19
17850757	5.34195	4.71563	1.13282	0.0280251	St14
17637479	5.67484	5.33916	1.06287	0.0280644	Zfp629
17861308	6.85506	6.26192	1.09472	0.0280858	Atg16l1
17703296	4.7996	4.09676	1.17156	0.0281023	LOC100912477
17664786	7.68244	7.10919	1.08064	0.0281447	Dopey2
17872788	5.72512	5.0466	1.13445	0.0281553	Arx
17653953	6.62078	6.43732	1.0285	0.0281839	Hmox2
17610600	6.81225	6.38024	1.06771	0.0281855	Hebp2
17774553	6.24958	5.83305	1.07141	0.028207	Znf408
17811503	6.75974	6.12885	1.10294	0.0282886	Nipal3
17682999	5.44889	5.55195	-1.01891	0.0282932	Eprs1
17816410	9.2026	8.86214	1.03842	0.0283216	LOC690035
17717829	6.42935	6.00719	1.07028	0.028332	Npepo
17755038	6.52792	6.03239	1.08214	0.0283541	Tysnd1
17821051	6.38933	5.80017	1.10158	0.0283661	Kcns3
17724729	4.82552	5.22402	-1.08258	0.0283738	Cetn1
17637186	7.98821	7.44075	1.07358	0.0284063	Cln3
17795456	5.74366	4.93302	1.16433	0.0284312	Klri1
17787678	8.37766	7.81347	1.07221	0.0284557	Etv6
17632102	5.95484	5.36998	1.10891	0.0284567	Rgs9bp
17787572	6.43813	5.19228	1.23994	0.0284902	Clec9a
17696852	5.91009	5.57117	1.06083	0.0285191	Helq
17746253	9.21969	9.62981	-1.04448	0.0285208	Lrrcc1
17715704	3.76125	4.67857	-1.24389	0.0285435	Slc17a4
17743103	9.5354	9.12323	1.04518	0.0286283	Tspan5
17659318	9.60055	9.13762	1.05066	0.0286424	Slfn13
17881801	8.59559	8.17908	1.05092	0.0286503	ENSRNOG00000042458
17859864	4.2423	3.72403	1.13917	0.0286763	Zdbf2
17785188	9.51765	9.03229	1.05374	0.0287133	Aak1
17757644	7.13385	6.41002	1.11292	0.0287302	Pofut2
17659003	7.85767	7.3993	1.06195	0.0287364	Ksr1
17676396	8.2186	7.72415	1.06401	0.0287668	Fam20c
17786577	7.72969	7.20349	1.07305	0.0287822	Wnk1
17662011	10.3175	9.88307	1.04396	0.0287913	Kif18b
17760033	4.51802	4.89354	-1.08312	0.0288412	Lcn5
17698315	6.56572	6.00082	1.09414	0.0288519	ENSRNOG00000063931
17791078	5.54767	4.82293	1.15027	0.0288558	Fam115e
17644090	7.49583	6.91181	1.0845	0.0289046	Pkmyt1
17817740	2.72337	3.57685	-1.31339	0.0289678	Dio2
17722740	4.05905	3.22336	1.25926	0.0289739	Rell2
17788833	8.32605	7.82937	1.06344	0.0290069	Gsap
17676366	6.89209	6.31118	1.09205	0.0290154	Dnaaf5
17757925	6.45743	5.75118	1.1228	0.0290378	Adora2a
17722284	4.69397	5.34806	-1.13935	0.0290757	Pkd2l2
17730835	6.76301	6.26259	1.07991	0.0291096	Spg7
17785785	8.0207	7.4942	1.07025	0.0291286	Itpr1
17795734	7.92261	7.51603	1.0541	0.0291835	Ybx3
17760233	7.15091	6.53847	1.09367	0.0291894	Dph7
17633169	7.54702	7.05608	1.06958	0.0292131	Saal1
17852831	4.1529	3.35455	1.23799	0.0293327	Dppa3l1
17795712	5.52527	5.20101	1.06234	0.0293686	Styk1
17768046	6.70715	6.09488	1.10046	0.0294045	Cep250
17868389	6.24729	5.68302	1.09929	0.0294121	LOC103690237
17775079	7.99774	7.13687	1.12062	0.0294675	Fbxo3
17653311	7.87983	7.367	1.06961	0.0294691	Hgs
17653907	9.18334	8.50923	1.07922	0.0294746	Mgrn1
17880667	7.20897	7.59304	-1.05328	0.0294783	Magi2
17877843	6.2465	5.83177	1.07111	0.0294991	Maged1
17823726	6.99931	6.48023	1.0801	0.0295135	Nrde2
17762493	4.00464	4.83345	-1.20696	0.0295237	Xirp2
17791787	1.07385	1.88545	-1.75578	0.0295261	ENSRNOG00000067883
17843411	4.96921	4.32548	1.14882	0.0295377	Olr1337
17766650	4.16873	4.76251	-1.14244	0.0295417	Pak5
17673858	5.39677	4.73504	1.13975	0.0295451	Hpd
17844990	7.01882	6.5408	1.07308	0.0295626	Rpl4
17842384	5.30845	4.88138	1.08749	0.0295932	Icam5
17753478	5.3828	4.74254	1.135	0.029608	Scube3
17845210	6.82934	6.41083	1.06528	0.029622	Ubap1l
17863770	6.25836	5.7798	1.0828	0.0296232	Neurl3
17666423	10.4894	9.80921	1.06935	0.0296318	Gp5
17632345	6.03331	6.48151	-1.07429	0.0296367	Acpt
17678658	4.77994	4.37342	1.09295	0.0296388	Msi1
17881681	3.5038	5.20838	-1.4865	0.0296484	ENSRNOT00000088920
17722415	4.96408	4.25468	1.16673	0.0296635	LOC682666
17756594	6.37174	5.98218	1.06512	0.029671	Tnxb
17755422	7.18453	6.65684	1.07927	0.02968	Lama4
17738477	5.39757	5.09338	1.05972	0.0296927	Stoml3
17665817	6.28619	5.92159	1.06157	0.0297146	Arhgap31
17769726	8.65585	8.0429	1.07621	0.0297335	Ppdpf
17806938	4.07093	3.54457	1.1485	0.029734	Olr833
17732686	6.58078	6.07553	1.08316	0.0297382	Adgrl1
17858841	8.27511	7.42757	1.11411	0.0297511	Nck2
17667230	4.02987	4.773	-1.1844	0.0297956	Ccdc116
17797933	7.45111	7.06032	1.05535	0.0298191	Rars2
17786100	7.28419	6.62527	1.09946	0.0298343	Creld1
17854179	4.44702	3.85713	1.15294	0.029862	LOC367117
17691821	5.02006	4.43282	1.13247	0.0298624	Tmem17
17612607	2.63571	3.34803	-1.27026	0.0299117	Vom2r19
17777624	5.25431	4.7353	1.10961	0.0299137	Plcb4
17744014	9.47827	9.24782	1.02492	0.0299231	Mef2c
17770315	7.26931	6.63144	1.09619	0.0299519	Traf2
17846043	4.25841	4.55702	-1.07012	0.0299617	Tinag
17816328	7.1891	6.55962	1.09596	0.029995	Frmd6
17837316	7.35967	6.76328	1.08818	0.0300136	Enpp2
17687658	6.56755	6.2695	1.04754	0.0300417	Lpgat1
17667285	5.47737	6.37641	-1.16414	0.0300512	Igll1
17779649	5.31753	4.54845	1.16908	0.0300546	Nfatc2
17878106	6.9059	6.39077	1.08061	0.0300636	Zmym3
17772639	3.96775	4.5936	-1.15773	0.0300703	Tbr1
17870906	10.1617	10.5073	-1.03401	0.0300866	Med14
17794787	7.76544	7.40877	1.04814	0.0300949	Atn1
17881093	5.98873	5.55981	1.07715	0.0301218	Eid2b
17690744	8.49783	7.94439	1.06966	0.030155	Mfsd10
17759339	5.88791	5.49469	1.07156	0.0301603	Lace1
17861624	6.7427	6.0971	1.10589	0.0302323	Fam132b
17678500	5.39883	4.40671	1.22514	0.0302977	Taok3
17857098	5.66023	5.13463	1.10236	0.0303016	Daam2
17839392	5.31002	4.62287	1.14864	0.0303255	Polr3h
17828081	8.91288	8.47527	1.05163	0.0303312	E2f7
17837439	6.5402	5.79182	1.12921	0.0303318	RGD1310852
17688437	6.07837	5.71841	1.06295	0.0303696	Lin54
17841480	5.33639	4.25862	1.25308	0.0303856	Csad
17618702	8.63371	8.07938	1.06861	0.0304063	C2cd3
17857454	6.72803	6.30206	1.06759	0.0304625	Pex6
17693492	6.52424	6.19742	1.05274	0.0304628	LOC360919
17604229	5.34967	4.84239	1.10476	0.0305023	Slc35c1
17637507	5.16832	4.7016	1.09927	0.0305418	Stx1b
17622029	5.29387	4.72544	1.12029	0.0305451	Cyp2e1
17745616	8.24041	7.60772	1.08316	0.0305745	Ptger4
17710353	7.60781	6.84469	1.11149	0.0305878	Sncg
17790359	5.04688	5.76457	-1.1422	0.0306085	LOC360998
17874195	6.62801	6.31415	1.04971	0.0306422	Cldn2
17611354	6.8599	6.55073	1.0472	0.0306582	Nkd2
17841209	10.209	9.66771	1.05599	0.0306636	Bin2
17870364	5.97386	5.23371	1.14142	0.030689	Dcaf12
17771204	8.82475	8.34695	1.05724	0.0306918	Fnbp1
17834225	7.48335	7.16234	1.04482	0.0307034	Wiz
17802436	3.93469	3.16027	1.24505	0.0307178	Zbtb8a
17644106	10.7568	10.3803	1.03627	0.0307507	Srrm2
17663823	10.6458	9.98503	1.06618	0.0307521	Lgals3bp
17610611	8.38428	7.8544	1.06746	0.0307852	Reps1
17712422	5.50262	4.81455	1.14291	0.0307916	Adam3a
17663172	5.77014	5.26525	1.09589	0.0308454	Hid1
17882241	6.55254	6.04168	1.08456	0.0308861	Sgsh
17669807	4.91547	4.36902	1.12507	0.0309234	Tm4sf19
17718351	5.95015	5.625	1.0578	0.0309331	Cplx2
17626597	7.71155	7.19852	1.07127	0.0309377	Casp7
17820101	3.17306	3.80612	-1.19951	0.0309556	Foxn2
17696892	4.32762	3.5386	1.22297	0.0309686	Tns3
17627369	6.95916	6.37017	1.09246	0.0310167	Aig1
17836451	6.9338	6.33085	1.09524	0.0310624	Dtx3
17709399	6.35234	5.94776	1.06802	0.0310673	Col4a1
17624146	6.41066	6.0525	1.05918	0.0311166	Ptgdr2
17708619	8.17319	7.6981	1.06172	0.0311317	Letm2
17724513	3.8889	3.13157	1.24184	0.0311357	Slc14a2
17754589	5.60831	5.05626	1.10918	0.0311824	Gstt2
17605923	5.29388	4.28483	1.23549	0.0311984	Mrps26
17710722	7.10596	6.58306	1.07943	0.0312065	Ano8
17755807	5.32738	4.9197	1.08287	0.0312513	Bves
17626888	4.73007	5.22593	-1.10483	0.0312547	LOC102550291
17877237	5.00914	4.6592	1.07511	0.0312569	Adgrg2
17711255	2.14484	2.74987	-1.28208	0.0312603	ENSRNOG00000063117
17757284	4.11658	3.45448	1.19167	0.0312651	Cpne5
17875499	7.38204	6.91675	1.06727	0.0312725	Slc25a43
17791912	2.61137	1.54424	1.69104	0.0312864	ENSRNOG00000069491
17774285	2.78624	3.48324	-1.25016	0.0313347	Olr658
17679818	5.45994	4.62486	1.18057	0.0313409	Mir128-1
17666808	8.39161	7.9411	1.05673	0.0313472	Abcc5
17638382	6.88501	6.26197	1.0995	0.0313568	Slc25a22
17668004	7.82304	7.17541	1.09026	0.0313771	Rcan1
17736428	5.57752	6.28405	-1.12667	0.0314533	Capsl
17608705	4.69102	3.94264	1.18982	0.0314554	Gpbp1l1
17808587	4.85111	4.39256	1.10439	0.0314624	Elavl2
17842051	9.15914	8.6269	1.06169	0.0314716	Sesn3
17850083	7.03567	6.52627	1.07805	0.0314836	Fbxl12
17784742	7.06633	6.54802	1.07916	0.0314943	Lbx2
17743570	3.94442	3.59748	1.09644	0.0314947	St6galnac3
17771235	5.19206	4.67874	1.10971	0.0315208	Nup214
17843467	6.65364	6.11237	1.08855	0.0315282	Bsx
17850445	4.95597	4.22479	1.17307	0.0315369	Rgl3
17784312	8.71285	7.63901	1.14057	0.0316026	ENSRNOG00000049829
17814060	2.15544	3.36134	-1.55947	0.0316235	Srd5a2
17756177	8.34293	7.77019	1.07371	0.0316264	Dhx16
17731351	6.786	6.48207	1.04689	0.0316416	Bean1
17796324	3.0654	2.27409	1.34797	0.0316443	LOC120102662
17748240	9.54223	8.96595	1.06427	0.031662	Gucy1a3
17601863	4.83528	4.35227	1.11098	0.0317083	Cdca3
17851361	2.65011	3.49035	-1.31706	0.0317243	Olr1331
17882775	5.48742	5.96803	-1.08758	0.0317246	Igf2
17638634	5.48742	5.96803	-1.08758	0.0317246	Mir483
17742291	5.25479	4.3356	1.21201	0.0317377	Alg14
17787545	3.95956	4.75049	-1.19975	0.0317425	Klrb1
17881597	2.78876	3.93761	-1.41196	0.0317531	LOC100365500
17755483	8.66587	8.27496	1.04724	0.0317621	Fyn
17703177	5.46947	5.85488	-1.07047	0.0317663	Gzmn
17681500	8.98357	8.21294	1.09383	0.0317687	Selp
17711322	3.89178	4.57745	-1.17618	0.0317763	Spock3
17700130	6.94221	6.64006	1.0455	0.0317834	Zc3h13
17881995	5.97861	5.46642	1.0937	0.0318153	Mvk
17813036	6.31163	5.78157	1.09168	0.0318909	Hes3
17675923	8.14585	7.58868	1.07342	0.0319546	Bri3
17761738	10.1109	9.50515	1.06373	0.0319951	Ptgs1
17678846	6.8867	6.45413	1.06702	0.0320494	Ung
17621203	6.203	5.75492	1.07786	0.0320702	Slc5a2
17671916	6.69525	6.19791	1.08024	0.0320862	Olr1572
17803168	3.33017	2.70714	1.23014	0.0320936	LOC102552669
17634814	1.52225	2.17904	-1.43146	0.0321092	Grm5
17764288	7.2563	6.72535	1.07895	0.0321418	Pamr1
17738823	3.74768	2.53455	1.47864	0.0321456	Arhgef26
17765585	5.23532	4.81061	1.08829	0.0321777	Duox1
17881543	4.87442	5.62149	-1.15326	0.0321821	Bin1
17679724	4.34365	4.83897	-1.11403	0.0321989	Gpr39
17866446	5.6057	5.09135	1.10103	0.032212	Hes6
17824346	3.14291	4.32474	-1.37603	0.0322751	Mir3592
17723951	6.13572	5.70829	1.07488	0.0323015	Gnal
17610448	6.9176	6.35945	1.08777	0.032355	Zc3h12d
17708794	3.85701	3.48355	1.10721	0.0323829	Ido1
17644881	6.71918	6.09769	1.10192	0.0323839	Sh3pxd2b
17826297	6.99797	6.2768	1.1149	0.0324031	Btbd2
17875167	4.05879	3.23214	1.25576	0.0324295	Tktl1
17778405	6.97163	6.49754	1.07296	0.0324947	Commd7
17722736	5.69745	5.22481	1.09046	0.0325623	Pcdhgb5
17824344	5.21935	4.50049	1.15973	0.0325667	Mir3576
17717072	4.41084	3.36357	1.31136	0.0326216	ENSRNOG00000018500
17656762	6.24281	5.69494	1.0962	0.032634	Rasd1
17798757	5.7467	5.21357	1.10226	0.0326448	Invs
17683018	7.0118	6.6292	1.05771	0.0326448	Gpatch2
17798739	7.43825	7.04025	1.05653	0.0326753	Stx17
17624899	5.22993	4.37098	1.19651	0.032687	Pdcd1lg2
17750608	5.0216	4.53356	1.10765	0.0326892	RGD1310209
17710498	7.42875	6.75752	1.09933	0.0327092	LOC290595
17767178	8.15245	8.62374	-1.05781	0.0327164	ENSRNOG00000069811
17726532	3.55171	4.54107	-1.27856	0.0327202	Mir378
17822054	11.4571	10.9567	1.04567	0.0327936	LOC100359668
17840950	7.81019	7.12736	1.0958	0.0328022	Tuba1a
17631353	6.14656	5.48619	1.12037	0.0328592	Catsperg1
17629086	4.92823	4.18097	1.17873	0.0329283	Zfp945
17629067	7.19122	7.65268	-1.06417	0.0329363	LOC102555644
17882025	10.1269	9.80199	1.03315	0.0329546	Tlr8
17831496	6.0165	5.56431	1.08127	0.0329553	Fam19a5
17744428	3.7065	3.20056	1.15808	0.032958	Iqgap2
17813562	4.7804	3.71068	1.28828	0.0330231	LOC679690
17778890	7.30574	6.67307	1.09481	0.033044	Mroh8
17710343	7.55618	7.18008	1.05238	0.0330759	Shld2
17626298	7.5235	7.08631	1.0617	0.0331183	Neurl1
17709258	6.81582	6.31236	1.07976	0.0331557	Dcun1d2
17672304	6.87983	6.2555	1.0998	0.0331637	Dhrsx
17779773	7.95814	7.32428	1.08654	0.0331697	Zbp1
17643262	7.80636	7.25889	1.07542	0.0331915	LOC100912948
17615989	7.1178	6.49495	1.0959	0.0332392	Fv1
17673406	3.9584	4.80058	-1.21276	0.0332709	LOC689271
17882901	2.20679	5.01299	-2.27163	0.0332723	ENSRNOG00000045639
17734970	2.20679	5.01299	-2.27163	0.0332723	RGD1560883
17656760	6.3876	5.85851	1.09031	0.0332751	Cops3
17831389	6.03393	5.42405	1.11244	0.0333474	Ppara
17627510	7.69475	7.12954	1.07928	0.0333665	Slc35d3
17649398	5.47313	4.83636	1.13166	0.0333768	Tmem98
17749728	7.74219	7.15469	1.08211	0.033413	Pde4dip
17651484	9.3173	8.55336	1.08931	0.0334251	G6pc3
17664544	9.32569	8.98852	1.03751	0.0334275	Scaf4
17715306	6.09362	5.50603	1.10672	0.0334296	Pxdc1
17869946	7.4933	7.24259	1.03462	0.0334648	LOC685989
17771156	7.15763	6.79822	1.05287	0.0334699	RGD1311084
17628098	8.06949	7.73983	1.04259	0.0334719	Rmnd1
17725167	2.64472	3.40106	-1.28598	0.0335005	Ino80c
17655017	6.0007	5.65011	1.06205	0.0335006	Rab11fip3
17806400	4.23825	4.72579	-1.11503	0.0335054	ENSRNOG00000031013
17618059	4.98906	4.4101	1.13128	0.0335135	Or6aa1b
17617874	7.68334	7.14029	1.07605	0.0335281	Pde8a
17794709	6.01063	5.3951	1.11409	0.0336085	Clstn3
17737318	3.83852	4.36294	-1.13662	0.03362	LOC103691513
17879631	3.12468	1.92839	1.62035	0.0336599	Mir741
17674498	5.7301	4.9434	1.15914	0.0336857	Acads
17761716	6.52934	5.90568	1.1056	0.0336943	Avpi1
17676754	6.08212	5.68085	1.07064	0.0337054	Irs3
17810808	6.04264	5.64326	1.07077	0.0337278	Zbtb8b
17627979	6.77925	6.11367	1.10887	0.0337586	Slc12a7
17806729	7.03255	6.44003	1.09201	0.0337751	Pigo
17616529	6.96396	6.62159	1.0517	0.0337792	Ccdc114
17832070	5.99034	5.42117	1.10499	0.0338364	Olr1107
17702592	5.02784	4.45426	1.12877	0.0338632	ENSRNOG00000067301
17874027	5.52338	4.93777	1.1186	0.0339349	Arxes2
17674944	6.17652	6.47626	-1.04853	0.0339433	ENSRNOG00000068853
17749082	3.30999	3.89696	-1.17733	0.0339985	Ints3
17725991	5.55938	4.88467	1.13813	0.0340168	Gpr151
17646203	4.08259	3.43551	1.18835	0.0340282	Olr1445
17626842	4.73189	3.94466	1.19957	0.034032	Emx2
17791831	5.61383	5.31222	1.05678	0.0340482	ENSRNOG00000063414
17650515	5.02184	4.33954	1.15723	0.0340721	Hoxb9
17675009	6.30441	5.63662	1.11847	0.0341258	Vom2r58
17686582	6.10554	5.70708	1.06982	0.0341283	Tomm40l
17847132	4.66031	5.04089	-1.08166	0.0341472	Cpne4
17601919	4.82436	2.93927	1.64135	0.0341699	Gnb3
17648565	5.11418	4.60902	1.1096	0.0341799	Rilp
17845434	4.57411	3.11124	1.47019	0.0342045	C2cd4b
17724160	4.54072	5.01955	-1.10545	0.0342101	Mro
17748526	6.89725	6.29237	1.09613	0.034236	Pear1
17625909	4.66098	4.0187	1.15982	0.0342454	Slf2
17791862	3.38913	4.17631	-1.23227	0.0342455	ENSRNOG00000062587
17736710	0.958097	1.69241	-1.76643	0.0342824	Cdh18
17627071	6.33588	6.03117	1.05052	0.0342849	ENSRNOG00000055877
17824848	3.66162	2.92547	1.25164	0.0343712	ENSRNOG00000063791
17763684	3.26774	3.76319	-1.15162	0.034389	Olr590
17697215	6.31494	5.70607	1.10671	0.0343909	Kcnk5
17783592	5.25395	4.88507	1.07551	0.0343994	RGD1564419
17657416	5.41085	4.78014	1.13194	0.0344026	Odf4
17881437	4.42465	3.68159	1.20183	0.03441	Ckmt2
17826927	7.44291	6.93981	1.0725	0.0344204	Adamts10
17638072	1.16272	2.38357	-2.04999	0.0344296	Mir202
17669167	5.71602	5.41083	1.0564	0.0344384	Hgd
17611650	8.98892	8.54585	1.05185	0.0344442	Zdhhc14
17724083	5.46341	4.81258	1.13523	0.0344923	Mc2r
17683397	1.58981	2.15063	-1.35276	0.0344947	Cntnap5b
17753328	5.5417	4.90945	1.12878	0.0345235	Itpr3
17642133	8.97683	8.33221	1.07736	0.0345716	Pik3ap1
17731941	8.11135	7.45731	1.0877	0.0345901	Fto
17634489	3.96494	3.11299	1.27368	0.0346001	Ap3b2
17723932	5.78277	5.48924	1.05347	0.0346019	Pmaip1
17745643	4.64887	3.51191	1.32374	0.0346189	Egflam
17874631	10.5085	9.8909	1.06244	0.0346647	Fhl1
17822220	4.03571	4.49103	-1.11282	0.0347207	Mdga2
17710831	5.42902	4.83616	1.12259	0.0347223	Il12rb1
17627637	8.75948	8.55657	1.02371	0.0347937	Epb41l2
17655564	5.40801	4.75362	1.13766	0.0348211	Gabra1
17771418	6.13585	5.51259	1.11306	0.0348217	Garnl3
17665319	5.72028	5.23195	1.09334	0.0348253	Trmt10c
17801019	6.51646	6.26863	1.03954	0.0348281	LOC100911772
17872279	2.05488	2.92571	-1.42379	0.0348419	Syap1
17722813	3.50081	4.38226	-1.25179	0.0348839	Pabpc2
17726879	7.20008	6.77357	1.06297	0.0348839	Spire1
17820764	6.84965	6.36106	1.07681	0.034902	Emilin1
17802483	5.66644	5.21943	1.08564	0.034925	Adgrb2
17768632	7.71784	7.35852	1.04883	0.0349838	Ift52
17757449	4.87095	4.30018	1.13273	0.0349949	Cbs
17770205	8.02425	7.46184	1.07537	0.0349974	Ndor1
17601697	0.00381313	2.17686	-570.885	0.035007	Tpi1
17871406	5.6968	5.27509	1.07994	0.0350107	Amot
17742752	5.48044	4.96581	1.10364	0.0350205	ENSRNOG00000065234
17757976	6.06741	5.62245	1.07914	0.0350274	Rab36
17856971	5.22354	4.82877	1.08175	0.0350303	RGD1559808
17808222	5.80933	5.32999	1.08993	0.0350342	Kdm4c
17716283	6.202	5.55865	1.11574	0.0350576	Fzd8
17780546	5.60495	6.05015	-1.07943	0.0350577	Asb10
17788502	4.6515	3.98544	1.16713	0.0350578	Cct8l1
17636248	8.66331	7.98643	1.08475	0.0350804	Mrvi1
17739667	5.52615	4.98589	1.10836	0.0351027	Sh2d2a
17614917	4.80004	5.20217	-1.08378	0.0351156	Fbxo17
17666765	7.09362	6.42107	1.10474	0.0351331	Clcn2
17869690	6.89805	6.54867	1.05335	0.0351496	Fabp5-ps3
17843290	5.07666	4.37504	1.16037	0.035151	Olr1237
17688717	8.11861	6.24994	1.29899	0.0351898	Cxcl9
17767309	7.14208	6.53472	1.09294	0.035216	Slc52a3
17760081	5.35323	5.02246	1.06586	0.0352862	Obp2b
17822651	2.84232	2.19535	1.2947	0.0353267	LOC102551114
17635431	7.40869	6.70089	1.10563	0.0353294	Il18bp
17835177	4.47463	5.15339	-1.15169	0.0353381	Cfap54
17809498	5.53663	4.95372	1.11767	0.0353481	Tspan1
17876558	4.60583	4.09276	1.12536	0.0353859	Zcchc16
17704845	1.65489	2.3576	-1.42462	0.0354047	Pcdh9
17817694	5.37559	5.04835	1.06482	0.035437	RGD1565693
17774264	4.96077	5.30771	-1.06994	0.0354866	Olr630
17790284	8.39156	7.76495	1.0807	0.035508	N5
17732252	0.50636	1.89604	-3.74445	0.0355087	ENSRNOG00000050034
17860542	5.92029	5.20913	1.13652	0.0355258	Fev
17822913	9.97216	9.5024	1.04944	0.0355299	Actn1
17638074	5.81786	5.4328	1.07088	0.0355418	LOC103691261
17613250	5.6722	5.09459	1.11338	0.0355607	Lair1
17700676	5.65311	5.2122	1.08459	0.0355666	Cldn10
17825916	3.3419	4.19983	-1.25672	0.0355764	Olr1049
17653607	7.37665	6.82786	1.08037	0.0356574	Snx29
17612426	1.24283	2.64978	-2.13205	0.0356999	Vom1r7
17710898	7.55957	7.05253	1.0719	0.0357404	Lrrc25
17636307	5.41101	5.04574	1.07239	0.0357444	Galnt18
17780275	5.37897	5.77827	-1.07424	0.0357791	Veph1
17762121	5.44349	4.65153	1.17026	0.0358012	LOC499796
17783396	2.08762	2.53331	-1.21349	0.0358357	Aoc1
17655482	4.98068	5.36464	-1.07709	0.0358465	Tenm2
17851448	6.41372	5.862	1.09412	0.0358472	ENSRNOG00000050630
17822668	2.64803	4.13036	-1.55979	0.0358567	Kcnh5
17878581	4.9439	4.35537	1.13513	0.0358573	Rps6ka6
17657206	5.49332	4.85792	1.1308	0.0358793	Zfp286a
17843276	4.70867	4.08962	1.15137	0.0358797	Olr1230
17670842	6.81683	6.46136	1.05502	0.0358921	Hic2
17779457	8.11844	7.42001	1.09413	0.0359244	Sulf2
17602175	4.47816	3.78405	1.18343	0.0359297	Pfu60
17644435	7.73641	7.2276	1.0704	0.0359827	Ift140
17874533	4.3718	4.93987	-1.12994	0.03607	Mospd1
17807247	5.51283	5.91662	-1.07324	0.0360904	Grin3a
17788626	6.69121	6.02397	1.11076	0.0361046	Abcb8
17654229	5.06953	4.49944	1.1267	0.0361515	Prss41
17857994	4.70279	4.2094	1.11721	0.0361742	Gsta1
17833862	8.60008	7.99995	1.07502	0.0361983	Abca7
17643985	6.318	5.75505	1.09782	0.0362411	Slx4
17650768	6.60563	6.30338	1.04795	0.036253	LOC257650
17859773	8.65591	8.30252	1.04256	0.0362558	Abi2
17760946	8.23565	7.70569	1.06878	0.0362611	Nup188
17796508	3.90044	3.45914	1.12758	0.036279	Pthlh
17676907	7.24203	6.75747	1.07171	0.0362807	Upk3bl
17678723	7.30668	6.64211	1.10005	0.0363208	Oasl
17661451	7.09874	6.40494	1.10832	0.0363213	Kat2a
17812893	5.38229	4.9602	1.0851	0.0363304	Slc45a1
17641253	7.49004	6.91956	1.08244	0.0363459	Fam189a2
17613531	7.62107	8.00378	-1.05022	0.0363469	LOC100909747
17629015	3.59701	4.17464	-1.16058	0.036353	Vom1r15
17711987	4.12049	4.77	-1.15763	0.0363863	Adam24
17693246	6.30857	4.56539	1.38182	0.0364183	Cxcl13
17857692	8.6601	8.21651	1.05399	0.0364364	Runx2
17822940	7.61973	6.95991	1.0948	0.0364739	Dcaf5
17640546	5.7868	5.07383	1.14052	0.0365201	Cd5
17692732	8.8122	8.33148	1.0577	0.0365795	Lrrc8c
17725274	6.73141	6.30368	1.06785	0.0365842	Sft2d3
17832348	8.24592	7.83224	1.05282	0.0366311	Letmd1
17633360	6.73765	6.09884	1.10474	0.0366345	LOC102552287
17807457	8.83549	8.39995	1.05185	0.0366437	Frrs1l
17861249	5.41021	5.0028	1.08144	0.0366608	Neu2
17796396	8.16997	7.72829	1.05715	0.0367127	Itpr2
17727796	4.43689	3.94858	1.12367	0.0367552	Ndrg4
17764236	4.62396	4.27458	1.08173	0.0367724	LOC120102043
17873962	4.93263	4.38698	1.12438	0.0367788	Prame
17756105	4.94104	4.43034	1.11527	0.0367952	RT1-M10-1
17756566	7.32899	6.89302	1.06325	0.0368362	Nelfe
17665865	8.76882	8.0943	1.08333	0.0369359	Pla1a
17780480	7.00494	6.34508	1.104	0.0369402	Wdr86
17881667	5.42496	4.86519	1.11506	0.0369562	Krt71
17790319	7.21525	6.80305	1.06059	0.0369668	Cep41
17625569	6.46957	5.99023	1.08002	0.0369867	Ccnj
17761410	5.9605	5.33235	1.1178	0.0370043	Prrc2b
17874069	9.92718	9.39846	1.05626	0.0370285	Plp1
17636351	4.24116	4.74196	-1.11808	0.037029	Pth
17700870	5.54898	5.15477	1.07648	0.0370703	Pcca
17631853	8.34978	7.718	1.08186	0.0370751	Gramd1a
17787604	6.74412	6.12737	1.10065	0.037097	Klrd1
17775862	4.95499	4.35239	1.13845	0.0371063	Ltk
17721215	7.99736	7.55936	1.05794	0.0371606	Prtfdc1
17843264	5.16662	4.62174	1.1179	0.0371905	Olr1223
17854508	4.4673	3.70811	1.20474	0.0372487	Cep162
17628980	3.39479	4.06448	-1.19727	0.037262	Mir3596c
17857620	4.72787	4.12732	1.14551	0.0372787	Gm7325
17670072	3.80985	4.41685	-1.15932	0.0373049	Rtp4
17646391	6.4908	6.0453	1.07369	0.0373353	Rai1
17834241	7.10306	6.56735	1.08157	0.0373473	Rasal3
17768594	6.60567	6.01443	1.0983	0.0373616	L3mbtl1
17672498	3.48145	4.15074	-1.19225	0.0373773	Pilrb-ps7
17634086	4.27478	3.92304	1.08966	0.0374057	Acan
17727004	6.48706	6.06664	1.0693	0.0374606	Poli
17882507	5.80178	5.1478	1.12704	0.0374697	Ankrd33
17814873	7.98088	7.41027	1.077	0.0374866	E2f6
17703114	5.71702	5.23073	1.09297	0.0375036	Sdr39u1
17806543	9.88051	9.39058	1.05217	0.0375165	Ubap2
17848607	6.23751	5.53965	1.12598	0.0375176	Eomes
17832179	6.38886	5.6317	1.13445	0.0375325	Kcnh3
17743678	4.29441	3.44986	1.24481	0.0375377	ENSRNOG00000053997
[truncated: 586 more rows]

## Sheet: Female BPA0.5 vs Control female
Probe_ID	Female Control, FC (avg intensity)	female BPA0.5, fBPA0.5 (avg intensity)	fBPA0.5 vs FC (fold change)	fBPA0.5 vs FC (p-value)	Associated Gene Symbol
17761617	4.33992	4.78972	1.10364	1.99736e-05	Cuta
17800491	3.32479	2.22018	-1.49753	6.42649e-05	Dhcr24
17712710	5.26722	5.72613	1.08713	0.000120862	Defa10
17841714	5.10137	4.64724	-1.09772	0.000319701	LOC102555445
17880673	7.34063	7.8067	1.06349	0.00037182	Kcnd2
17844098	5.99057	5.44596	-1.1	0.000387502	Arhgap20
17873393	1.76745	3.35266	1.8969	0.000459627	Slc16a2
17738052	4.08583	4.55855	1.1157	0.000473584	RGD1564378
17712292	3.54071	2.61987	-1.35148	0.000508262	Zfp703
17608705	4.69102	3.92091	-1.19641	0.000512171	Gpbp1l1
17799810	6.32581	5.75561	-1.09907	0.000539083	Elavl2
17803896	5.5267	5.10161	-1.08333	0.000569963	Epha2
17601129	3.29588	0.490965	-6.71306	0.000648974	Atn1
17838598	5.8366	5.23359	-1.11522	0.000694252	Mroh1
17790071	3.43195	4.1423	1.20698	0.000722816	Tmem229a
17602597	1.10206	3.39963	3.08478	0.000795836	Uba1
17690185	7.07281	6.62201	-1.06808	0.000840182	Ccdc149
17720419	5.19837	4.80112	-1.08274	0.000840343	Idi2
17879348	6.16225	5.69478	-1.08209	0.000852023	RGD1561558
17855784	3.63716	4.3266	1.18955	0.000882576	Mir3555
17816099	5.81494	5.38036	-1.08077	0.000887323	RGD1307621
17732022	7.94884	7.68215	-1.03472	0.000911522	LOC100360478
17829856	4.2456	3.52649	-1.20392	0.000942616	Mir3586
17612416	1.64937	2.81189	1.70483	0.000958923	Vom1r3
17742150	3.79985	2.82057	-1.3472	0.00104272	Olfm3
17791727	2.3936	3.85611	1.61101	0.00106488	Prdm5
17785460	3.86189	3.18398	-1.21291	0.00120542	Iqsec1
17831711	5.7036	4.72428	-1.2073	0.00121974	Rabl2
17681407	7.20375	6.94854	-1.03673	0.00124932	Mir214
17633360	6.73765	5.90717	-1.14059	0.00128926	LOC102552287
17849503	3.92088	4.54055	1.15804	0.00129079	Cntn5
17854027	4.58466	5.20015	1.13425	0.00136679	Tmod2
17672248	6.20513	6.48866	1.04569	0.0013742	Cox19
17726987	4.82489	4.54036	-1.06267	0.00139808	LOC361346
17685434	6.73218	6.35329	-1.05964	0.00146918	Mr1
17881062	6.90342	7.22675	1.04684	0.00148578	Rps6ka3
17880387	4.9681	5.43635	1.09425	0.00156081	ENSRNOG00000033638
17813301	4.76211	4.20482	-1.13254	0.00157797	Mxra8
17754123	6.83813	7.2711	1.06332	0.00160133	Pwp2
17693741	4.93422	5.33936	1.08211	0.00160341	Dzip1-ps1
17883091	6.98741	6.63044	-1.05384	0.00165246	Ces1d
17853371	5.57773	5.28101	-1.05619	0.00165952	Iqch
17774148	5.89282	5.49581	-1.07224	0.00168578	Olr505
17814334	5.5433	4.94133	-1.12182	0.00174805	Mapre3
17841793	4.03352	4.81203	1.19301	0.00176245	Msantd4
17732904	8.3463	8.64615	1.03593	0.00176644	Otud4
17842262	4.4665	3.70436	-1.20574	0.00188045	Olr1174
17698372	2.34706	3.3467	1.42591	0.00191222	ENSRNOG00000064703
17807740	4.79395	4.11672	-1.16451	0.00197079	Slc46a2
17813463	5.37286	4.78234	-1.12348	0.00197438	Zfp37
17669076	4.80288	5.30081	1.10367	0.00200073	B4galt4
17773945	6.29744	5.84276	-1.07782	0.00200808	Calcrl
17869709	6.22345	5.63558	-1.10431	0.00204035	Trav6-2
17802918	5.23712	4.7529	-1.10188	0.00205851	Extl1
17883191	8.57866	8.26383	-1.0381	0.0021144	Mt-nd5
17623958	4.31782	3.18096	-1.35739	0.00212118	Best1
17606213	5.82557	6.07628	1.04304	0.00216978	Stx16
17855805	9.24607	9.50934	1.02847	0.00220479	Arih2
17691049	7.44919	7.71064	1.0351	0.00220651	Dusp18
17617952	6.09007	5.5599	-1.09536	0.00221528	Adamtsl3
17601979	9.4402	8.97678	-1.05162	0.0022207	P3h3
17877649	4.69708	4.21088	-1.11546	0.00230989	Mageb7
17622566	4.78026	3.95949	-1.20729	0.00237301	Cars1
17839704	2.81639	3.9591	1.40573	0.00237916	Mir1249
17766080	4.05214	3.05421	-1.32674	0.00246001	Fbln7
17618893	3.72744	3.4807	-1.07089	0.0024752	Clpb
17600453	5.95661	6.6485	1.11615	0.00250656	Gdi2
17646399	5.0374	4.21567	-1.19492	0.00256379	Drc3
17604043	5.58058	4.85737	-1.14889	0.00258268	Tm9sf2
17603189	5.957	6.53544	1.0971	0.00258873	B4galt3
17882261	5.3677	4.53591	-1.18338	0.00260833	Krtap24-1
17605345	2.66568	3.58344	1.34429	0.00272297	Vps35l
17613529	4.88998	4.36631	-1.11993	0.00273851	ENSRNOG00000059786
17880794	5.3681	5.69417	1.06074	0.00277611	Cbll1
17606367	7.71938	7.37703	-1.04641	0.00280452	Tfcp2
17841608	2.54503	3.26274	1.28201	0.00282285	Hoxc10
17805295	6.28259	5.79096	-1.0849	0.00290692	Ncoa2
17840724	6.3408	6.87749	1.08464	0.00292819	Kansl2
17808853	3.8015	3.27912	-1.15931	0.00293743	Ror1
17660303	4.2074	4.8565	1.15428	0.00294392	Itga3
17702490	5.2039	4.55137	-1.14337	0.00295839	ENSRNOG00000064531
17763607	4.6139	5.06834	1.09849	0.00300325	Olr475
17833251	5.19746	4.60511	-1.12863	0.00304821	Olr1029
17872953	4.06642	4.72648	1.16232	0.00306016	Ar
17672508	5.09368	5.50863	1.08146	0.00306105	LOC100909556
17880269	6.78434	7.14969	1.05385	0.00307439	Dnajc30
17640692	4.21111	3.61117	-1.16614	0.00311496	Ms4a14
17822836	7.23356	7.62792	1.05452	0.00313195	Vti1b
17713887	7.1744	7.57845	1.05632	0.00314318	Zfp845
17637274	3.88475	2.94136	-1.32073	0.00315842	RGD1563217
17696898	4.93535	4.1545	-1.18795	0.00318875	Dlg5
17829203	8.4085	8.84843	1.05232	0.00320596	Abra
17609751	5.32124	5.71247	1.07352	0.00323075	Ap3d1
17879512	4.76298	4.34877	-1.09525	0.00324377	Fgf13
17647227	4.72827	5.34423	1.13027	0.00326075	Mfsd6l
17863213	4.09046	5.00267	1.22301	0.00329153	Crisp4
17824832	0.788012	3.57876	4.54151	0.0032942	ENSRNOG00000065156
17791329	5.30256	4.64598	-1.14132	0.00332724	Npvf
17620632	4.51486	4.06288	-1.11125	0.00333398	Eif3c
17670072	3.80985	4.35337	1.14266	0.00334912	Rtp4
17604799	4.17888	2.84926	-1.46666	0.00338035	Txndc15
17628815	6.45457	6.06773	-1.06375	0.00338723	ENSRNOG00000067256
17840689	4.94177	4.49636	-1.09906	0.00341232	Zfp641
17716083	6.37146	6.83973	1.07349	0.00341945	Hecw1
17681664	2.66051	3.25369	1.22296	0.00343605	Styxl2
17728146	6.56872	6.13701	-1.07035	0.00345605	LOC102557241
17665540	4.85629	4.23223	-1.14745	0.00347795	Plcxd2
17881555	6.34132	6.74472	1.06361	0.00348292	Coa6
17797596	4.77382	4.24548	-1.12445	0.00349854	Mms22l
17869149	4.44877	4.88928	1.09902	0.00357033	LOC316124
17775148	8.14014	8.50084	1.04431	0.00361253	RGD1560017
17653798	4.18415	3.50989	-1.1921	0.00362786	Tmem114
17666753	3.06247	3.68585	1.20356	0.00365854	Plch1
17786914	5.10425	4.64508	-1.09885	0.00367392	Nanog
17736014	6.90057	6.61459	-1.04324	0.00372289	Isl1
17726735	8.03048	7.47372	-1.0745	0.00378419	ENSRNOG00000050226
17779812	3.53564	3.05511	-1.15729	0.00378509	ENSRNOG00000066844
17605501	5.61572	4.88894	-1.14866	0.00382939	Fto
17714600	8.16208	8.31284	1.01847	0.00386141	Sptlc1
17603153	5.08593	5.6113	1.1033	0.00386974	Arfgap2
17701925	6.64983	6.98658	1.05064	0.00389093	Ccnb1ip1
17666434	3.72886	4.5188	1.21184	0.00391239	Cpn2
17780194	0.698411	1.98753	2.84579	0.00393512	Zbtb46
17626893	2.06013	0.48827	-4.21924	0.00394509	Ces2i
17610868	5.18691	4.47519	-1.15904	0.00395377	Lama2
17864988	6.09946	5.56044	-1.09694	0.0039561	Cd28
17837849	9.38017	9.6486	1.02862	0.00396738	Rps19l1
17764450	7.82762	6.99292	-1.11936	0.00405082	Pax6
17784277	2.36853	0.99982	-2.36895	0.00413646	ENSRNOG00000063193
17796611	7.95235	7.72305	-1.02969	0.00417486	LOC102551296
17880589	6.7784	6.41449	-1.05673	0.00417577	RT1-CE16
17821011	5.70117	5.19313	-1.09783	0.00418242	Klhl29
17699080	9.3198	9.73686	1.04475	0.00421789	Mcpt9
17697622	4.47304	3.88408	-1.15163	0.00422132	Fam107a
17781889	4.68147	4.07025	-1.15017	0.00423981	Spam1
17669869	6.91331	6.59017	-1.04903	0.00426162	Mfi2
17849136	5.76381	6.26199	1.08643	0.00427474	Tmem42
17802718	2.60468	3.16921	1.21673	0.00428573	Trnp1
17630278	5.71867	6.18124	1.08089	0.0043679	Klc3
17879695	5.99717	5.57645	-1.07545	0.00437117	ENSRNOG00000048356
17882831	5.56615	5.21908	-1.0665	0.00439648	Dnah10
17717973	4.92523	5.41287	1.09901	0.00442957	Idnk
17843260	4.81495	5.17208	1.07417	0.00443196	LOC685016
17686990	4.29205	3.60118	-1.19184	0.00446727	Mir350
17775034	4.76256	4.29584	-1.10864	0.00449629	Cd59
17615374	8.19785	7.89249	-1.03869	0.00452303	RGD1560986
17624222	9.30124	9.45038	1.01604	0.00452676	Patl1
17600547	8.93351	8.50269	-1.05067	0.00452853	Copb1
17867793	4.94398	4.38529	-1.1274	0.00453554	Acsbg2
17707807	1.95394	2.45174	1.25477	0.00454436	ENSRNOG00000065368
17702990	8.08325	8.32738	1.0302	0.004555	Nedd8
17850316	4.50767	3.62498	-1.2435	0.00456343	Ap1m2
17603265	6.01066	5.54116	-1.08473	0.00461544	Ankrd17
17698315	6.56572	6.04802	-1.0856	0.00464037	ENSRNOG00000063931
17607181	4.62046	5.04453	1.09178	0.00466933	Slc4a8
17721991	2.20214	3.61169	1.64008	0.00466956	Celf4
17688247	5.53023	5.05617	-1.09376	0.00467472	Hsd17b13
17801684	6.04785	6.41499	1.06071	0.00471233	Guca2b
17745371	4.97073	5.53917	1.11436	0.00472048	Itga2
17806938	4.07093	3.24661	-1.2539	0.00473335	Olr833
17869820	4.11455	4.79208	1.16467	0.00479881	Agtr2
17685759	4.34682	3.88304	-1.11944	0.00480925	Tnn
17604061	8.48311	8.19797	-1.03478	0.00482016	Ptdss1
17868119	6.32549	5.73116	-1.1037	0.00485483	ENSRNOG00000032666
17739166	7.50675	7.96252	1.06071	0.00487798	RGD1563620
17668572	5.63232	6.02997	1.0706	0.00488922	Zbtb11
17607781	0.386471	1.5533	4.0192	0.00490698	Apip
17797213	4.74584	4.09814	-1.15805	0.00491802	Chd7
17862473	7.38261	7.0653	-1.04491	0.00493144	Kcnh8
17825894	4.06693	4.94244	1.21527	0.00493913	Olr990
17869485	6.84666	6.3237	-1.0827	0.0050886	LOC679711
17738213	5.01335	4.32523	-1.15909	0.00508962	Pabpc4l
17865430	2.90819	3.33962	1.14835	0.00515211	Cxcr1
17746376	6.74737	6.38952	-1.05601	0.00517511	Zc2hc1a
17697062	6.83754	6.47876	-1.05538	0.00518936	Synpo2l
17737825	4.06304	2.96144	-1.37198	0.00520168	Sox2
17783874	7.60625	8.07165	1.06119	0.00522367	Nt5c3a
17681062	4.9476	5.38505	1.08842	0.00523589	RGD1561635
17811615	4.98213	5.24459	1.05268	0.00525975	Ephb2
17644152	5.47916	4.76144	-1.15074	0.0053061	Ntn3
17608579	5.46709	6.02013	1.10116	0.00534223	Mettl5
17816201	1.14337	2.25107	1.9688	0.00538976	Rpl10l
17879302	6.21481	5.84742	-1.06283	0.00541302	LOC103694517
17843707	5.69133	5.05496	-1.12589	0.00546671	Kmt2a
17660859	1.88714	2.54059	1.34626	0.00548853	Wipf2
17869418	6.944	6.53031	-1.06335	0.00551579	LOC103690177
17865436	7.30701	7.69424	1.05299	0.00555372	Aamp
17828757	4.35839	4.76203	1.09261	0.00557233	Rdh16
17807972	6.86816	7.1404	1.03964	0.00561673	Pole3
17749548	7.77903	8.17857	1.05136	0.0056428	Mrps21
17670580	5.42403	5.00962	-1.08272	0.00569298	Olr1569
17876731	5.83825	6.13675	1.05113	0.0056996	RragB
17880331	5.04712	4.59467	-1.09847	0.00572702	LOC102552603
17711284	1.48425	2.83276	1.90855	0.0057277	Marchf1
17697482	5.83769	5.31923	-1.09747	0.00573726	Lrrc3b
17851205	5.54778	5.08751	-1.09047	0.00574597	LOC102550797
17735945	5.47967	4.88889	-1.12084	0.00575374	Fgf10
17718771	6.6208	6.18679	-1.07015	0.00582021	Phactr1
17840679	6.21709	5.79367	-1.07308	0.00584583	Olfr287
17766772	4.70435	5.10732	1.08566	0.00586532	Otor
17880104	5.55565	5.03726	-1.10291	0.00587591	Olr1768
17862441	5.6838	5.16031	-1.10145	0.00589139	LOC100910172
17693657	5.5572	5.11082	-1.08734	0.00594111	Ambn
17806214	3.87363	2.91403	-1.3293	0.00595578	Fut9
17727918	8.05692	8.32254	1.03297	0.0059594	Ciapin1
17760453	8.22956	8.52699	1.03614	0.0059876	Wdr5
17796078	5.29822	4.90829	-1.07944	0.00602305	Aebp2
17831284	0.160039	1.5341	9.58579	0.00608457	ENSRNOG00000029243
17802442	6.87134	7.41016	1.07842	0.00610985	Zbtb8b
17825279	4.91506	4.27654	-1.14931	0.00613337	Abcb5
17878327	6.63053	7.04506	1.06252	0.00613778	Magee2
17662644	4.62215	5.03345	1.08898	0.00614418	Cacng1
17847979	5.16164	4.7102	-1.09584	0.00621119	Ucn2
17856622	5.3636	4.9999	-1.07274	0.00625151	Fam198a
17692381	3.20695	3.88534	1.21154	0.0062618	Vom2r-ps125
17643476	8.23293	7.71603	-1.06699	0.00630447	LOC102550998
17653713	4.02461	4.39098	1.09103	0.00631942	Atf7ip2
17829421	5.67032	5.24652	-1.08078	0.00633596	Col14a1
17634774	2.08345	2.98129	1.43094	0.00634909	Olr27
17670081	6.73507	6.38216	-1.0553	0.0063516	Rtp1
17755361	4.93757	4.36179	-1.13201	0.00635939	Tspyl4
17763595	2.48724	3.3835	1.36034	0.00644985	Olr468
17876562	3.03936	4.0206	1.32285	0.00647732	Trpc5
17789452	5.99308	6.28778	1.04917	0.00649568	Golga3
17658826	6.34484	6.67009	1.05126	0.00650372	Sgk494
17703435	4.48508	3.76017	-1.19279	0.0065183	RGD1563302
17874884	7.72245	8.06036	1.04376	0.0065427	Tmem185a
17604911	0.413148	2.01195	4.86981	0.00656958	Ncstn
17842699	5.38123	4.61737	-1.16543	0.00660696	Bmper
17763373	5.45736	5.67761	1.04036	0.00665858	Zc3h15
17781965	2.57849	3.4445	1.33586	0.00666335	Impdh1
17624207	7.59799	7.89486	1.03907	0.00670195	Mrpl16
17666305	7.84688	8.1117	1.03375	0.00677469	Senp5
17843424	5.47267	5.88425	1.07521	0.00678769	Zfp202
17881941	5.80619	5.2372	-1.10864	0.00680346	ENSRNOG00000068658
17679273	5.63993	5.86518	1.03994	0.00683777	ENSRNOG00000053423
17851813	6.08816	5.58101	-1.09087	0.00689149	Upk2
17764621	2.81856	3.46311	1.22868	0.00693917	Olr757
17804140	4.73967	4.38313	-1.08134	0.00698599	Nppa
17603751	4.87158	5.53534	1.13625	0.006993	Dnajc8
17871554	6.6276	7.11318	1.07327	0.0070364	ENSRNOG00000039203
17879250	4.73477	4.22596	-1.1204	0.00705321	Frmd7
17732381	8.37261	8.62789	1.03049	0.00707794	Tnpo2
17635082	5.45945	6.0657	1.11105	0.00707964	B3gnt6
17668348	5.61211	6.08332	1.08396	0.00708726	Nsun3
17659201	7.01323	7.29634	1.04037	0.00716005	Timm22
17640302	5.28285	6.23334	1.17992	0.00723375	Gng3
17828407	5.90733	5.224	-1.13081	0.0072512	Grip1
17874481	7.67334	7.20205	-1.06544	0.0072557	Gpc4
17806434	6.98347	7.43995	1.06537	0.00731282	Ndufb6
17849158	7.40762	7.73454	1.04413	0.00732976	Exosc7
17777472	1.18917	2.23556	1.87994	0.00739707	RGD1564425
17704290	7.52351	7.80508	1.03743	0.00742305	Ppp3cc
17778053	2.06288	3.07901	1.49258	0.00742679	RGD1563136
17623944	4.94317	4.47194	-1.10537	0.00744323	Scgb2a2
17689138	4.7484	4.1712	-1.13838	0.00750466	Tmprss11g
17638514	6.28193	5.8482	-1.07416	0.00751153	Dusp8
17738870	1.85588	3.09023	1.6651	0.00752511	Strit1
17859089	4.78534	4.37018	-1.095	0.00755655	LOC100912473
17815821	5.76817	6.25776	1.08488	0.00758742	Nubpl
17608175	8.4291	7.83665	-1.0756	0.00760808	Zfyve26
17775580	5.06928	4.45996	-1.13662	0.00761033	Meis2
17702222	3.79423	3.2673	-1.16127	0.00765383	Olr1642
17730310	3.69083	4.41172	1.19532	0.00765807	Cntnap4
17657249	6.07594	5.79343	-1.04876	0.00769906	Arhgap44
17699035	10.2668	10.5375	1.02637	0.00775253	Mcpt8
17649611	4.45288	4.22241	-1.05458	0.00776629	Wfdc18
17733845	6.92525	7.39795	1.06826	0.0077741	Gcsh
17881771	4.78312	4.13856	-1.15574	0.0078209	Ceacam12
17759719	6.16401	5.80677	-1.06152	0.00783015	LOC103693255
17799278	5.59971	5.29331	-1.05788	0.00786534	Col27a1
17845789	5.66834	5.27731	-1.0741	0.00792216	Dyx1c1
17851266	3.21269	1.23457	-2.60227	0.00798073	Olr1295
17761755	3.60498	4.11302	1.14093	0.00804423	Olr396
17604483	0.162217	2.53484	15.6262	0.00806033	Mrpl21
17728080	9.5998	9.844	1.02544	0.00806982	Mcm5
17610799	4.54765	4.06599	-1.11846	0.00810174	Ahi1
17778324	7.07748	6.49079	-1.09039	0.0081159	Defb29
17648707	5.75444	5.32557	-1.08053	0.00817374	Dbil5
17609245	4.03588	4.91848	1.21869	0.00822424	Zmym2
17881875	8.25753	8.52835	1.0328	0.00823325	Nemp1
17657885	5.10519	4.57133	-1.11678	0.00828642	LOC497938
17762178	4.98941	4.26154	-1.1708	0.0082893	RGD1564306
17861781	9.46498	9.64951	1.0195	0.0083043	Ppp1r7
17838637	3.97907	4.49634	1.13	0.00834574	Scrt1
17824855	8.30674	7.04667	-1.17882	0.00834773	LOC100359684
17782679	4.5973	3.74138	-1.22877	0.00836953	Tas2r137
17622069	9.55075	9.81598	1.02777	0.0083998	Psmd13
17744380	4.51356	5.41475	1.19966	0.00842063	Crhbp
17846260	6.57649	6.20864	-1.05925	0.00842914	Irak1bp1
17843379	4.6277	4.98823	1.07791	0.00850894	Olr1308
17637433	5.26967	5.61678	1.06587	0.00852675	Znf768
17759539	5.23857	4.48991	-1.16674	0.00855843	Adamtsl4
17878974	6.07073	5.78312	-1.04973	0.00862959	Rab9b
17615597	6.68774	7.39309	1.10547	0.00863214	Tdrd12
17759430	3.69701	4.2892	1.16018	0.00864015	ENSRNOG00000063612
17681287	6.16422	6.64748	1.0784	0.00867381	Rc3h1
17668282	4.75181	5.18648	1.09147	0.00868018	Ripk4
17614698	7.92173	7.49789	-1.05653	0.00876986	Prx
17882483	8.39607	8.64579	1.02974	0.00889025	Cenpo
17757333	6.39392	6.03925	-1.05873	0.0088929	Ccdc167
17845526	6.25602	5.87432	-1.06498	0.00891076	Rora
17733825	4.68383	4.11983	-1.1369	0.00896016	Dynlrb2
17655641	6.13628	6.5648	1.06983	0.00896781	Lsm11
17784327	8.83686	9.61303	1.08783	0.00899845	ENSRNOT00000047784
17880184	9.65033	9.87709	1.0235	0.00901348	Asgr1
17797004	5.93022	5.56115	-1.06637	0.00901821	Npbwr1
17847355	8.18433	8.32287	1.01693	0.0091396	Timm8a1
17609553	4.3176	3.14301	-1.37372	0.00920125	Suds3
17720009	5.21163	4.74805	-1.09764	0.00923034	Armc4
17729434	5.16836	4.59012	-1.12598	0.00924096	Hsd11b2
17665185	0.944845	1.79882	1.90383	0.00927675	Col8a1
17694801	4.21763	3.76695	-1.11964	0.00933156	Gba3
17708572	8.45715	8.71726	1.03076	0.00939594	Ash2l
17645712	9.58135	9.80269	1.0231	0.00940695	Vdac1
17731182	6.16212	5.76765	-1.06839	0.009415	Ntpcr
17775317	4.26396	3.74358	-1.139	0.00944937	Olr783
17818103	5.30411	5.67631	1.07017	0.0094879	Ppp4r4
17781780	7.76933	8.06241	1.03772	0.00949217	Ing3
17719153	5.39037	4.67369	-1.15334	0.00952488	Mylk4
17737735	8.53084	8.83712	1.0359	0.00960511	Actl6a
17667059	6.77039	6.98789	1.03213	0.00962265	Slc25a1
17779823	4.93751	4.5349	-1.08878	0.00963467	ENSRNOG00000069723
17727712	2.93617	2.08444	-1.40862	0.00963855	LOC100910721
17763172	5.95116	5.4401	-1.09394	0.0096661	Dfnb59
17883045	4.61249	4.86345	1.05441	0.00967361	ENSRNOG00000066092
17775817	9.08855	9.37586	1.03161	0.0097677	Oip5
17747388	8.19774	8.43008	1.02834	0.0097866	Exosc8
17720202	4.62503	4.19753	-1.10185	0.00981086	ENSRNOG00000068607
17757020	9.20328	9.38177	1.01939	0.00981825	Bak1
17774210	6.11218	5.80373	-1.05315	0.00982461	Olr552
17720410	5.49842	4.9627	-1.10795	0.00983922	LOC100911936
17697044	6.79693	7.12222	1.04786	0.00989426	Ndst2
17609089	2.07634	1.03819	-1.99997	0.00992649	Rabgap1
17869617	7.27066	7.0015	-1.03844	0.00995263	LOC102556572
17813704	6.04918	5.81478	-1.04031	0.00999467	Plekhh2
17872065	4.50203	4.02708	-1.11794	0.0100159	Msl3
17838798	5.33535	5.00348	-1.06633	0.010043	Lrrc24
17767085	4.41064	3.39449	-1.29935	0.0100775	Cst12
17831119	3.93473	4.49258	1.14178	0.0101043	Mir33
17624339	5.32746	4.84039	-1.10063	0.0101166	Olr354
17676331	7.49709	7.75578	1.03451	0.0101389	Get4
17767722	7.91988	8.18963	1.03406	0.0101428	Bpifa6
17879069	3.07797	1.44715	-2.12692	0.0101451	ENSRNOG00000063829
17880336	5.49064	5.09249	-1.07818	0.0101612	LOC103693702
17708216	7.63151	7.89353	1.03433	0.0101793	Lonrf1
17873704	5.91164	5.57517	-1.06035	0.0101802	H2afb3
17877145	4.65158	5.04132	1.08379	0.0101932	Rai2
17716626	7.31823	7.64817	1.04508	0.0102078	LOC102551641
17604579	5.4278	4.29974	-1.26236	0.0102196	Bcap31
17710636	10.1784	10.3801	1.01981	0.0102333	Rab8a
17632675	5.45693	5.81905	1.06636	0.0102388	Prrg2
17652482	3.72719	4.12397	1.10645	0.0102524	Gpr142
17810783	8.98622	9.19094	1.02278	0.0103054	Rbbp4
17667850	6.74126	6.9897	1.03685	0.0103178	RGD1306954
17766344	8.61427	8.86062	1.0286	0.0103359	Itpa
17880351	6.82992	7.4166	1.0859	0.0104449	LOC103693442
17723667	3.70524	2.41592	-1.53368	0.0104517	Mir3557
17874214	7.94265	8.15565	1.02682	0.0105001	Prps1
17705538	5.59669	5.20777	-1.07468	0.0105314	LOC290071
17702281	3.98989	4.4709	1.12056	0.0105599	ENSRNOG00000067709
17678750	4.80344	5.56878	1.15933	0.0105794	Ankrd13a
17857131	4.07398	4.67548	1.14765	0.0106075	Apobec2
17605799	4.78987	5.33194	1.11317	0.0106589	Zfp592
17627802	9.79759	9.98214	1.01884	0.0106671	Sgk1
17813889	10.96	11.1436	1.01675	0.0107814	Kpna2
17870279	7.23888	6.83465	-1.05914	0.0107858	LOC685989
17725450	5.42562	4.90645	-1.10581	0.0108171	Nme5
17724626	4.88951	4.25342	-1.14955	0.0108455	Neto1
17741796	6.45074	6.78601	1.05197	0.0109097	Kcna10
17787463	3.3232	3.83815	1.15496	0.011089	Tspan11
17751175	4.90108	4.38688	-1.11721	0.0111725	Mettl14
17721826	4.88214	4.4258	-1.10311	0.0111988	Asxl3
17601685	4.5956	5.4048	1.17608	0.0112031	Tpi1
17676790	7.13123	7.41573	1.03989	0.0112129	Mepce
17844521	5.96304	6.46424	1.08405	0.0112681	Fam219b
17831723	4.76134	4.50205	-1.05759	0.0112735	LOC690142
17610516	5.99928	5.54841	-1.08126	0.011274	Utrn
17667929	5.53646	6.0829	1.0987	0.011332	Dnajc28
17602873	4.73212	3.61481	-1.30909	0.0113708	Vps28
17753249	7.65238	7.96723	1.04114	0.0114156	Pfdn6
17844231	9.34109	9.56341	1.0238	0.011446	Idh3a
17870901	3.46405	5.03568	1.45369	0.0114532	Ddx3x
17813633	6.37848	6.76834	1.06112	0.0114661	LOC102551744
17720871	5.09809	4.64665	-1.09715	0.0114829	Olah
17808953	4.81545	4.41233	-1.09136	0.0115478	RGD1562532
17793691	7.39994	6.93103	-1.06765	0.0115563	Chl1
17791693	8.7669	9.02567	1.02952	0.0115584	Snca
17698682	9.19812	9.36801	1.01847	0.011574	Pabpn1
17876288	7.87037	8.15295	1.0359	0.01158	Gpkow
17646209	2.93537	3.67159	1.25081	0.0116934	Eno1l3
17842798	6.79332	6.41861	-1.05838	0.0117263	Igsf9b
17862356	5.80962	5.39106	-1.07764	0.011772	Yes1
17697815	7.16887	6.93324	-1.03399	0.0117736	LOC498465
17882207	6.56483	6.02251	-1.09005	0.0117781	LOC102551255
17753402	6.42289	6.12354	-1.04889	0.0117965	LOC499407
17877013	4.48751	3.70473	-1.21129	0.0117991	Figf
17709868	6.84083	7.15638	1.04613	0.0118309	Smim4
17794908	5.077	4.66762	-1.08771	0.0118372	Lag3
17841778	4.37337	3.78447	-1.15561	0.0118663	Zdhhc25
17659365	4.92918	4.18043	-1.17911	0.0119192	Heatr9
17850302	8.04757	8.35672	1.03842	0.0119206	Keap1
17830795	4.50035	4.04655	-1.11214	0.0119658	Fam83f
17617129	5.96412	6.45775	1.08277	0.0120336	Gabrb3
17751213	4.24918	3.6869	-1.15251	0.0120377	ENSRNOG00000054545
17759240	5.13069	4.60448	-1.11428	0.0120419	RGD1561147
17869255	6.41499	6.8333	1.06521	0.0120825	Kdm4b
17645655	9.77854	9.97992	1.02059	0.0121631	Sar1b
17645647	8.32374	8.61109	1.03452	0.0121721	Nhp2
17837695	6.18217	6.58312	1.06486	0.0121779	Adcy8
17610302	6.00466	5.62629	-1.06725	0.0122054	Vmn2r116l-ps24
17601515	6.61723	6.03587	-1.09632	0.0123457	Eno2
17760561	7.9055	8.05874	1.01938	0.0123921	Mrps2
17873940	6.84842	7.40255	1.08091	0.012401	Zmat12
17646083	8.06991	8.35071	1.0348	0.0124387	Mrpl22
17808518	4.21377	3.71806	-1.13332	0.0124428	LOC103692403
17665587	4.7527	4.40291	-1.07944	0.0124676	Tmprss7
17866256	4.37576	4.96543	1.13476	0.0125342	Ngef
17744392	5.14264	5.54495	1.07823	0.0125522	S100z
17702240	8.06877	7.81725	-1.03218	0.0126049	ENSRNOG00000067066
17880677	9.82814	10.0187	1.01939	0.0126088	ENSRNOG00000062633
17849291	0.594716	2.23643	3.76049	0.0126128	Gria4
17673150	5.54108	5.83569	1.05317	0.0126378	Gtf2ird1
17745068	4.77165	4.27961	-1.11497	0.0127196	Rnf180
17648607	10.107	10.3237	1.02144	0.0127806	Pitpna
17865795	4.19458	3.83968	-1.09243	0.0128079	Pax3
17863638	4.4585	3.79151	-1.17592	0.0128207	Lgsn
17600139	4.11816	4.87067	1.18273	0.0128412	Vcp
17846985	6.42346	6.12165	-1.0493	0.0128586	Amotl2
17626635	8.38594	7.97496	-1.05153	0.0128777	Adrb1
17673251	4.27965	3.74394	-1.14309	0.012994	Castor2
17743049	4.50506	3.82192	-1.17874	0.0130112	Adh1-ps1
17639077	8.66647	8.95359	1.03313	0.013021	Ndufv1
17647444	4.5449	4.19114	-1.08441	0.0130438	Kcnab3
17665152	2.96217	3.4903	1.17829	0.0131176	Olr1564
17689947	7.86917	7.5808	-1.03804	0.0131367	Mir328b
17811063	7.91225	8.14561	1.02949	0.0131675	Ythdf2
17646391	6.4908	6.72296	1.03577	0.0132171	Rai1
17700158	8.28273	8.65353	1.04477	0.0132277	Gtf2f2
17827582	4.48166	3.37929	-1.32622	0.0132303	Hal
17602081	4.5048	2.82651	-1.59377	0.0132699	Cd4
17868057	6.9225	6.4843	-1.06758	0.0132715	LOC102547811
17771789	6.34528	6.64827	1.04775	0.0132917	Zbtb26
17821656	6.48168	5.85968	-1.10615	0.0132958	Smarce1l
17687254	6.51477	6.18738	-1.05291	0.0133396	LOC103693700
17715242	4.32762	3.45342	-1.25314	0.0134236	Fars2
17880635	8.58359	9.00159	1.0487	0.0134326	Lmx1b
17784786	4.3768	3.90877	-1.11974	0.0134344	LOC500227
17703977	8.988	9.18201	1.02159	0.0134389	Ppp2r2a
17603043	5.84311	5.17462	-1.12919	0.0134668	Tcea1
17634978	2.517	3.04673	1.21046	0.0135152	Tenm4
17647139	7.01733	7.2809	1.03756	0.013541	Gas7
17700612	4.02145	3.43973	-1.16912	0.0136152	Slitrk5
17787249	8.51714	8.7447	1.02672	0.0136312	Nop2
17648712	6.37266	6.66246	1.04547	0.0136397	Rnmtl1
17868054	8.39556	8.02434	-1.04626	0.0136493	LOC363337
17819539	3.82881	3.40785	-1.12352	0.0136599	Tmem196
17735855	3.9652	3.43449	-1.15452	0.0137544	Mir449a
17655546	4.05454	3.57119	-1.13535	0.0137933	Gabrg2
17664967	4.50983	3.99264	-1.12954	0.0138121	Igsf5
17759016	8.63861	8.20663	-1.05264	0.0138267	Smpdl3a
17880691	0.963152	2.21366	2.29835	0.0138323	Olr1471
17654396	4.91473	4.16914	-1.17884	0.0138331	Dnase1l2
17609909	5.07962	4.72446	-1.07517	0.0139016	Tm2d1
17625353	4.59421	3.89528	-1.17943	0.0139246	Pde6c
17669971	8.57118	8.83611	1.03091	0.0139538	Il13ra1
17707537	4.30017	3.61251	-1.19035	0.0140015	Anxa10
17700468	4.33607	3.58176	-1.2106	0.0140246	Tbc1d4
17808328	4.45327	3.95015	-1.12737	0.0140522	Cer1
17830106	8.6533	8.96394	1.0359	0.0140529	Cyc1
17669860	7.38227	7.09386	-1.04066	0.014062	Pigz
17805996	4.22715	4.67286	1.10544	0.0140714	Necab1
17834277	1.72455	2.31833	1.34431	0.0141359	ENSRNOG00000068204
17786457	3.16989	4.24266	1.33842	0.0142065	Zfp422
17711605	3.87179	3.37794	-1.1462	0.014209	Vegfc
17834011	5.77685	6.23562	1.07942	0.0142499	Fstl3
17749184	5.66108	5.33276	-1.06157	0.0142689	Ivl
17648488	4.05242	3.23486	-1.25273	0.0143121	Mir212
17877579	3.83562	4.24606	1.10701	0.0143388	Mageb16
17874712	6.17901	5.77723	-1.06955	0.0143687	RGD1560585
17630776	5.52344	5.22134	-1.05786	0.0143907	Cyp2s1
17870903	8.94772	8.71429	-1.02679	0.0144794	LOC307727
17612204	7.03903	6.72474	-1.04674	0.0144903	ENSRNOG00000059551
17661741	7.50034	7.15	-1.049	0.0144954	Mpp3
17660840	3.06084	3.67873	1.20187	0.0145097	Thra
17716029	7.82532	8.01821	1.02465	0.0145655	Gabpb1l
17744705	6.30837	5.93061	-1.0637	0.0145758	Cartpt
17774863	4.7868	4.19416	-1.1413	0.0146426	Lrrc4c
17683537	4.46651	4.76236	1.06624	0.0146548	ENSRNOG00000067316
17810722	4.536	5.01246	1.10504	0.01469	Gjb5
17629551	4.72688	4.23175	-1.11701	0.0147232	Ssc5d
17663217	10.3752	10.6512	1.0266	0.0147759	Sumo2
17760312	7.65329	7.14591	-1.071	0.0147947	Gbgt1
17880577	9.0126	9.34555	1.03694	0.0148091	LOC691736
17874027	5.52338	5.04377	-1.09509	0.0148111	Arxes2
17807538	6.15258	5.71239	-1.07706	0.0148119	Txndc8
17726144	5.92949	5.43642	-1.0907	0.0148897	Mospd4
17702821	3.99837	3.58552	-1.11514	0.014899	Mir208a
17711206	3.48002	2.77761	-1.25288	0.0149146	Lpl
17767488	4.75758	4.07224	-1.1683	0.014946	Xkr7
17725351	8.83216	9.08452	1.02857	0.014958	Rps27a-ps12
17850566	7.97453	7.72749	-1.03197	0.0149582	Bbs9
17667579	8.40327	8.70808	1.03627	0.0149913	Atp5j
17765071	7.04831	6.71632	-1.04943	0.0150543	Dll4
17692360	4.8616	5.47229	1.12562	0.0150763	Vom2r70
17610966	7.51848	7.9434	1.05652	0.0150891	Tmem200a
17747758	4.02135	3.34534	-1.20207	0.0150985	Vom2r47
17616249	4.05326	4.65357	1.14811	0.0151101	Tead2
17722461	7.3652	7.66515	1.04072	0.015117	Slc4a9
17763192	1.65255	2.20871	1.33654	0.0151471	Nell1
17712094	4.26457	4.76156	1.11654	0.0151532	Mfhas1
17714621	7.0675	7.28167	1.0303	0.0151606	Nfil3
17836191	8.38927	8.56676	1.02116	0.0152069	Rassf3
17802419	5.13478	5.57133	1.08502	0.0152814	Sync
17877718	5.38148	4.87848	-1.10311	0.0152816	RGD1561382
17814399	3.30258	2.51691	-1.31216	0.0152883	Adgrf3
17747002	3.99722	4.62937	1.15815	0.0153265	Il2
17708420	5.43705	4.77517	-1.13861	0.0154056	Unc5d
17880162	3.18849	3.70405	1.16169	0.0154984	Scpep1
17779825	5.87664	5.38093	-1.09212	0.0155044	Phactr3
17856610	4.34298	4.97396	1.14529	0.0155054	Lyzl4
17747031	4.45032	5.02802	1.12981	0.0155213	Spata5
17763041	5.4137	6.00515	1.10925	0.0155687	Evx2
17604315	5.40061	5.8968	1.09188	0.0155954	Paics
17623660	7.91682	7.58326	-1.04399	0.0156094	Slc22a6
17743645	6.30132	5.98808	-1.05231	0.0157947	Negr1
17675646	9.61923	9.75312	1.01392	0.0158109	Pan3
17800994	4.62122	3.89827	-1.18546	0.0158124	Skint1
17636421	4.54313	4.06187	-1.11848	0.0158531	Calca
17841591	8.86691	9.11888	1.02842	0.0159629	Calcoco1
17830732	10.2385	10.4139	1.01714	0.0159665	Atf4
17793891	4.47926	5.17055	1.15433	0.015979	Atp2b2
17764518	4.97508	4.39651	-1.1316	0.0159976	Kcna4
17652606	5.40017	5.75262	1.06527	0.0160164	Kctd2
17755902	5.42342	5.6601	1.04364	0.0160423	Or2n1e
17687472	6.88804	7.09707	1.03035	0.0160689	Rrp15
17882109	8.37206	8.68742	1.03767	0.0160854	Trip6
17733489	9.45635	9.65401	1.0209	0.0160974	Sf3b3
17624845	8.05562	8.27413	1.02712	0.0161427	Rcl1
17699417	4.10019	3.21239	-1.27637	0.0161453	C1qtnf9
17715332	5.27297	4.94133	-1.06711	0.016151	Tubb2b
17625285	7.32873	7.73236	1.05507	0.0161526	Cpeb3
17839535	7.24481	7.63596	1.05399	0.0162661	Rrp7a
17861208	7.92817	8.16743	1.03018	0.0162779	Gigyf2
17649130	7.50094	7.13436	-1.05138	0.0162889	Abhd15
17624985	4.85623	5.52561	1.13784	0.016317	Mbl2
17667934	8.87706	9.08949	1.02393	0.0163393	Gart
17605917	3.76262	3.30286	-1.1392	0.0163636	Mrps26
17868846	5.64551	4.97449	-1.13489	0.0163821	LOC689679
17709313	7.99831	8.22543	1.0284	0.0163956	Pcid2
17606469	3.86547	2.60302	-1.48499	0.0164521	Pou6f1
17659584	4.56657	4.20772	-1.08528	0.0165274	Ppm1d
17881739	2.59473	3.32168	1.28016	0.0165502	Nfkb1
17755928	4.47606	3.83496	-1.16717	0.0165505	Olr1690
17817269	4.4179	5.00692	1.13333	0.0165936	Papln
17785354	3.37186	4.13619	1.22668	0.0166074	ENSRNOG00000060843
17702224	4.73516	4.00571	-1.1821	0.0166699	Olr1644
17685969	7.40451	7.77678	1.05028	0.0166976	Mettl13
17635628	4.17278	4.68785	1.12343	0.0167681	Hbe2
17695453	9.91999	10.1429	1.02247	0.016788	Rnf4
17728965	4.34425	3.83705	-1.13218	0.0168392	Rnf150
17601919	4.82436	5.63442	1.16791	0.0168599	Gnb3
17792133	4.24174	4.79499	1.13043	0.01687	Smyd1
17746334	5.849	6.37298	1.08958	0.0168991	Chmp4c
17834496	5.00645	4.35307	-1.1501	0.016903	RGD1566251
17619066	4.17375	3.74386	-1.11482	0.0169846	Olr67
17792005	5.70251	5.25357	-1.08545	0.0170035	ENSRNOG00000065564
17851559	4.82423	4.38374	-1.10048	0.017021	Grik4
17714226	2.36758	2.84582	1.20199	0.0171281	Gkap1
17783396	2.08762	2.58235	1.23698	0.0171356	Aoc1
17787813	7.6366	7.33777	-1.04073	0.017148	Pde6h
17858107	7.31577	7.49565	1.02459	0.0171935	Phf3
17713972	5.57371	5.00215	-1.11426	0.0172989	Ctsql2
17790891	3.4128	3.7868	1.10959	0.0173136	Prss37
17800846	6.88435	6.6319	-1.03807	0.0173439	Mir761
17748264	4.23681	4.89528	1.15542	0.0173899	Rbm46
17607357	3.34904	4.62269	1.3803	0.0174094	Elp2
17686742	4.08011	4.5424	1.1133	0.0174267	Atp1a4
17786689	5.33119	4.97843	-1.07086	0.0174451	Slc6a13
17755934	3.39285	4.15138	1.22357	0.0174572	Olr1693
17715142	4.69848	5.29076	1.12606	0.0174711	Slc35b3
17739358	8.93438	9.13965	1.02298	0.0174972	Plrg1
17636019	4.87446	4.23188	-1.15184	0.0175213	Ric3
17644331	5.55169	5.1309	-1.08201	0.017618	Noxo1
17610327	4.29433	4.86126	1.13202	0.0177169	Vmn2r116l-ps25
17726146	2.20615	1.21492	-1.81587	0.0177356	Fem1c
17873337	8.29822	8.53644	1.02871	0.0177621	Pin4
17882665	8.20373	8.46042	1.03129	0.0178249	C5ar2
17790133	3.84317	4.46095	1.16075	0.0178904	Pax4
17863459	4.84578	4.43395	-1.09288	0.0179477	RGD1309049
17827996	6.53273	6.07135	-1.07599	0.0179536	Ppfia2
17809280	7.82327	8.04007	1.02771	0.0180916	Btf3l4
17824049	4.06723	3.52224	-1.15473	0.0180982	Serpina1f
17760106	4.58819	5.12538	1.11708	0.0181139	Kcnt1
17662418	9.05396	9.30256	1.02746	0.0181196	Smarcd2
17747224	2.74803	3.99405	1.45342	0.0181271	ENSRNOG00000069607
17863648	2.60231	3.86506	1.48524	0.0181461	Prim2
17784234	8.84675	8.67712	-1.01955	0.0181465	ENSRNOG00000033938
17871949	2.37445	2.10369	-1.12871	0.0181891	Kdm5c
17783183	1.75388	0.749941	-2.33869	0.018216	Ezh2
17826812	4.17572	3.70285	-1.1277	0.0183029	Cyp4f4
17642527	6.03632	5.605	-1.07695	0.0183411	Pitx3
17611503	5.51325	4.99963	-1.10273	0.0183494	Ccdc170
17879485	5.83475	5.32729	-1.09526	0.0183732	Gpr101
17776263	6.46643	6.70525	1.03693	0.01844	Tp53bp1
17881945	5.95292	6.42955	1.08007	0.0184933	Rfng
17664014	11.1511	11.3183	1.01499	0.0185209	Arhgdia
17868345	7.96522	8.25452	1.03632	0.0185298	Micu1
17708246	4.6461	5.28276	1.13703	0.0185454	Ppp1r3b
17617119	3.42271	2.47792	-1.38128	0.0185842	LOC308670
17799164	6.50825	6.18608	-1.05208	0.0186094	Mup4
17666113	4.5764	4.08869	-1.11928	0.0186133	Pdia5
17809473	8.11566	8.33465	1.02698	0.0186475	Lrrc41
17868311	8.7065	8.47733	-1.02703	0.0186623	LOC102557302
17816879	2.42214	1.58933	-1.524	0.0186946	Gphn
17878909	4.41321	3.8899	-1.13453	0.0187032	Bex2
17673512	8.34148	8.62328	1.03378	0.0187082	Ubc
17798497	7.62223	7.84551	1.02929	0.0187302	Dcaf10
17833676	5.71494	6.23072	1.09025	0.018735	Scamp4
17719553	4.5379	4.09917	-1.10703	0.0187359	Olr1657
17617206	4.19602	4.63733	1.10517	0.0187569	Magel2
17678040	8.36286	8.54626	1.02193	0.0187631	Naa25
17733876	7.95833	8.22127	1.03304	0.0187683	Plcg2
17781921	6.29539	6.01299	-1.04697	0.0188033	Fscn3
17797843	7.11476	7.38416	1.03786	0.0188079	Lyrm2
17872525	3.21737	3.48726	1.08389	0.0188247	Tbl1x
17707228	7.24162	7.57484	1.04601	0.0188505	Rfxank
17825446	10.11	10.283	1.01711	0.0188675	Prim1
17820856	5.71188	5.41234	-1.05535	0.0188842	Kcnk3
17605931	4.89353	5.35726	1.09476	0.018893	Fbxw8
17709497	5.85503	5.42128	-1.08001	0.0189006	Slc10a2
17610855	4.22819	4.68492	1.10802	0.0189111	Aldh8a1
17791554	4.05922	3.3155	-1.22432	0.0189689	Neurod6
17882777	4.00094	3.59103	-1.11415	0.0190186	Itprip
17642788	4.00094	3.59103	-1.11415	0.0190186	Mir3584
17810714	6.1137	5.67779	-1.07678	0.019041	Gja4
17791813	2.33912	1.96113	-1.19274	0.0190568	ENSRNOG00000070159
17726318	4.80344	5.43809	1.13212	0.0190939	Gramd2b
17806744	8.52396	8.84904	1.03814	0.0190987	Stoml2
17640498	7.03797	7.32107	1.04023	0.019104	Tmem216
17846848	7.16824	7.45836	1.04047	0.0191098	Faim
17872596	3.10816	3.78091	1.21645	0.0191119	Da2-19
17687351	5.6503	5.23181	-1.07999	0.0191525	Dusp10
17880285	4.42871	4.88172	1.10229	0.019166	LOC690138
17634626	5.30737	4.49681	-1.18025	0.0191669	Cfap161
17710996	6.32276	6.63745	1.04977	0.0192116	Tmem161a
17874091	3.57852	4.30726	1.20364	0.0192385	Nrk
17803520	6.22225	6.61287	1.06278	0.0192726	Tmco4
17716950	4.80479	4.32719	-1.11037	0.0192832	Usp6nl
17844062	8.42736	8.71144	1.03371	0.0193025	Ppp2r1b
17751762	7.51175	7.81927	1.04094	0.0193053	Hs2st1
17843235	3.71974	2.6621	-1.3973	0.0193641	Olr1203
17848419	5.26437	4.7444	-1.1096	0.019382	Dclk3
17704222	7.8434	8.09488	1.03206	0.0193966	Ccar2
17839835	7.34619	7.69498	1.04748	0.0194018	Alg12
17881591	3.55412	4.30797	1.21211	0.0194068	ENSRNOG00000062474
17604931	5.01158	5.69005	1.13538	0.0194503	Chmp5
17680867	4.60873	4.15854	-1.10826	0.0194588	Ivns1abp
17709842	8.5569	8.8058	1.02909	0.0194745	Gnl3
17646726	3.91786	4.47778	1.14291	0.0195091	Trim16
17690617	7.41325	7.6862	1.03682	0.0195173	Tada2b
17779587	10.307	10.4634	1.01518	0.0195429	Ube2v1
17614552	5.511	5.24828	-1.05006	0.019589	LOC100910127
17882395	8.17429	8.37319	1.02433	0.0196031	Exosc1
17734484	7.30343	7.50448	1.02753	0.019618	Exoc8
17879737	7.27779	7.66938	1.05381	0.0196405	ENSRNOG00000005681
17872155	4.92214	4.70059	-1.04713	0.0196635	Gpm6b
17686241	2.94083	3.74426	1.2732	0.0196925	Adcy10
17640125	8.03571	8.24972	1.02663	0.0197228	Naa40
17818921	6.85331	7.14595	1.0427	0.0197229	Exoc3l4
17818407	4.3157	3.79995	-1.13573	0.0197681	Mir433
17653599	2.48635	1.46862	-1.69298	0.0198403	Shisa9
17764288	7.2563	6.66615	-1.08853	0.0198438	Pamr1
17626005	9.9618	10.114	1.01528	0.0198816	Btrc
17728592	6.63773	6.31551	-1.05102	0.0198932	LOC100359748
17844984	7.26954	7.8105	1.07441	0.0199238	Rpl4
17801896	5.22779	4.70561	-1.11097	0.0199684	Pou3f1
17707696	3.14466	3.70146	1.17706	0.0199958	Hpgd
17622904	6.23056	6.54968	1.05122	0.0200065	Pold4
17819475	3.41921	4.00401	1.17103	0.0200101	Ptprn2
17763570	3.78288	3.16941	-1.19356	0.0200215	Olr446
17618702	8.63371	8.79894	1.01914	0.0200344	C2cd3
17704544	5.10976	5.51664	1.07963	0.0200382	Nudt15
17880483	4.9609	5.28989	1.06632	0.0200887	Rasa1
17602435	7.32262	7.63492	1.04265	0.0201908	Eif4g2
17651028	6.73393	6.0228	-1.11807	0.0202083	Krtap31-1
17824104	4.23864	3.81761	-1.11029	0.0202139	LOC299277
17728627	2.91618	4.01479	1.37673	0.0202139	Best2
17699328	5.65273	5.94376	1.05149	0.0203335	Lats2
17838832	4.31129	3.71494	-1.16053	0.0203767	Zfp647
17799408	5.28637	6.02416	1.13956	0.020448	Mir3084c
17644895	5.01322	5.47981	1.09307	0.0204689	Ubtd2
17874059	2.39337	3.05719	1.27736	0.0204697	Tceal3
17732832	3.83261	3.24961	-1.17941	0.0204837	Il15
17836105	3.12636	3.87905	1.24076	0.0204885	LOC100362798
17724218	4.34761	5.98272	1.37609	0.0204937	Cfap53
17811793	5.44107	5.99899	1.10254	0.0205033	Pla2g2a
17626033	4.80009	5.17526	1.07816	0.0205108	Hps6
17643505	9.75591	9.94547	1.01943	0.0205845	Rsl1d1
17861671	5.61994	5.09582	-1.10285	0.0207502	Olr1349
17747495	6.63396	6.30276	-1.05255	0.0207534	Tm4sf1
17845434	4.57411	3.97971	-1.14936	0.0207536	C2cd4b
17695725	7.34538	7.68868	1.04674	0.0208505	Rnf185
17788868	4.86117	5.28265	1.0867	0.0208806	Magi2
17740203	7.14938	7.46724	1.04446	0.0208868	LOC361985
17690722	3.90932	3.3	-1.18464	0.0208873	LOC102554167
17636654	7.10558	7.44115	1.04723	0.0209156	Knop1
17858017	4.70225	4.31507	-1.08973	0.0210213	Rims1
17602047	4.75524	3.97536	-1.19618	0.0210239	Gpr162
17730018	4.37966	3.80028	-1.15246	0.0210283	Tat
17639613	4.46127	3.86957	-1.15291	0.021093	Ovol1
17667230	4.02987	4.80738	1.19294	0.0210997	Ccdc116
17880463	6.24923	6.54752	1.04773	0.0211194	Agrp
17761759	2.18743	0.796362	-2.74678	0.0211196	Olr398
17843290	5.07666	4.48015	-1.13314	0.0211243	Olr1237
17786877	8.14963	8.50719	1.04388	0.0211859	M6pr
17736124	4.86739	5.75704	1.18278	0.0212605	Rpl37
17765325	6.58276	6.26889	-1.05007	0.0212724	Stard9
17755324	6.45674	6.25437	-1.03236	0.0212915	ENSRNOG00000069043
17882705	4.62437	4.07246	-1.13552	0.0213511	Mep1b
17768497	5.17587	4.69879	-1.10153	0.0213606	Dhx35
17760196	5.59381	5.16888	-1.08221	0.0213786	LOC681186
17766693	8.42692	8.70455	1.03295	0.0213877	ENSRNOG00000067830
17710577	4.55481	3.97622	-1.14551	0.0214107	Dydc2
17622119	7.234	6.72901	-1.07505	0.0214237	B4galnt4
17624595	5.94022	6.3612	1.07087	0.02144	ENSRNOG00000046395
17634810	2.27554	1.31467	-1.73088	0.02146	Tyr
17639986	3.8954	2.87746	-1.35376	0.0214639	Tex40
17627881	8.17873	8.49605	1.0388	0.021491	Echdc1
17846338	2.35013	1.01731	-2.31015	0.0215198	Tpbg
17620218	8.31621	8.57993	1.03171	0.0215517	Eef2k
17719969	9.37034	9.55274	1.01946	0.0215551	Epc1
17867518	9.91603	9.67323	-1.0251	0.0215994	Ces1f
17754684	2.53529	1.15589	-2.19337	0.0217177	Fam13c
17803920	5.77944	5.51479	-1.04799	0.0217322	Fam131c
17818835	6.96007	6.5939	-1.05553	0.0217512	Zfp839
17773353	9.52287	9.7649	1.02542	0.0217629	Nfe2l2
17867028	3.27446	3.78226	1.15508	0.0217908	ENSRNOG00000066428
17669270	7.64075	7.81088	1.02227	0.0218394	Iqcb1
17690711	8.06038	8.30809	1.03073	0.0218661	Lrpap1
17707424	3.55548	3.9784	1.11895	0.0219307	Nat1
17603743	6.02129	5.63801	-1.06798	0.0219538	Mir3583
17745766	7.77343	8.11387	1.0438	0.0219612	Skp2
17694813	6.16887	6.4433	1.04449	0.0220044	Pacrgl
17879768	5.86947	5.62505	-1.04345	0.0220602	RGD1559982
17648985	7.01298	7.6626	1.09263	0.0221307	Nos2
17689970	9.16858	8.93559	-1.02607	0.0221462	RGD1564665
17649349	6.2024	6.47801	1.04444	0.0221549	Rhbdl3
17810194	5.25984	4.62637	-1.13693	0.0221678	Mir30e
17792808	4.41122	3.75603	-1.17444	0.0221831	Cml2
17643583	4.82	4.34316	-1.10979	0.022184	Tnp2
17660032	4.42593	3.95142	-1.12009	0.0221894	Kif2b
17744450	7.33458	6.94353	-1.05632	0.0221901	ENSRNOG00000060714
17882003	4.71615	5.21395	1.10555	0.0222362	Gpr6
17795801	4.1121	3.35122	-1.22705	0.0222706	Tas2r103
17682626	7.82758	8.1035	1.03525	0.0223112	Sde2
17863778	7.55086	7.83652	1.03783	0.0223525	Kansl3
17795787	4.39852	4.76978	1.0844	0.022368	Tas2r129
17629648	4.61025	5.13195	1.11316	0.0225185	Nlrp9
17718696	4.72492	4.11012	-1.14958	0.0225191	Cap2
17638177	6.28921	5.81517	-1.08152	0.0225257	Syce1
17745976	5.41564	4.72523	-1.14611	0.0225418	Pdzd2
17839044	5.74409	5.13348	-1.11895	0.022555	Elfn2
17879340	3.36461	4.04112	1.20107	0.0225641	Mir19b2
17721468	4.32588	4.81045	1.11202	0.0225671	Mir3571
17856125	10.4819	10.5987	1.01114	0.0226337	Pdcd6ip
17797383	7.53703	7.77838	1.03202	0.0226338	Tmem64
17836042	7.86446	8.21699	1.04483	0.0226812	Nup107
17730555	6.69892	6.48467	-1.03304	0.0227077	Adad2
17722258	6.3391	7.33495	1.1571	0.0227166	Epb41l4a
17864415	4.15239	4.61881	1.11233	0.0227199	Tmeff2
17836087	9.01856	9.22528	1.02292	0.0227695	Cand1
17879988	4.95359	5.32388	1.07475	0.022801	Plxna3
17724160	4.54072	4.91173	1.08171	0.0228902	Mro
17712693	7.71464	8.12354	1.053	0.0229085	Np4
17616176	5.44083	4.71879	-1.15301	0.0230357	Tsks
17758324	5.56224	5.80407	1.04348	0.0230619	Ascc1
17840384	5.79719	5.49741	-1.05453	0.0230666	Nell2
17735842	4.85797	4.44092	-1.09391	0.0231114	Mcidas
17705217	8.36679	8.03651	-1.0411	0.0231426	Sox21
17702546	5.04608	5.6243	1.11459	0.0231487	ENSRNOG00000054569
17797967	4.49111	3.90085	-1.15132	0.0231999	Ifnk
17644941	8.48505	8.78517	1.03537	0.0232788	Kcnip1
17613853	4.03963	4.75508	1.17711	0.0233038	LOC680058
17661517	8.86212	9.04999	1.0212	0.0233076	Stat5b
17769288	5.05663	5.40422	1.06874	0.0233428	Tfap2c
17719593	3.50278	4.26148	1.2166	0.0233493	Or2ad1
17712628	5.27753	4.88889	-1.0795	0.0235023	Ccdc70
17679597	8.60649	8.9276	1.03731	0.0235245	Nifk
17647406	5.23342	4.6364	-1.12877	0.0235548	Aloxe3
17616918	2.00061	3.08469	1.54188	0.023576	Luzp2
17648443	8.53553	8.72258	1.02191	0.023593	Tsr1
17787589	8.19637	8.43536	1.02916	0.0236256	Gabarapl1
17749195	4.58728	4.07711	-1.12513	0.0237122	Lce1f
17846278	4.76035	4.30739	-1.10516	0.0237169	Elovl4
17675586	5.26469	4.7502	-1.10831	0.0237308	Medag
17770545	5.31405	4.99647	-1.06356	0.0237795	LOC102551235
17698897	5.74319	5.3131	-1.08095	0.0237801	Irf9
17762099	4.11042	4.7949	1.16652	0.02381	Lypd6b
17664320	6.03761	5.32682	-1.13344	0.0238165	Robo2
17670512	8.53854	8.80924	1.0317	0.0238776	Eif2b5
17880220	4.09414	4.6183	1.12803	0.0239041	Lsamp
17763083	5.20083	4.51085	-1.15296	0.023927	Hoxd3
17842866	3.81956	2.88012	-1.32618	0.0239446	Aplp2
17879722	3.85169	3.35112	-1.14937	0.0239989	Gabra3
17845285	8.08935	8.32819	1.02952	0.0241296	Csnk1g1
17636104	4.79516	4.2564	-1.12658	0.02413	Ascl3
17716034	6.38699	6.81069	1.06634	0.0241747	Hax1
17839058	4.84435	5.42503	1.11987	0.0242283	Card10
17677988	3.40904	4.10072	1.20289	0.0243011	Myl2
17604759	6.57525	7.02103	1.0678	0.0243217	Gtf2h5
17626561	8.95845	8.62468	-1.0387	0.0243401	Tcf7l2
17714914	8.62042	8.83912	1.02537	0.0243435	Tpmt
17878760	6.6328	6.21215	-1.06771	0.0243443	LOC102555917
17784562	8.48573	8.69011	1.02409	0.024362	Suclg1
17830940	7.17583	7.52533	1.0487	0.0245323	L3mbtl2
17829984	7.12648	6.83026	-1.04337	0.0245461	Zc3h3
17700724	6.39675	6.77276	1.05878	0.0245658	Rap2a
17691757	9.05679	9.24747	1.02105	0.0245676	Sertad2
17850020	3.34743	2.72781	-1.22715	0.0245979	Or7g35
17664444	3.77181	4.47784	1.18719	0.0246249	N6amt1
17623767	6.81686	7.10946	1.04292	0.0246938	Bscl2
17728879	3.56876	2.99588	-1.19122	0.0246951	Adgre5
17741572	7.59393	7.81351	1.02892	0.0247538	Ptpn22
17667697	3.84292	4.49664	1.17011	0.0247634	Cct8
17809712	5.85966	6.13497	1.04698	0.0247847	Dmap1
17752439	4.82972	4.44347	-1.08692	0.0248535	ENSRNOG00000064836
17624558	5.04985	4.21919	-1.19688	0.0248604	Trpm3
17771225	5.90921	5.63617	-1.04844	0.0248688	Fibcd1
17879397	4.46536	3.96743	-1.1255	0.0248838	LOC102549487
17734738	4.02941	4.74052	1.17648	0.0248916	Vom1r39
17624366	5.49745	5.22846	-1.05145	0.0249315	Or9i1-ps1
17764369	5.62046	5.91729	1.05281	0.0250549	RGD1563222
17659942	4.35527	3.98668	-1.09245	0.0250944	Nog
17712930	9.77865	9.97789	1.02038	0.0251089	Tfdp1
17683488	3.6176	3.03193	-1.19317	0.0251471	Serpinb3
17727278	7.85686	8.12913	1.03465	0.0251772	Ctdp1
17819943	8.32321	8.57075	1.02974	0.0251795	Lrpprc
17778030	3.78717	4.27773	1.12953	0.0252169	Andpro
17802578	6.72133	7.11319	1.0583	0.0252179	Pef1
17882285	7.97992	8.16428	1.0231	0.0252329	Brap
17714682	5.28625	5.77388	1.09224	0.0252574	Fbxw17
17673846	4.02685	3.37749	-1.19226	0.0252847	Il31
17860486	7.25107	7.58526	1.04609	0.0253255	Ttll4
17634578	3.57031	4.06866	1.13958	0.0253396	Bnc1
17740110	9.15045	9.38606	1.02575	0.025379	Shc1
17629546	5.95792	5.40872	-1.10154	0.0253867	Ccdc106
17730997	2.32724	1.57456	-1.47803	0.0254302	Afg3l1
17804509	8.15874	8.39957	1.02952	0.0254391	Nol9
17842847	4.44017	4.07295	-1.09016	0.0254529	Adamts8
17822830	5.82831	6.28204	1.07785	0.0254673	Pigh
17625627	6.69527	7.01321	1.04749	0.0254936	Slc25a28
17611052	4.52767	4.82336	1.06531	0.0255825	Taar8c
17665130	7.78436	7.47027	-1.04205	0.025602	Olr1546
17722380	5.46391	6.05859	1.10884	0.0256115	Mir1949
17736920	5.45138	5.01318	-1.08741	0.0256515	Ctnnd2
17764228	7.86694	7.51918	-1.04625	0.0256861	Alx4
17787084	1.62236	0.252729	-6.41936	0.0257108	C1s
17771839	9.86085	10.1384	1.02814	0.0257485	Psmb7
17880952	9.94965	10.1738	1.02253	0.025749	Pdcl3
17784411	9.45879	9.63898	1.01905	0.0257601	Immt
17656378	5.29965	5.56999	1.05101	0.0257608	Hand1
17870621	7.24282	7.46798	1.03109	0.0258343	Nkrf
17665967	4.8747	4.50271	-1.08262	0.0258854	Fbxo40
17838648	6.44181	6.71596	1.04256	0.0259738	Fbxl6
17600327	6.29357	5.74372	-1.09573	0.0259748	Becn1
17786674	9.61041	9.76518	1.0161	0.0259864	Bcl2l13
17687357	7.49648	7.72765	1.03084	0.0259898	Hlx
17721159	10.6477	10.7875	1.01313	0.0260563	Pip4k2a
17857344	6.6913	6.89463	1.03039	0.0260874	Cul9
17667433	4.82857	5.65856	1.17189	0.0261282	Gbe1
17659769	6.00874	6.28226	1.04552	0.026212	Smg8
17743823	3.84766	4.30053	1.1177	0.0262254	Ell2
17736694	5.30587	4.82696	-1.09922	0.0262601	Cdh12
17624370	4.25802	3.89356	-1.0936	0.0262987	Psat1
17872770	8.66043	9.14102	1.05549	0.0263368	LOC680959
17728416	5.10595	4.4596	-1.14493	0.0263591	Abcc12
17655940	4.62599	4.92834	1.06536	0.0263613	LOC497899
17652375	4.75771	5.21167	1.09542	0.0264427	Sstr2
17795328	4.9577	5.23735	1.05641	0.0264755	LOC689757
17868212	9.20349	8.8305	-1.04224	0.0264806	LOC689453
17818265	8.85337	9.04876	1.02207	0.0265279	Ccnk
17668442	6.39828	6.14517	-1.04119	0.0266023	Filip1l
17718317	7.47825	7.76801	1.03875	0.0266174	Higd2a
17839569	8.86359	9.23319	1.0417	0.0266826	A4galt
17676271	9.33737	9.63662	1.03205	0.0267414	Eif3b
17703992	4.87959	4.39724	-1.10969	0.026757	Ebf2
17622622	6.97177	7.27082	1.04289	0.0267575	LOC100364769
17766853	8.81368	9.01388	1.02271	0.0267895	Sec23b
17682865	8.6579	8.46882	-1.02233	0.0267971	Tlr5
17600263	5.89246	6.38269	1.0832	0.026806	Ube2d2
17651595	4.62068	4.01242	-1.15159	0.0268557	Higd1b
17692634	5.40001	4.86854	-1.10916	0.0268566	Lpcat2b
17834450	3.46704	2.15364	-1.60985	0.026864	Olr1096
17664738	7.14959	7.39683	1.03458	0.0269088	Smim11
17702195	7.8729	8.08693	1.02719	0.0269146	Mettl3
17787848	9.34922	9.5416	1.02058	0.0269187	Strap
17661722	4.53728	4.08849	-1.10977	0.0269678	Meox1
17672343	6.93355	6.64152	-1.04397	0.0269894	Azgp1
17758286	6.00128	5.48653	-1.09382	0.0269989	Herc4
17655496	5.17605	4.64323	-1.11475	0.0270566	ENSRNOG00000071157
17647205	6.45988	6.75003	1.04492	0.0270661	Pik3r6
17881991	6.70713	6.96757	1.03883	0.0271167	Cdk5rap3
17796683	6.89902	7.17391	1.03984	0.0271526	Tmem70
17703315	4.7653	4.00318	-1.19038	0.0272197	Gjb6
17688200	4.84834	4.43551	-1.09307	0.0272259	Znf442
17733326	2.75285	2.4502	-1.12352	0.027248	Sntb2
17863209	2.48789	3.01024	1.20996	0.0272846	Pgk2
17791722	3.89543	4.32487	1.11024	0.0272949	Hpgds
17879607	2.32093	3.11806	1.34345	0.0273918	Ctag2
17646073	8.32325	8.54139	1.02621	0.0273929	Cnot8
17871740	7.12194	7.52634	1.05678	0.0274033	LOC100362724
17660981	4.84873	4.0346	-1.20179	0.0274175	Krt10
17635727	6.20753	5.8872	-1.05441	0.0274236	Olr181
17643262	7.80636	7.44802	-1.04811	0.0274376	LOC100912948
17785017	2.97549	3.47236	1.16699	0.0274714	Exoc6b
17624453	5.79659	5.49261	-1.05534	0.0274734	Trpm6
17769515	6.4072	6.75539	1.05434	0.027513	Mtg2
17817742	3.25731	3.94922	1.21242	0.0275154	Dio2
17877129	9.89067	10.1207	1.02326	0.0275166	LOC103690821
17701751	9.89067	10.1207	1.02326	0.0275166	LOC103693375
17820132	6.47549	6.06073	-1.06843	0.0275172	Nrxn1
17606263	5.70555	5.19229	-1.09885	0.027611	Eif4h
17739259	8.42885	8.63855	1.02488	0.0276183	Ppid
17747666	4.72654	4.27985	-1.10437	0.0276871	Gpr149
17787581	4.88341	4.36526	-1.1187	0.0276955	Tmem52b
17664150	8.12115	8.46087	1.04183	0.0277242	LOC619574
17611493	7.19512	7.38677	1.02663	0.0277259	Armt1
17724855	3.25048	2.13763	-1.5206	0.0278086	Tmem241
17755788	8.82961	9.04977	1.02493	0.0278557	Prep
17780993	10.6227	10.7984	1.01654	0.0278683	LOC103690020
17880540	4.44321	3.87376	-1.147	0.0279423	RGD1564513
17850594	4.65466	4.95267	1.06402	0.0279566	Dpy19l2
17814041	9.12062	9.34304	1.02439	0.02796	Dpy30
17709065	8.4917	8.80192	1.03653	0.0279653	LOC100364062
17661790	6.85245	7.22689	1.05464	0.0279776	Tmem101
17822080	4.74223	4.10353	-1.15565	0.0279782	Nkx2-8
17658251	6.78611	7.04275	1.03782	0.0279887	Dhx33
17670701	5.85647	6.25467	1.06799	0.0280213	Klhl22
17771710	4.38874	4.81059	1.09612	0.0280273	Lhx6
17615723	3.09974	1.68831	-1.836	0.0280456	Vom2r37
17600863	7.21223	7.38907	1.02452	0.0280592	Lpcat3
17688272	3.67999	3.36507	-1.09358	0.0281039	LOC498330
17740709	5.13378	6.0032	1.16935	0.028147	Psmb4
17723355	4.83257	4.27077	-1.13154	0.0282137	Megf10
17792262	7.5518	7.80213	1.03315	0.0282275	Rnf181
17877783	3.96894	3.3466	-1.18596	0.0282397	ENSRNOG00000048066
17854667	5.39342	4.88309	-1.10451	0.0282551	LOC102550510
17723928	7.43324	6.94303	-1.0706	0.0283199	Rax
17849437	7.87273	7.54645	-1.04324	0.0283232	Yap1
17817130	3.99032	3.15654	-1.26414	0.028344	Ttc9
17617281	5.59921	5.92968	1.05902	0.0283662	Mcee
17873700	2.23648	2.68747	1.20165	0.0284404	M6pr-ps1
17869695	5.57498	5.15819	-1.0808	0.0284467	RGD1564212
17674510	5.47786	5.21131	-1.05115	0.0285251	Sppl3
17635417	3.57591	4.06831	1.1377	0.0285871	Lrtomt
17796627	10.0557	10.3344	1.02772	0.0285945	Rpn1
17790401	8.22524	7.99597	-1.02867	0.0285979	Podxl
17749154	5.18587	5.50995	1.06249	0.0286244	Lor
17736162	4.34068	3.94674	-1.09981	0.0287098	C9
17687846	2.60816	3.709	1.42207	0.0287305	Tmed11
17821318	5.85152	5.46003	-1.0717	0.0287481	Dcdc2c
17757383	9.53034	9.75744	1.02383	0.0287613	Glo1
17691265	6.45508	6.75583	1.04659	0.0287657	Rasl10a
17739843	9.02057	8.71396	-1.03519	0.0287864	Mex3a
17660251	5.03656	4.59371	-1.0964	0.0288004	LOC103693451
17791581	4.89351	4.58249	-1.06787	0.0288204	Pde1c
17703273	4.25521	3.64996	-1.16582	0.0288332	Parp4
17664440	1.47866	2.81359	1.9028	0.0288804	Adamts5
17835652	4.52298	3.63886	-1.24297	0.0289487	Syt1
17789285	7.20545	6.90111	-1.0441	0.0289521	Fzd1
17877638	5.12635	4.67263	-1.0971	0.0289762	Mageb3
17833117	4.16525	4.50948	1.08264	0.0290064	Rdh5
17872523	3.64524	2.76029	-1.3206	0.0290186	ENSRNOG00000050081
17622041	3.68151	4.10639	1.11541	0.0291039	Scgb1c1
17746342	3.74102	4.23571	1.13223	0.0291082	Fabp5
17770130	5.37706	4.95289	-1.08564	0.0291146	Noxa1
17604623	3.21586	3.75719	1.16833	0.02912	Zfp644
17607255	6.58418	6.23671	-1.05571	0.029147	Dazap2
17848144	4.57904	4.89999	1.07009	0.0292662	Cspg5
17881957	6.97753	7.25819	1.04022	0.0292727	Sh2b1
17635241	8.53305	8.75359	1.02585	0.0293938	Ppme1
17619401	4.85712	4.33719	-1.11988	0.0294116	Olr240
17610541	6.90305	7.27826	1.05435	0.0294477	Fuca2
17628896	8.97843	9.16733	1.02104	0.0294796	Phf10
17778148	8.71021	8.91701	1.02374	0.0295482	Acss1
17645356	4.33667	4.70415	1.08474	0.0295497	Olr1397
17606839	5.66187	5.07827	-1.11492	0.0295836	Cela1
17718585	6.99212	7.3818	1.05573	0.0295847	Rpl6-ps6
17871859	3.43795	3.908	1.13672	0.0295954	Mirlet7f-2
17724513	3.8889	3.37852	-1.15107	0.0296002	Slc14a2
17795067	9.15519	9.33305	1.01943	0.029623	Ndufa9
17601721	5.10688	4.37805	-1.16647	0.029625	Usp5
17658961	7.58053	7.94502	1.04808	0.0297194	Tmem97
17740475	5.14105	4.46796	-1.15065	0.0297741	LOC102554691
17883189	8.99526	8.75633	-1.02729	0.0297756	Mt-nd4
17868890	7.88048	7.52766	-1.04687	0.0298082	LOC691712
17881623	10.2619	10.4744	1.02071	0.0298473	Dcaf12
17823188	5.78997	5.50806	-1.05118	0.02988	Abcd4
17810751	5.20454	4.82078	-1.07961	0.0298819	Hpca
17803181	5.87634	6.38565	1.08667	0.0299682	Wnt4
17676301	8.3861	8.59552	1.02497	0.0299971	Mafk
17806462	8.81361	9.00593	1.02182	0.0300423	Smu1
17755115	5.04604	4.62178	-1.0918	0.0300911	Rfx6
17821040	5.18549	5.45096	1.0512	0.0301026	Slc7a15
17625649	5.2044	5.00548	-1.03974	0.0301076	Hpse2
17629290	4.94189	4.2667	-1.15825	0.0301446	Mir290
17723779	4.01768	3.07602	-1.30613	0.0301704	St8sia3
17852869	6.55758	6.26696	-1.04637	0.0301899	Snx33
17611410	7.38664	7.58394	1.02671	0.0302016	ENSRNOG00000067926
17842288	3.0684	2.83128	-1.08375	0.0302144	Or7h7b
17704550	5.61755	5.22919	-1.07427	0.0302209	Sucla2
17880121	6.37626	5.83625	-1.09253	0.0302335	Dmrtc1a
17774321	5.00827	5.29587	1.05742	0.0303611	Olr687
17881082	7.8785	8.20172	1.04103	0.0304502	Fpr2l
17793931	7.38433	7.65059	1.03606	0.0304546	Tamm41
17801842	10.202	10.3688	1.01635	0.03053	Pabpc4
17872106	3.76468	4.36674	1.15992	0.0305928	Egfl6
17674395	6.47816	6.09512	-1.06284	0.0306773	Tmem233
17784186	6.94806	7.70354	1.10873	0.0306905	ENSRNOG00000068610
17788532	6.74063	6.44239	-1.04629	0.0307327	Rheb
17635086	9.45281	9.69048	1.02514	0.030739	Acer3
17719224	6.31652	5.83124	-1.08322	0.0307458	Cdkal1
17601411	7.54699	6.90647	-1.09274	0.0307587	Ptpn6
17825916	3.3419	3.9411	1.1793	0.0308174	Olr1049
17644564	6.176	6.49915	1.05232	0.0308402	Prss34
17866034	4.84069	4.41159	-1.09727	0.0308421	Sphkap
17699046	10.6198	10.872	1.02375	0.0308485	Mcpt8l2
17794626	9.8848	10.1446	1.02629	0.0308548	Slc2a3
17841427	5.71479	6.07043	1.06223	0.0308668	Krt4
17798098	4.87011	4.33756	-1.12278	0.0308677	Aqp7
17686816	5.20672	5.61149	1.07774	0.0308721	Dusp23
17826613	5.72184	5.32634	-1.07425	0.0309111	Polrmt
17711151	2.33158	2.84071	1.21836	0.0309258	Zfp868
17648358	5.10243	4.75788	-1.07242	0.0309803	Olfr390
17875052	2.58111	1.12785	-2.28852	0.0309944	ENSRNOG00000061441
17872516	4.06706	3.78686	-1.07399	0.0310421	LOC100362173
17643443	8.07893	8.25594	1.02191	0.0310726	Parn
17836079	7.04818	6.63236	-1.0627	0.0311189	RGD1306282
17873405	2.65452	3.31429	1.24855	0.0311192	Nexmif
17738332	3.44054	3.95246	1.14879	0.0311329	LOC365791
17881847	4.79761	5.14264	1.07192	0.0311835	Zfp551
17749651	8.29661	8.49151	1.02349	0.0311941	Polr3c
17638713	6.20393	6.57915	1.06048	0.0312146	Nap1l4
17684169	4.73014	4.30527	-1.09869	0.0312973	Nfasc
17757976	6.06741	5.75237	-1.05477	0.031317	Rab36
17691740	4.57689	4.13736	-1.10623	0.0313223	Actr2
17881651	8.94733	9.15251	1.02293	0.0313545	Ctdsp2
17794598	4.05416	3.53677	-1.14629	0.0313839	Rimklb
17834717	8.20775	8.45108	1.02965	0.0314432	Txnrd1
17748771	7.73639	7.95912	1.02879	0.0314604	Dap3
17841318	7.63285	7.26395	-1.05078	0.0314796	Krt82
17881439	8.11236	8.37283	1.03211	0.0314971	Rcc1
17836725	5.09531	5.39707	1.05922	0.0315317	Tspyl5
17644371	4.54403	5.29927	1.16621	0.0315444	Hs3st6
17616728	5.8438	6.32894	1.08302	0.0315672	Nav2
17693722	4.47289	3.79809	-1.17767	0.0316429	LOC494224
17689771	9.25073	8.75584	-1.05652	0.0316669	Bend4
17734042	6.21999	6.57799	1.05756	0.0316714	Fbxo31
17635954	5.12834	4.61088	-1.11223	0.0317412	LOC499235
17611551	7.91253	8.33715	1.05366	0.0317602	Mtrf1
17849723	7.91253	8.33715	1.05366	0.0317602	Mtrf1l
17741221	7.81814	8.19096	1.04769	0.0317981	Adam30
17602165	5.47394	5.74475	1.04947	0.0318016	Pfu60
17870567	5.3638	5.10618	-1.05045	0.0318064	RGD1560927
17842073	8.50186	8.70534	1.02393	0.0318089	Mre11a
17744336	5.26093	4.71691	-1.11534	0.0318583	Pde8b
17882111	4.61271	5.27134	1.14278	0.0318955	Arhgef16
17647775	5.514	5.02281	-1.09779	0.0318977	Zmynd15
17813952	8.33496	8.51509	1.02161	0.0319028	Msh6
17734035	7.40586	7.69625	1.03921	0.0319351	Emc8
17871552	4.30254	3.99426	-1.07718	0.0319478	Gucy2f
17602747	4.40644	5.45108	1.23707	0.0319991	Cdc42
17881601	5.5434	5.14488	-1.07746	0.0320038	Macrod2
17620486	6.11736	5.80118	-1.0545	0.0320289	Arhgap17
17857098	5.66023	5.23516	-1.0812	0.0320305	Daam2
17869137	4.99943	5.37282	1.07469	0.0320731	Alkbh7
17711142	3.5368	2.79614	-1.26489	0.0320869	LOC120097636
17660780	5.75704	5.35269	-1.07554	0.0321013	Neurod2
17881383	4.93968	4.30592	-1.14718	0.0321335	Cryga
17743900	7.89664	7.50341	-1.05241	0.0321399	ENSRNOG00000045639
17778971	11.0159	11.4056	1.03538	0.0321658	Lbp
17675619	6.39782	6.07606	-1.05296	0.0321827	Mtus2
17677356	4.99914	5.40918	1.08202	0.0322077	Glt1d1
17693376	5.94851	5.51072	-1.07944	0.0322394	Sdad1
17881048	3.80393	4.47181	1.17558	0.0323008	RGD1566387
17620691	4.52158	5.08134	1.1238	0.0323233	Tbx6
17837820	7.75016	7.9941	1.03148	0.0323245	Zfat
17614210	5.44299	5.68012	1.04357	0.0323606	Irgq
17718061	9.33539	9.55091	1.02309	0.0323805	Ddx46
17813333	6.85571	7.02024	1.024	0.032421	B3galt6
17674342	8.89497	9.19374	1.03359	0.0324686	Pebp1
17776404	5.62943	5.20279	-1.082	0.0324847	Serinc4
17648038	8.13619	8.49284	1.04384	0.0324945	Mybbp1a
17761026	11.0632	11.2167	1.01388	0.0325048	Ppp2r4
17614763	3.9414	3.18822	-1.23624	0.0325124	Zfp780b
17662347	5.00769	4.59884	-1.0889	0.0325436	Ace
17642265	6.93564	7.26747	1.04785	0.032562	Zfyve27
17646717	8.26733	8.89402	1.0758	0.0325775	Lrrc75a
17767400	9.8055	10.0634	1.0263	0.0326197	Hm13
17878972	3.29007	2.63696	-1.24767	0.032623	Plp1
17882639	7.713	7.59458	-1.01559	0.0326635	Tlr9
17727441	4.16878	4.5424	1.08962	0.0326747	LOC100359752
17681321	7.57282	8.18203	1.08045	0.0327378	Zbtb37
17673423	6.54576	6.23294	-1.05019	0.032752	Rimbp2
17651036	8.58101	8.83027	1.02905	0.0327893	Eif1
17709790	3.63351	4.43741	1.22125	0.0327914	Itih3
17881020	8.76698	8.96475	1.02256	0.032793	LOC313310
17659665	5.35954	4.92548	-1.08813	0.032822	Med13
17800800	7.72144	8.0189	1.03852	0.0328339	Kti12
17723497	5.39861	6.09181	1.1284	0.0328782	Isoc1
17859277	8.5669	8.8117	1.02858	0.032952	Hspe1
17808188	5.71022	5.32553	-1.07223	0.0330301	Tle1
17602221	5.44466	5.96239	1.09509	0.0331059	Prpf8
17867296	4.6794	4.15246	-1.1269	0.0331103	Mt-co2
17839754	4.91702	5.42884	1.10409	0.0331448	Celsr1
17726840	5.32293	4.63888	-1.14746	0.0331648	Mc4r
17717113	10.1213	10.4864	1.03607	0.0332223	Rpl34-ps1
17628078	6.11999	5.97447	-1.02436	0.0332477	LOC102556805
17807008	8.13334	8.50924	1.04622	0.0332946	Tomm5
17839815	1.28416	1.59603	1.24286	0.0333027	Tafa5
17750591	9.60616	9.76282	1.01631	0.0333144	Sars
17625999	5.02278	5.38662	1.07244	0.0333172	Tlx1
17818430	5.80515	6.24255	1.07535	0.0333697	Mir341
17661120	6.93658	6.62425	-1.04715	0.0333782	ENSRNOG00000058172
17834704	7.20991	7.48482	1.03813	0.0334188	RGD1563365
17863475	5.90465	5.75147	-1.02663	0.0334387	Fam135a
17697355	5.33443	5.04191	-1.05802	0.0334488	Cd99l2
17641812	8.41172	8.62077	1.02485	0.0335024	Exoc6
17857983	2.99621	3.67795	1.22753	0.0335063	Gsta3
17745923	4.27561	3.74387	-1.14203	0.0335716	LOC499542
17665165	6.21064	5.7253	-1.08477	0.033584	LOC680528
17712422	5.50262	5.02142	-1.09583	0.0335885	Adam3a
17726859	8.89355	9.07763	1.0207	0.0336245	Afg3l2
17626769	3.9116	2.93987	-1.33053	0.0336359	Pnliprp1
17881116	5.15744	4.924	-1.04741	0.0336421	Scgb2a1
17732113	7.37123	7.67143	1.04073	0.0336631	Heatr3
17710661	8.04215	8.22856	1.02318	0.0336635	Zfp617
17600395	5.36669	4.82883	-1.11138	0.0336701	Lypla2
17742274	4.98443	5.40562	1.0845	0.0337051	Dpyd
17763597	5.01709	4.61835	-1.08634	0.0337098	Olr469
17725991	5.55938	4.75872	-1.16825	0.0337233	Gpr151
17851359	6.21065	5.92945	-1.04742	0.0337263	Olr1330
17662513	7.83325	8.48368	1.08303	0.0337487	Tex2
17827299	6.98277	7.16834	1.02658	0.0337906	LOC691921
17608495	4.25778	3.02566	-1.40722	0.0338396	Rad51b
17868954	8.3782	8.14595	-1.02851	0.0338511	LOC103690742
17831482	4.72338	3.81437	-1.23831	0.0338567	RGD1560617
17801036	3.27334	2.06152	-1.58783	0.0338665	Cmpk1
17816766	7.54568	7.88196	1.04457	0.0338815	Mthfd1
17652361	6.58491	6.8591	1.04164	0.0338907	Kcnj2
17785030	5.08265	4.73335	-1.0738	0.0339019	Spr-ps1
17760727	6.39216	6.67771	1.04467	0.0339233	Slc27a4
17791729	1.08696	1.76748	1.62608	0.0339667	RSA-14-44
17722736	5.69745	5.31216	-1.07253	0.034226	Pcdhgb5
17612199	7.20132	6.91399	-1.04156	0.0342352	Vom2r7
17632211	6.00208	5.52322	-1.0867	0.0342679	Cdc42se2
17714559	8.05973	8.33126	1.03369	0.0343697	Nop16
17783399	6.83067	6.50604	-1.0499	0.0344588	Gimap8
17762220	4.52155	4.10097	-1.10256	0.0344746	Arl6ip6
17746038	5.36671	4.96189	-1.08159	0.0345029	Fbxl7
17650552	5.13593	4.71992	-1.08814	0.0345542	Hoxb1
17767383	5.87353	5.55302	-1.05772	0.0345596	Defb21
17625478	6.01094	5.55925	-1.08125	0.0345705	Cyp2c6v1
17641492	7.70591	7.97875	1.03541	0.0345737	Ranbp6
17867729	4.61144	3.91899	-1.17669	0.034581	Slc25a41
17617825	4.56385	4.95368	1.08542	0.0345948	Zscan2
17879617	3.44291	3.97232	1.15377	0.0345981	Mir743a
17709551	7.29142	7.54376	1.03461	0.0346215	Fam213a
17715650	6.5965	6.25211	-1.05508	0.0346672	Lrrc16a
17734370	7.84195	8.11296	1.03456	0.0346875	Nup133
17710343	7.55618	7.26437	-1.04017	0.0347056	Shld2
17715355	5.93752	5.34717	-1.1104	0.0347107	RGD1564786
17635928	4.1594	4.47206	1.07517	0.0347431	Olr223
17751520	4.69714	5.15226	1.09689	0.0347494	ENSRNOG00000065234
17873743	6.47001	5.63819	-1.14753	0.0347818	RGD1563104
17675131	5.30132	4.86078	-1.09063	0.0348118	LOC688858
17689278	2.45612	1.62908	-1.50768	0.0348579	Adgrl3
17628084	8.53493	8.92534	1.04574	0.034928	LOC679731
17854847	4.361	4.70381	1.07861	0.0350229	Clstn2
17881881	7.27296	7.54813	1.03783	0.0350383	Tspo2
17822571	2.97414	2.26569	-1.31268	0.0350471	Dhrs7
17876868	5.36595	6.2662	1.16777	0.0351142	Shroom2
17844444	8.90197	9.06129	1.0179	0.0351518	Sin3a
17780369	7.3148	6.8495	-1.06793	0.0351583	Dpp6
17721946	4.75613	5.22884	1.09939	0.0351726	Fhod3
17835418	4.43356	3.93714	-1.12609	0.0353283	Lrriq1
17874036	8.45786	8.76116	1.03586	0.0353288	Bex4
17689582	4.03237	3.37559	-1.19457	0.035338	Cnga1
17685238	4.67044	3.99867	-1.168	0.0353412	Lamc2
17798355	5.42227	5.07216	-1.06903	0.0353515	Hrct1
17774801	8.96178	9.21988	1.0288	0.0353579	Hsd17b12
17679419	7.29404	7.00877	-1.0407	0.0353918	Kdsr
17622327	10.1062	10.2607	1.01529	0.0353937	Ap2a2
17850971	7.97591	8.2559	1.0351	0.0354178	Chek1
17788530	9.94695	10.2168	1.02713	0.035446	RGD1565588
17864351	5.44884	5.21508	-1.04483	0.0354582	Gls
17818342	9.30561	9.52943	1.02405	0.0355134	Yy1
17641187	5.8868	6.19765	1.0528	0.0355527	Abhd17b
17809493	3.44579	4.10594	1.19158	0.0356396	Lurap1
17824116	8.20623	7.78376	-1.05428	0.0356511	Serpina3a
17803994	4.29606	3.81777	-1.12528	0.0356515	Pramel1
17684237	9.33542	9.56655	1.02476	0.0356901	Snrpe
17605609	5.40024	4.6627	-1.15818	0.0357833	Osbpl2
17738875	9.93497	10.0662	1.01321	0.0358045	Gmps
17842195	5.64366	5.24019	-1.077	0.0358118	mbd3l2l
17843465	8.2174	8.70758	1.05965	0.0358382	Hspa8
17732261	6.32432	5.89912	-1.07208	0.0358904	LOC501297
17627328	7.89795	8.11178	1.02707	0.035891	Ltv1
17763636	2.65966	3.54185	1.33169	0.0359028	Or5aq1d
17678561	8.5755	8.7864	1.02459	0.0359285	Rab35
17833243	4.21816	3.5145	-1.20022	0.0359346	Olr1016
17666560	6.14999	5.62477	-1.09338	0.0359473	Lpp
17873834	5.62416	5.21876	-1.07768	0.0360095	Tmem35
17601293	3.50352	4.53296	1.29383	0.0360367	Mir3575
17826196	5.90393	6.24689	1.05809	0.0361755	Lmnb2
17623408	6.8011	7.09238	1.04283	0.0361922	Men1
17842354	5.57636	6.00422	1.07673	0.036251	Ppan
17680295	11.1797	11.3411	1.01443	0.0362517	Adipor1
17666899	3.26294	2.88299	-1.13179	0.0362551	Olr1565
17615824	7.00589	7.29139	1.04075	0.0362876	LOC102556967
17644193	9.25633	9.45473	1.02143	0.0362914	Rnps1
17787484	8.52456	8.69059	1.01948	0.0362957	Foxm1
17749203	5.69166	5.31598	-1.07067	0.0363003	LOC102549724
17801167	10.142	10.3295	1.0185	0.0363085	Uqcrh
17797848	7.24301	6.99948	-1.03479	0.0363348	Rragd
17618918	7.59919	7.87441	1.03622	0.0364042	Anapc15
17626851	6.83084	7.17037	1.04971	0.036414	LOC100359574
17756066	6.95707	7.12152	1.02364	0.0364422	Trim26
17649544	5.57394	6.00332	1.07703	0.0364451	Slfn3
17744460	6.83758	7.11005	1.03985	0.0364624	Ankdd1b
17618669	8.49487	8.69913	1.02405	0.0364653	Pgm2l1
17843294	3.65649	2.94902	-1.2399	0.0364927	Olr1239
17831195	9.18345	9.31993	1.01486	0.0365062	Pacsin2
17663202	8.59827	8.93763	1.03947	0.0365416	Nt5c
17851521	1.10438	1.83876	1.66497	0.0365931	Tecta
17682414	5.53093	5.73844	1.03752	0.0365993	Rpl30l1
17848927	8.75883	9.03246	1.03124	0.0365995	Eif1b
17873738	5.13744	4.57815	-1.12216	0.0366901	Nap1l3
17654541	6.79898	7.12277	1.04762	0.0367035	Tbl3
17754673	8.03355	7.60114	-1.05689	0.036728	Phyhipl
17677415	6.51196	6.74073	1.03513	0.0367659	Fam101a
17675773	8.4151	8.59636	1.02154	0.0367868	Zfp655
17831539	5.0684	4.6611	-1.08738	0.0368075	Mov10l1
17788294	4.93146	5.41983	1.09903	0.0368146	Rps4y2
17708049	2.58973	1.4637	-1.76931	0.0368196	Fat1
17785351	4.987	4.62357	-1.0786	0.0368353	Prr20e
17742458	5.71866	5.9616	1.04248	0.036838	Fabp2
17634523	4.96187	4.17874	-1.18741	0.0368854	Fsd2
17618362	6.72865	7.015	1.04256	0.0369136	Nars2
17818447	2.75055	1.80635	-1.52271	0.0369594	Rtl1
17864066	5.52824	5.20789	-1.06151	0.0369681	Lonrf2
17788708	6.25532	6.54513	1.04633	0.0369734	Tomm7
17724639	6.77911	7.51139	1.10802	0.0370019	Cbln2
17681333	9.40947	9.54329	1.01422	0.0370977	Cenpl
17798915	4.39743	4.01874	-1.09423	0.0370991	Olr844
17880557	4.88376	4.45761	-1.0956	0.0371878	RGD1564386
17726620	8.39791	8.51656	1.01413	0.037203	Fbxo38
17856378	4.15057	3.33136	-1.24591	0.0372583	Slc22a13
17672229	7.22063	7.54766	1.04529	0.0372622	Zfand2a
17732027	5.65659	5.26961	-1.07344	0.0372964	Cyld
17677577	6.79926	7.11115	1.04587	0.0372971	Ddx55
17603789	3.59641	4.25643	1.18352	0.0372984	Fcf1
17832602	6.49002	6.87878	1.0599	0.0373135	Mfsd5
17691057	8.35674	8.64115	1.03403	0.0373962	Pes1
17795115	9.60228	9.80691	1.02131	0.0374645	Ccnd2
17640325	4.87068	4.20972	-1.15701	0.0374824	Scgb1a1
17645017	3.0935	2.41048	-1.28336	0.0374826	Mir218-2
17665315	7.19056	7.53362	1.04771	0.0374962	Trmt10c
17856249	6.63563	7.28269	1.09751	0.0375614	Stt3b
17807281	4.49705	4.9879	1.10915	0.0375637	Or13d1
17740490	5.70611	5.35654	-1.06526	0.0375667	LOC102550598
17752400	3.49567	2.91934	-1.19742	0.0375864	RT1-M10-1
17605427	3.55661	2.80794	-1.26663	0.0376225	Cnot7
17618059	4.98906	4.24196	-1.17612	0.037624	Or6aa1b
17781529	4.43791	3.97395	-1.11675	0.0376442	C1galt1
17823590	8.7954	9.01558	1.02503	0.0377183	ENSRNOG00000066641
17791413	6.60613	6.9105	1.04607	0.0377816	Evx1
17734805	8.61048	9.18228	1.06641	0.0377879	Erap1
17866937	9.70071	9.80408	1.01066	0.0378081	Rab31
17822968	6.18825	5.76258	-1.07387	0.0378356	Ppil2-ps1
17661362	7.7314	7.98668	1.03302	0.0378536	Nt5c3b
17820421	5.44416	4.88427	-1.11463	0.0378663	Clip4
17747925	5.13628	4.82374	-1.06479	0.0378837	Si
17646608	6.8054	7.0937	1.04236	0.0379018	B9d1
17857881	3.04349	3.78368	1.24321	0.0379328	LOC102553880
17713271	7.56098	7.76432	1.02689	0.0379624	Abhd13
17651099	0.925202	2.25097	2.43295	0.0380049	Zfp385c
17830369	5.28977	4.668	-1.1332	0.0380061	Cacng2
17817298	6.48494	6.83638	1.05419	0.0380341	RGD1307704
17688977	4.92518	4.58436	-1.07434	0.038041	Csn2
17667361	4.59742	4.02066	-1.14345	0.0380435	Epha3
17636894	7.85202	8.09386	1.0308	0.0380567	Ndufab1
17620502	3.46491	2.33824	-1.48185	0.0380809	Aqp8
17638231	5.22531	5.66898	1.08491	0.0381046	Sigirr
17675597	5.64706	5.3028	-1.06492	0.0381523	Uspl1
17614259	5.23545	4.88602	-1.07152	0.0381741	Lypd3
17772646	9.25596	9.43667	1.01952	0.0381859	Psmd14
17810192	4.17382	4.65604	1.11553	0.03819	Mir30c1
17660702	7.46189	7.18715	-1.03823	0.0382306	Cacnb1
17675050	5.10452	4.60592	-1.10825	0.0382646	Map2k7
17798988	4.78075	4.30368	-1.11085	0.0382728	Tal2
17880802	3.67352	4.1922	1.14119	0.0383082	Ttc6
17784270	4.96319	6.02777	1.21449	0.0383526	ENSRNOT00000118153
17870751	4.32253	4.06579	-1.06315	0.0383819	Rgn
17629208	8.24265	8.508	1.03219	0.0384719	Prpf31
17634225	6.77271	7.20776	1.06423	0.0384942	Ap3s2
17603577	5.55189	4.81213	-1.15373	0.0385185	Api5
17873966	5.52021	5.09208	-1.08408	0.0385707	Nxf7
17742972	8.70586	8.86988	1.01884	0.0385759	Lamtor3
17788981	4.59118	4.02949	-1.13939	0.0385835	Cacna2d1
17721097	0.574514	1.50467	2.61903	0.0386145	Malrd1
17716043	7.25936	7.55035	1.04008	0.0387133	Mrpl32
17607937	3.8948	4.61477	1.18485	0.0387413	Eif4enif1
17648071	9.02685	9.21194	1.02051	0.0388329	Ube2g1
17881707	5.90359	5.62681	-1.04919	0.0388835	Adora2b
17704075	8.81767	9.04702	1.02601	0.0388892	RGD1563220
17847325	5.3694	5.75198	1.07125	0.0389165	Rrp9
17809798	4.70326	4.17342	-1.12696	0.0389184	Artn
17746504	9.66731	9.86353	1.0203	0.0389787	Gyg1
17773911	9.36491	9.67161	1.03275	0.038979	LOC108350600
17856428	9.09497	9.28962	1.0214	0.0389909	Myd88
17882627	9.18867	9.48563	1.03232	0.0389971	Eif4a3
17703140	10.2737	10.6089	1.03263	0.0390358	Mcpt10
17629172	4.93008	5.3297	1.08106	0.0390481	Rps9
17631921	6.96599	7.24627	1.04024	0.0390655	Pdcd2l
17863712	5.57759	5.12204	-1.08894	0.0390695	Prss40
17674775	6.58382	6.96929	1.05855	0.0390761	Pus1
17830074	5.15709	5.53655	1.07358	0.039146	Smpd5
17687925	3.13534	2.47943	-1.26454	0.0391596	Cplx1
17826210	6.90049	7.2041	1.044	0.0391633	Timm13
17724291	8.40876	8.71673	1.03662	0.0391671	RGD1562987
17762495	4.15667	3.59003	-1.15784	0.0391744	Xirp2
17743546	7.46601	7.70187	1.03159	0.0391835	Pigk
17637482	6.27404	6.63518	1.05756	0.039277	Bcl7c
17659474	4.76823	4.23757	-1.12523	0.0392912	Lhx1
17783152	4.99653	4.59168	-1.08817	0.0393326	Cntnap2
17700917	8.79499	9.02784	1.02648	0.0393391	Vdac2
17686220	9.81669	9.97294	1.01592	0.039361	Dcaf6
17616529	6.96396	6.73924	-1.03334	0.0395029	Ccdc114
17854506	2.13112	2.57234	1.20703	0.0395116	Cep162
17635594	4.03807	3.0674	-1.31645	0.0395188	Olr126
17685625	3.72617	4.2569	1.14243	0.0395302	Abl2
17877456	4.46468	4.02887	-1.10817	0.0395628	Cldn34e
17799775	3.83679	2.96094	-1.2958	0.0395931	Mir3554
17817427	9.20159	9.37147	1.01846	0.0397415	Isca2
17783099	5.4198	5.10364	-1.06195	0.0397506	Arhgef5
17869798	9.1963	8.99193	-1.02273	0.0397521	MGC116197
17657206	5.49332	5.00883	-1.09673	0.0397747	Zfp286a
17634489	3.96494	3.38128	-1.17261	0.0397773	Ap3b2
17688569	2.76298	3.40445	1.23217	0.0397848	Gk2
17646227	3.51368	3.88568	1.10587	0.0398024	Olr1453
17683539	9.78781	10.084	1.03026	0.0398258	LOC680491
17718732	3.14506	2.55328	-1.23177	0.0398339	Jarid2
17684362	10.3769	10.5227	1.01405	0.0398557	Tmem183a
17695991	6.92144	6.54712	-1.05717	0.0398589	Znrf3
17855546	4.70559	4.2638	-1.10361	0.0398627	Lsmem2
17695024	8.71332	8.92122	1.02386	0.0398846	Lyar
17612978	3.98757	3.289	-1.2124	0.0398862	Vom1r38
17870166	6.92244	6.75713	-1.02446	0.0398914	LOC501349
17739846	8.97671	9.17634	1.02224	0.0398921	Ubqln4
17763319	8.49028	8.76935	1.03287	0.0398936	Nup35
17625216	9.67244	9.77814	1.01093	0.0399158	Tnks2
17625058	7.45386	7.97245	1.06957	0.0399739	Rnls
17881142	7.99178	8.23193	1.03005	0.0400373	ENSRNOG00000037348
17616922	0.846547	1.81197	2.14043	0.0400428	Siglech
17693056	6.25252	6.5232	1.04329	0.0400698	Lin54
17880776	4.88182	4.32124	-1.12973	0.0400954	Pxdn
17804305	5.50037	5.1647	-1.06499	0.040128	Casz1
17764822	4.55307	4.98744	1.0954	0.0401344	Tmco5a
17624768	2.94317	3.61006	1.22659	0.0401345	Smarca2
17773206	9.03	9.23257	1.02243	0.0401959	Ola1
17711787	4.72611	4.33319	-1.09068	0.0402105	Pdlim3
17843371	7.32272	7.99547	1.09187	0.0402384	Or8g18c
17654249	5.31801	5.01866	-1.05965	0.0402927	Prss30
17628551	3.54702	2.88624	-1.22894	0.040312	Pde10a
17715792	6.38118	6.78556	1.06337	0.0403466	Zfp322a
17631136	4.6427	3.92068	-1.18416	0.0403852	Nccrp1
17875847	6.28447	5.91972	-1.06162	0.0404174	Chst7
17781033	4.70035	5.35612	1.13952	0.0404272	Sema3e
17721066	7.34393	7.58427	1.03273	0.0404463	Hacd1
17707428	4.80062	4.41956	-1.08622	0.0405086	Npy5r
17720057	4.87958	5.50076	1.1273	0.0405242	LOC100362965
17812757	5.04473	5.27845	1.04633	0.0405451	Cort
17624216	5.02972	6.08351	1.20951	0.0406377	Osbp
17774168	10.9815	10.6467	-1.03145	0.0406485	Olr522
17719628	9.53297	9.69033	1.01651	0.0406865	Elmo1
17691436	8.13604	8.38368	1.03044	0.0406922	Ccm2
17804603	4.53046	4.0079	-1.13038	0.0407678	Chd5
17640341	4.46647	4.09475	-1.09078	0.0408177	RGD1566289
17642925	4.4172	5.08703	1.15164	0.0408444	Gucy2g
17645787	3.88099	4.38427	1.12968	0.0408446	Shroom1
17635673	4.49146	3.6172	-1.24169	0.0408875	Olr150
17747907	6.01807	5.62739	-1.06942	0.0409061	Sptssb
17754651	6.04114	5.62347	-1.07427	0.0409362	Bicc1
17763034	1.40477	1.67364	1.1914	0.0409601	Lnpk
17787705	6.4739	6.67063	1.03039	0.041064	Crebl2
17770011	5.66816	6.04201	1.06596	0.0411572	Il36g
17745313	6.05904	5.65138	-1.07213	0.0411813	Hspb3
17702257	4.73244	4.09441	-1.15583	0.0412635	ENSRNOG00000064677
17602917	6.21479	5.95321	-1.04394	0.0412769	Ube2e1
17633279	6.22918	5.82342	-1.06968	0.0413677	Mrgprx1
17808056	4.53069	3.99776	-1.13331	0.0413771	LOC688893
17604211	5.40288	5.91064	1.09398	0.0414031	Ythdf1
17711252	7.60251	8.07848	1.06261	0.0414165	Naf1
17882001	6.15708	6.4476	1.04719	0.0415057	Crybb3
17707900	4.12276	4.65625	1.1294	0.0415102	Acsl1
17695569	10.4596	10.662	1.01935	0.0415564	Ctbp1
17824075	5.50143	5.7902	1.05249	0.0415623	Serpina11
17802931	9.96577	10.1979	1.0233	0.0415684	Stmn1
17608687	5.56459	5.97486	1.07373	0.0415955	Ccdc17
17840441	9.1364	9.33451	1.02168	0.0416356	Slc38a1
17722057	7.60807	7.93693	1.04323	0.0416462	Ammecr1l
17745609	8.61956	8.74513	1.01457	0.0416752	Card6
17709287	4.66537	5.24547	1.12434	0.0416854	Adprhl1
17848691	5.08161	4.59627	-1.10559	0.0416957	Vill
17779789	4.74456	5.24874	1.10627	0.0416982	Ankrd60
17707312	5.62615	5.13432	-1.09579	0.0417102	Cilp2
17626240	3.89925	3.23308	-1.20605	0.041846	Ina
17863710	3.83034	4.53899	1.18501	0.0418596	Cfc1
17674442	9.44421	9.61853	1.01846	0.0418837	Dynll1
17816852	7.52515	7.75307	1.03029	0.0418975	Fntb
17679209	4.51408	4.16256	-1.08445	0.0419181	Cyp3a85-ps
17767063	7.41773	7.6274	1.02827	0.0419859	Gzf1
17844719	7.89669	8.07696	1.02283	0.0420666	Parp6
17671163	3.23286	3.88433	1.20152	0.0421182	Higd2al1
17697415	7.92319	7.74304	-1.02327	0.042119	LOC102547212
17811841	5.9404	5.5691	-1.06667	0.0421191	Pax7
17746202	7.36834	6.96422	-1.05803	0.0421306	ENSRNOG00000068153
17872922	4.44236	3.57146	-1.24385	0.0421404	Pgr15l
17644943	5.63051	5.30383	-1.06159	0.0421601	Kcnmb1
17805606	4.11312	3.67028	-1.12066	0.0421962	Mos
17654132	7.71322	7.96574	1.03274	0.0422721	Thoc6
17755581	6.29132	6.62686	1.05333	0.0422814	Mettl24
17720678	1.53457	2.09378	1.36441	0.042298	Sfmbt2
17797130	5.85158	6.3628	1.08736	0.0423019	Fam110b
17676709	8.80904	9.01788	1.02371	0.0423047	Gnb2
17840382	7.02012	7.53497	1.07334	0.0423238	Twf1
17852434	5.4012	4.98789	-1.08286	0.0423291	RGD1562914
17717411	5.62557	6.07215	1.07938	0.0423649	Msrb2
17744314	5.19216	4.78054	-1.0861	0.0423813	Bhmt2
17882149	7.40734	7.63348	1.03053	0.0423935	Cstf2
17682563	7.57144	7.82729	1.03379	0.0424477	Itpkb
17837290	5.51057	5.15941	-1.06806	0.042515	Samd12
17780018	5.78441	5.37987	-1.0752	0.0425302	Tcfl5
17860813	5.16034	4.53954	-1.13675	0.042539	Nyap2
17701993	6.39908	6.01331	-1.06415	0.0425609	Klhl33
17660199	5.4996	5.75757	1.04691	0.0425664	Mycbpap
17735439	7.78035	8.07381	1.03772	0.0425772	Mrps27
17752323	3.89158	4.49362	1.1547	0.0426046	Olr1744
17722958	4.63525	3.86001	-1.20084	0.0426331	Spink6
17612327	8.94735	9.2286	1.03143	0.0426372	LOC102551889
17665503	3.23772	3.8702	1.19535	0.0426407	Nectin3
17879645	7.63742	7.34642	-1.03961	0.0426516	Mir465
17657776	10.5651	10.8044	1.02265	0.0426525	Eif4a1
17644009	7.07344	6.75838	-1.04662	0.0426677	Nlrc3
17795265	4.58723	4.21805	-1.08752	0.0426795	A2ml1
17732044	6.40913	6.62818	1.03418	0.0426917	Nod2
17799635	4.60544	4.22871	-1.08909	0.0427026	Adamtsl1
17839408	8.26569	8.51036	1.0296	0.0427448	Desi1
17866946	4.88318	5.28498	1.08228	0.0427744	Ppp4r1
17734018	5.62833	5.94322	1.05595	0.0427803	Gins2
17756992	6.73529	7.05447	1.04739	0.0427979	Daxx
17751193	3.61671	4.13966	1.14459	0.0428005	RGD1306519
17755918	3.81427	4.45499	1.16798	0.0428276	Olr1681
17872821	6.88191	7.15044	1.03902	0.0428349	Klhl15
17852193	3.819	3.18574	-1.19878	0.0428383	Ankk1
17880197	8.98668	9.22342	1.02634	0.0428588	ENSRNOG00000022375
17778591	5.83094	6.19324	1.06213	0.0429539	Gss
17677410	7.99716	8.3049	1.03848	0.0429689	Bri3bp
17878572	7.08705	7.41259	1.04593	0.0429749	ENSRNOG00000068802
17881529	5.55283	6.04615	1.08884	0.0430231	H4f3
17630338	8.61943	8.91298	1.03406	0.0430527	Tomm40
17791987	5.69625	6.66887	1.17075	0.0431054	Igkvl-ps2
17708637	9.41374	9.65265	1.02538	0.0431121	Rps28
17700580	1.06321	1.51725	1.42704	0.0431173	ENSRNOG00000065791
17765014	8.25477	8.5274	1.03303	0.0431232	Rad51
17612693	8.83449	9.08605	1.02847	0.0431605	Lilrb3a
17818715	3.02071	3.34619	1.10775	0.0431929	Mir369
17710118	6.43925	6.75001	1.04826	0.0432108	Hacl1
17862623	5.71642	5.42123	-1.05445	0.0432214	Pgc
17658088	10.0039	10.2617	1.02577	0.0432359	Alox15
17737688	5.23376	4.72047	-1.10874	0.043241	Zmat3
17663446	4.90062	4.43113	-1.10595	0.0432832	Fbf1
17648343	3.47581	2.74094	-1.26811	0.0432894	Olr1493
17698012	6.14765	5.81418	-1.05735	0.0433229	Peli2
17689363	4.8408	4.38672	-1.10351	0.0433272	Pdcl2
17861749	5.51281	5.85074	1.0613	0.0433321	Sned1
17615098	5.04375	5.32444	1.05565	0.0433622	Ggn
17801108	7.97295	8.13024	1.01973	0.0433636	Atpaf1
17608863	4.90303	4.26944	-1.1484	0.0433688	Rnf111
17793858	8.16926	8.459	1.03547	0.0434306	Emc3
17847712	10.3055	10.4955	1.01843	0.043433	Impdh2
17626858	8.2967	8.56672	1.03254	0.0434637	Fam45a
17856320	5.97072	6.34647	1.06293	0.043495	Cmc1
17799516	4.07045	3.42104	-1.18983	0.0435015	Ptprd
17780215	5.87023	6.23094	1.06145	0.0435063	Zfp512b
17606635	5.3035	4.84605	-1.0944	0.0435189	Smagp
17611785	5.31136	4.82146	-1.10161	0.0435448	Acat2
17648348	5.60891	5.11961	-1.09557	0.043552	Or1e18
17839665	4.80992	4.54994	-1.05714	0.0435777	RGD1566029
17792241	3.28333	2.54371	-1.29077	0.0435955	Sftpb
17707754	5.18627	4.93719	-1.05045	0.0436138	Tenm3
17699562	2.05084	2.386	1.16343	0.043641	Mir124-1
17670151	7.40262	7.85707	1.06139	0.0436432	Fetub
17676816	4.68395	4.12112	-1.13657	0.0436698	RGD1560262
17767891	9.41223	9.64229	1.02444	0.0437093	Raly
17745564	8.42282	9.11263	1.0819	0.0437444	Ghr
17636721	7.24433	7.47776	1.03222	0.04389	Thumpd1
17857871	4.03463	4.63715	1.14934	0.0438978	Glyatl3
17841529	8.72164	8.93069	1.02397	0.0439123	Aaas
17863328	3.73708	3.10615	-1.20312	0.0439808	Pkhd1
17646781	6.80669	7.12513	1.04678	0.0439897	Elac2
17855106	8.40038	8.63136	1.0275	0.0439935	RGD1310507
17723932	5.78277	5.25995	-1.0994	0.0440359	Pmaip1
17689259	1.50554	1.95171	1.29635	0.044122	Tecrl
17669287	5.49822	5.093	-1.07956	0.0441472	Ildr1
17845225	6.32386	6.59983	1.04364	0.0441933	Mtfmt
17685636	8.69012	8.869	1.02058	0.0442013	Fam20b
17797275	6.74507	6.4507	-1.04563	0.0442179	RGD1559441
17774944	7.59879	7.81875	1.02895	0.0442413	Pdhx
17693232	4.84227	4.4104	-1.09792	0.044265	Fras1
17625886	8.08918	8.35026	1.03227	0.0442922	Hif1an
17616960	4.5776	5.02112	1.09689	0.0443562	Tubgcp5
17668030	6.718	7.07075	1.05251	0.0444297	Setd4
17878161	6.04498	5.47877	-1.10335	0.0444518	Cited1
17838161	4.91288	5.13807	1.04584	0.0444575	D730001G18Rik
17663660	6.34716	6.71514	1.05798	0.0444968	Jmjd6
17723019	5.17452	4.91411	-1.05299	0.0445018	Trim36
17763712	3.45352	2.86507	-1.20539	0.0445445	Olr624
17814680	7.27738	7.67055	1.05403	0.0445616	Sdc1
17661230	5.90141	5.44936	-1.08295	0.0445701	Krt13
17825055	4.46805	4.89516	1.09559	0.0446141	ENSRNOG00000067766
17715602	7.52665	7.69403	1.02224	0.0446218	Mrs2
17723923	4.59889	4.15124	-1.10783	0.0446429	Cplx4
17730701	4.36186	4.6279	1.06099	0.0446671	Mir3564
17858689	8.19195	8.53836	1.04229	0.0446709	Il1r2
17600041	4.11227	4.68505	1.13928	0.0446912	Cdc37
17865872	4.26483	4.74498	1.11258	0.0447046	Fam124b
17668447	8.51515	8.74006	1.02641	0.044739	Tomm70a
17725943	4.82612	4.41333	-1.09353	0.0447753	Grxcr2
17631487	4.6531	4.17683	-1.11403	0.0447962	Lrfn3
17736515	5.37109	5.03658	-1.06642	0.0448452	Adamts12
17786441	4.57975	4.03236	-1.13575	0.0448772	Olr825
17832932	6.47601	6.70862	1.03592	0.0449125	Myl6b
17633882	4.08785	3.64228	-1.12233	0.0449254	Igf1r
17641362	7.0218	7.28183	1.03703	0.0449808	Pum3
17798817	7.15388	6.91923	-1.03391	0.0449888	Plppr1
17869398	7.20084	6.94175	-1.03732	0.0449915	LOC103690993
17610457	4.82393	4.49842	-1.07236	0.0450055	Ust
17612937	4.37043	3.92792	-1.11266	0.045017	Olr6
17680556	5.01335	5.46998	1.09108	0.045077	Nr5a2
17623894	6.96409	7.25588	1.0419	0.0450782	Tut1
17865825	8.79297	9.00127	1.02369	0.0450942	Hdac1l
17664422	7.7227	7.94896	1.0293	0.0451368	Jam2
17635528	5.61368	5.12896	-1.09451	0.0451441	Olr51
17686614	8.67871	8.98919	1.03578	0.0451708	Ppox
17665778	4.73311	4.16705	-1.13584	0.0451857	Gap43
17825040	3.09256	3.89134	1.25829	0.0452107	ENSRNOG00000042319
17614071	6.11542	6.48335	1.06016	0.045291	Trappc6a
17635422	5.76734	5.44272	-1.05964	0.0453158	Lrrc51
17644586	9.30077	9.63816	1.03628	0.045328	RGD1559662
17610386	3.01021	1.95901	-1.5366	0.0453686	ENSRNOG00000063801
17747408	4.90453	4.52214	-1.08456	0.0453814	Rfxap
17829860	7.30993	7.50071	1.0261	0.0454121	Dennd3
17639720	7.42074	7.79954	1.05105	0.0454444	Sssca1
17707465	4.7398	5.14281	1.08503	0.0455018	Tmem192
17774262	2.53326	1.43526	-1.76502	0.0455937	Olr629
17743680	9.31934	9.43958	1.0129	0.045685	Ankrd13c
17844619	5.31524	4.89158	-1.08661	0.0456994	Stra6
17835867	4.63382	4.99821	1.07864	0.0457802	Kcnmb4
17810985	6.14457	6.65414	1.08293	0.0457831	Nkain1
17665328	7.76159	8.0936	1.04278	0.0458031	LOC100360499
17845202	8.67662	8.9442	1.03084	0.0458187	Pdcd7
17760451	7.16662	7.79816	1.08812	0.0458228	Brd3
17695170	5.48055	5.86233	1.06966	0.0458421	Psapl1
17799942	7.32222	8.18473	1.11779	0.0458873	ENSRNOG00000030107
17862452	9.32771	9.55269	1.02412	0.045903	Rab5a
17665264	4.45781	4.98456	1.11816	0.0459127	Tmem45al
17602405	4.90171	3.9151	-1.252	0.046026	Iscu
17881557	3.49414	4.39695	1.25838	0.0460427	Scaf8
17692574	7.38584	8.24242	1.11598	0.0460707	Rpl5
17776252	6.08593	6.46546	1.06236	0.046102	Lcmt2
17867662	5.53789	5.15822	-1.0736	0.0461058	ENSRNOG00000063301
17719505	7.40685	8.37386	1.13056	0.0461169	Btn1a1
17683704	8.41623	8.65945	1.0289	0.0461377	Ddx18
17711204	4.68528	4.30438	-1.08849	0.0461978	RGD1559708
17832876	5.73746	5.39699	-1.06309	0.0462009	Il23a
17827113	5.87886	5.56732	-1.05596	0.0462231	Fbxo7
17670196	8.60222	8.81803	1.02509	0.0462396	Senp2
17782524	6.56087	6.82439	1.04017	0.046324	Ttc26
17743558	5.76478	5.44556	-1.05862	0.04635	St6galnac3
17649604	5.28116	5.60871	1.06202	0.0463511	Ccl4
17882007	5.68971	5.34283	-1.06493	0.0464145	Gjc1
17839498	4.0142	4.40431	1.09718	0.0464584	Cyp2d3
17882397	7.40043	7.59956	1.02691	0.0464726	Mms19
17632708	6.66743	7.34653	1.10185	0.0464917	Rps11
17718422	8.36626	8.58224	1.02582	0.0464986	Secisbp2
17619421	5.02126	5.48816	1.09298	0.0465467	Olr264
17703296	4.7996	4.34165	-1.10548	0.0465468	LOC100912477
17767047	4.52826	4.16842	-1.08633	0.0465916	Pax1
17836571	8.68724	9.06451	1.04343	0.0466268	Shmt2
17787645	2.72422	3.40207	1.24882	0.0466991	Tas2r120
17868967	9.49651	9.25519	-1.02607	0.0467057	LOC100912852
17723996	5.2532	4.94399	-1.06254	0.0467379	Prelid3a
17703511	6.81678	6.51254	-1.04672	0.0468101	Atp8a2
17712704	10.9248	11.2036	1.02553	0.0468369	RatNP-3b
17620596	6.33643	6.66413	1.05172	0.0468403	Sbk1
17613658	8.90971	9.25241	1.03846	0.0468574	Gng5
17824656	6.12644	5.67451	-1.07964	0.0468876	Mta1
17627560	3.97086	3.49433	-1.13637	0.0468981	Themis
17872707	4.32925	3.87175	-1.11817	0.0469137	LOC100363193
17765918	8.70967	8.97202	1.03012	0.0469559	Stard7
17736034	9.55919	9.70863	1.01563	0.0469562	Oxct1
17724289	7.29397	8.14477	1.11664	0.0469562	Rpl17
17638171	5.1131	5.65423	1.10583	0.0469619	Or12j2b
17756409	8.34022	8.52521	1.02218	0.0469827	Abhd16a
17615410	3.87749	4.3515	1.12225	0.0469877	Atp4a
17734724	6.30996	5.86445	-1.07597	0.0469938	LOC102546375
17816552	5.67212	6.12247	1.0794	0.0470115	LOC100361944
17633868	4.77722	4.39241	-1.08761	0.0470279	Lrrc28
17659339	6.73329	6.9713	1.03535	0.0470638	Pex12
17700532	4.29138	3.72542	-1.15192	0.0470957	Scel
17637493	5.31478	5.03367	-1.05585	0.0470999	Stx1b
17698102	7.12876	7.53561	1.05707	0.0471026	Apex1
17830066	4.51953	3.69505	-1.22313	0.0471205	Spatc1
17667409	4.09864	4.77747	1.16562	0.0471313	Chmp2b
17832883	6.1332	6.40337	1.04405	0.0471849	Coq10a
17825855	4.81402	5.16877	1.07369	0.0471978	Or6c203
17613764	4.44181	4.04234	-1.09882	0.047213	Cgm4
17602513	5.86003	6.04153	1.03097	0.0472174	Ppa1
17881667	5.42496	5.04703	-1.07488	0.0472408	Krt71
17843322	4.7328	4.3147	-1.0969	0.0472801	LOC100909501
17610361	4.3497	4.6011	1.0578	0.0472924	Rrlt
17655949	11.3108	11.4265	1.01023	0.0473023	Hnrnpab
17790274	10.185	10.3197	1.01323	0.0473418	Ube2h
17735683	8.42524	8.04524	-1.04723	0.0473615	Pde4d
17651251	9.36224	9.55273	1.02035	0.0474016	Vps25
17656988	7.23562	6.73414	-1.07447	0.0474114	Rnf112
17600873	9.05384	8.53517	-1.06077	0.0474297	Emg1
17809460	4.77905	4.45519	-1.07269	0.0474326	Cyp4b1
17879063	5.17779	4.8134	-1.0757	0.0474452	LOC681067
17659971	7.98719	8.31266	1.04075	0.0474577	Pctp
17856637	5.7247	5.43707	-1.0529	0.0474628	Ackr2
17782216	4.4808	4.09579	-1.094	0.0474831	Cpa5
17851159	7.11863	6.98668	-1.01889	0.0474887	ENSRNOG00000047861
17613757	5.17755	4.65604	-1.11201	0.0475168	Ccdc8
17792864	8.22794	8.399	1.02079	0.0475481	Snrnp27
17777215	8.47812	8.7373	1.03057	0.047574	Snrpb
17871172	3.74062	4.16819	1.11431	0.0475765	Eras
17698233	6.74601	6.50174	-1.03757	0.0475795	Trav2
17799173	7.79111	8.00425	1.02736	0.0476217	Slc31a2
17715722	4.03067	4.47697	1.11072	0.047623	Hist1h1t
17718688	8.42969	8.70388	1.03253	0.047642	Fam8a1
17789619	5.0071	4.56211	-1.09754	0.0476708	Dlx5
17601277	3.43137	1.68783	-2.033	0.0476903	Phb2
17688417	7.20578	7.42941	1.03103	0.0476911	Coq2
17880740	9.06778	9.26718	1.02199	0.0477313	Mthfd2
17843642	6.41855	6.68707	1.04184	0.047733	Bcl9l
17609935	6.0938	5.55014	-1.09795	0.047738	Ccz1b
17619177	3.24473	3.83302	1.18131	0.0477818	Olr161
17759824	2.7339	2.08729	-1.30978	0.0478016	Nelfb
17655236	4.75722	4.54721	-1.04618	0.0478453	Smim23
17749022	4.78212	4.37371	-1.09338	0.0478936	Creb3l4
17871187	4.40328	4.93766	1.12136	0.0478985	Tfe3
17764784	5.66151	5.4078	-1.04692	0.0478994	Zfp770
17642795	3.99433	4.32402	1.08254	0.0479172	Sorcs3
17881381	5.30696	4.98488	-1.06461	0.0479293	Slc15a1
17783592	5.25395	4.83716	-1.08616	0.0479368	RGD1564419
17876935	5.96734	5.6675	-1.0529	0.047958	LOC686031
17851451	4.49762	4.85077	1.07852	0.0479651	Mir3596a
17799803	3.14675	3.61541	1.14894	0.0479677	Zfp352
17751413	6.8844	7.15246	1.03894	0.0479806	Ostc
17879599	5.03768	5.39092	1.07012	0.0480362	ENSRNOG00000063631
17712756	8.26894	8.5339	1.03204	0.0480623	LOC100359928
17824592	8.02412	8.26691	1.03026	0.0480674	Cdca4
17760692	7.74263	8.0449	1.03904	0.0481004	Med27
17635622	4.49927	3.9038	-1.15254	0.0481053	Hbg1
17646445	4.02683	3.47304	-1.15945	0.04812	Myo15a
17672137	4.9741	5.49441	1.1046	0.0481228	Psmg3
17880996	8.51201	8.68948	1.02085	0.0481444	Tnfaip8l1
17703146	10.358	10.6386	1.02709	0.0481815	Ctsg
17833760	7.30638	6.92999	-1.05431	0.0481928	Mum1
17707651	4.26722	3.50501	-1.21746	0.0482107	Galntl6
17873629	3.41344	3.75188	1.09915	0.0482265	LOC100911639
17704895	8.63945	8.81388	1.02019	0.0482281	Dis3
17717218	3.83711	4.45286	1.16047	0.0482421	Mir511
17845415	4.29216	3.72772	-1.15142	0.0482585	Car12
17853768	5.74589	5.48099	-1.04833	0.0482649	Foxb1
17671901	5.16462	5.4401	1.05334	0.0483056	Spdye4
17681065	7.22158	7.39617	1.02418	0.0483289	Acbd6
17620954	5.90443	6.32302	1.07089	0.048333	Fbxl19
17702446	3.52984	2.92657	-1.20614	0.0483835	Trav12-3
17867251	9.3708	9.7428	1.0397	0.0485128	Rpl5l1
17670348	9.37384	9.61711	1.02595	0.0485132	LOC100912571
17655103	2.8524	1.95891	-1.45612	0.0485357	Luc7l
17706179	7.88473	8.16485	1.03553	0.0485422	Bap1
17867524	7.48479	7.23579	-1.03441	0.0485743	LOC501421
17868091	8.83338	8.46172	-1.04392	0.0485872	LOC501346
17808937	8.41003	8.63652	1.02693	0.0486063	Slc35d1
17799004	7.11543	7.48948	1.05257	0.0486102	LOC120103152
17653352	7.45948	7.75292	1.03934	0.0486549	Anapc11
17798510	4.87157	5.32837	1.09377	0.0487218	RGD1305807
17661181	3.08154	3.95257	1.28266	0.0487305	Krt33b
17824342	2.78722	2.39014	-1.16613	0.0487479	Mir3595
17738760	1.51049	2.47627	1.63938	0.0487558	RGD1311318
17861254	8.70556	8.93304	1.02613	0.048769	Inpp5d
17713779	2.7266	1.33319	-2.04517	0.0487709	Cdc14b
17667325	6.74478	6.97256	1.03377	0.0487739	Yars2
17873647	4.35199	3.95015	-1.10173	0.0487753	RGD1561958
17854510	7.37032	6.79547	-1.08459	0.0487875	Tbx18
17631477	6.14852	5.82575	-1.0554	0.0487956	Clip3
17632721	8.99265	9.65429	1.07357	0.0488934	Aldh16a1
17619200	3.70074	3.14238	-1.17769	0.0489125	Olr178
17854779	4.73237	4.17387	-1.13381	0.0489375	LOC102551788
17809656	9.23112	9.40742	1.0191	0.0489794	Kif2c
17720794	9.07217	9.22605	1.01696	0.0489997	Sephs1
17715843	5.37172	5.18077	-1.03686	0.0490043	Olr1658
17617375	8.81769	8.98427	1.01889	0.0490385	Snrpa1
17802269	4.76316	5.27651	1.10777	0.0490657	Csmd2
17690970	8.20921	8.40869	1.0243	0.0490716	Patz1
17720758	8.24451	8.50345	1.03141	0.0490758	Nudt5
17727983	9.64832	9.8527	1.02118	0.0490977	Amfr
17692547	8.52144	8.74321	1.02602	0.049108	Mtf2
17625488	4.17516	3.64308	-1.14605	0.0491315	LOC100361547
17755303	1.90575	2.28455	1.19876	0.0491481	ENSRNOG00000063538
17880505	3.89526	3.21011	-1.21343	0.0492266	RGD1565369
17644038	7.45247	7.69458	1.03249	0.0492266	Mefv
17681943	6.10278	5.89264	-1.03566	0.0492406	Tstd1
17863340	9.1478	9.37411	1.02474	0.0492919	Mcm3
17640331	7.34375	7.68243	1.04612	0.0493023	Asrgl1
17699234	5.48073	5.8171	1.06137	0.0493122	Pspc1
17683261	6.33782	6.11869	-1.03581	0.0493122	Irf6
17677148	7.19561	7.42433	1.03179	0.0493795	Tyw1
17718233	5.73276	5.3084	-1.07994	0.049499	Unc5a
17675053	7.07858	7.35134	1.03853	0.0495251	Map2k7
17873991	3.81931	4.09413	1.07196	0.0495296	Nxf5
17686353	9.83019	9.94931	1.01212	0.0495562	Mgst3
17702472	3.373	2.81438	-1.19849	0.0496027	ENSRNOG00000064323
17690484	6.94732	6.50341	-1.06826	0.0496082	Nsg1
17792739	8.34451	8.55466	1.02518	0.0496164	Spr
17877111	9.5652	9.74081	1.01836	0.0496432	Rbbp7
17774146	2.91083	1.67928	-1.73338	0.0497179	Olr502
17643381	7.09028	6.89532	-1.02827	0.0497291	Mrtfb
17882155	5.57769	5.85969	1.05056	0.0497316	Slc12a9
17748289	7.13307	7.40314	1.03786	0.0497688	Tlr2
17779070	6.08714	5.63638	-1.07997	0.049787	Ptprt
17715566	3.00193	3.29663	1.09817	0.0497945	Prl8a3
17880947	8.44279	8.61455	1.02034	0.0498119	Nhej1
17876788	6.84383	7.05455	1.03079	0.0498379	Maged2
17785314	8.27266	8.45961	1.0226	0.0499064	Ruvbl1
17818867	9.68661	9.79234	1.01092	0.0499523	Rcor1

## Sheet: female BPA50 vs Control female
Probe_ID	Female Control, FC (avg intensity)	female BPA50, fBPA50 (avg intensity)	fBPA50 vs FC (fold change)	fBPA50 vs FC (p-value)	Associated Gene Symbol
17883065	4.27085	4.70399	1.10142	4.98737e-05	ENSRNOG00000066092
17767047	4.52826	3.71554	-1.21874	7.81027e-05	Foxa2
17736692	5.15097	4.50501	-1.14339	0.000111576	Cdh12
17872953	4.06642	4.68892	1.15308	0.000171375	Ar
17604679	5.95119	5.62687	-1.05764	0.000244405	Zfp644
17778060	2.06704	2.98923	1.44614	0.000364447	Cyss
17619053	4.81015	4.30502	-1.11733	0.000428852	Olr59
17764621	2.81856	3.76675	1.33641	0.000457983	Olr757
17665185	0.944845	2.13984	2.26476	0.000518033	Col8a1
17883045	4.61249	4.96508	1.07644	0.000636105	LOC108348293
17883137	4.12096	3.42256	-1.20406	0.00066675	Kif13b
17626033	4.80009	5.39905	1.12478	0.000686214	Hps6
17649132	5.69001	5.11803	-1.11176	0.000774955	Tp53i13
17795358	5.62626	5.16042	-1.09027	0.000803832	Clec2e
17831126	5.12709	5.6731	1.10649	0.000806725	Septin3
17799203	5.72874	5.30282	-1.08032	0.000927862	Bspry
17712437	5.01016	4.50305	-1.11261	0.000961745	Sfrp1
17787463	3.3232	3.96375	1.19275	0.00106122	Tspan11
17811841	5.9404	5.44769	-1.09044	0.00109272	Pax7
17878161	6.04498	5.38181	-1.12323	0.0011687	Cited1
17652017	4.86222	4.21846	-1.1526	0.00117478	Ace3
17656531	4.7576	5.44664	1.14483	0.00119471	Obscn
17768732	6.36565	5.8995	-1.07902	0.00132321	Kcnk15
17703439	5.00396	5.5532	1.10976	0.00132413	RGD1563302
17630489	4.81522	4.47725	-1.07549	0.00146386	Tex101
17824940	6.82519	5.76051	-1.18482	0.00172976	ENSRNOG00000063341
17738332	3.44054	4.22372	1.22763	0.00190797	LOC365791
17744336	5.26093	4.91151	-1.07114	0.00206097	Pde8b
17651595	4.62068	3.85244	-1.19942	0.00219481	Higd1b
17876562	3.03936	4.15262	1.36628	0.0022035	Trpc5
17604235	5.02044	4.43557	-1.13186	0.00220522	Slc35c1
17750735	5.76298	5.51897	-1.04421	0.00222515	LOC120101345
17764288	7.2563	6.57417	-1.10376	0.00240317	Pamr1
17657885	5.10519	4.69354	-1.0877	0.002469	Spem2
17855615	5.59587	5.08014	-1.10152	0.00258028	Sema3f
17804058	4.07472	3.58012	-1.13815	0.00260571	Vps13d
17843424	5.47267	5.91918	1.08159	0.00261628	Zfp202
17612974	4.28027	3.45188	-1.23998	0.00262872	Vom1r37
17737635	4.84152	5.16158	1.06611	0.00264873	Lrrc31
17727712	2.93617	2.01381	-1.45802	0.00268893	LOC100910721
17826674	4.83816	5.20293	1.0754	0.00271339	Vom2r53
17607829	3.64526	2.83015	-1.28801	0.00272772	Apip
17881030	4.83046	4.16877	-1.15873	0.00277979	Egfl6
17764518	4.97508	4.41814	-1.12606	0.00279448	Kcna4
17808538	4.12973	3.38477	-1.22009	0.00280634	Ifna16l1
17877899	2.69523	3.92779	1.45731	0.00304792	Asb12
17619798	4.374	4.80456	1.09844	0.00306691	Insc
17607075	3.48561	4.22752	1.21285	0.00311067	Slc4a8
17661189	5.66527	5.14416	-1.1013	0.00320347	Krt34
17609549	5.91908	5.18771	-1.14098	0.00342688	Suds3
17878568	4.83634	5.31252	1.09846	0.00353572	Sh3bgrl3
17766023	4.69289	3.58057	-1.31066	0.00361227	Spdye18
17748431	4.64587	4.11848	-1.12805	0.0036254	Mab21l2
17862356	5.80962	5.22897	-1.11104	0.00366722	Yes1
17676959	6.22371	5.86146	-1.0618	0.00389883	Srrm3
17610011	8.60688	8.33911	-1.03211	0.00433501	Ccz1b
17733582	6.26429	5.84348	-1.07201	0.00448974	Exosc6
17626893	2.06013	0.370765	-5.55643	0.00450478	Ces2i
17664440	1.47866	3.32879	2.25122	0.00454696	Adamts5
17629290	4.94189	4.44149	-1.11266	0.00464556	Mir290
17770130	5.37706	4.80248	-1.11964	0.00471037	Noxa1
17827006	5.75247	5.45709	-1.05413	0.00484579	Kank3
17605651	5.85909	5.43552	-1.07792	0.0049403	Osbpl2
17873738	5.13744	4.23852	-1.21208	0.00495098	Nap1l3
17682317	6.49785	6.14711	-1.05706	0.00501766	Kmo
17881435	4.93663	4.10644	-1.20217	0.00506095	Zbtb7c
17672878	5.92324	5.30174	-1.11723	0.00507304	Ssc4d
17609909	5.07962	4.3083	-1.17903	0.005153	Tm2d1
17760106	4.58819	5.10719	1.11312	0.00520659	Kcnt1
17850594	4.65466	5.04451	1.08376	0.0052329	Dpy19l2
17824116	8.20623	7.93454	-1.03424	0.0052333	Serpina3a
17606871	5.07671	4.58204	-1.10796	0.00537667	Galnt6
17796054	3.92708	4.42427	1.12661	0.00542665	Rergl
17691076	4.49459	4.89896	1.08997	0.0055444	Sec14l4
17635080	6.83178	6.28688	-1.08667	0.0055504	Omp
17600465	5.69777	4.88721	-1.16585	0.00556934	Gdi2
17621531	4.21653	4.67007	1.10756	0.00560578	Dmbt1
17605397	5.32444	4.55653	-1.16853	0.0056423	Cnot7
17879512	4.76298	4.4183	-1.07801	0.00572227	Fgf13
17662644	4.62215	5.20522	1.12615	0.00594535	Cacng1
17684261	6.73979	6.3906	-1.05464	0.00594618	Lax1
17826700	3.55276	4.20823	1.18449	0.00594766	Ccdc105
17603577	5.55189	4.78232	-1.16092	0.00610786	Api5
17602061	5.27671	4.67697	-1.12823	0.00611491	Gpr162
17713107	5.09556	4.63756	-1.09876	0.0061884	LOC102553495
17614456	4.76108	5.35309	1.12434	0.00625046	B3gnt8
17796225	5.97166	5.46919	-1.09187	0.00626369	Kcnj8
17784332	1.40473	2.63524	1.87598	0.00631085	Eif2ak3
17735683	8.42524	8.0464	-1.04708	0.00641123	Pde4d
17711284	1.48425	2.85082	1.92071	0.0064553	Marchf1
17601075	6.87759	6.25394	-1.09972	0.00657564	Ptpn6
17851823	6.29139	5.85616	-1.07432	0.00665646	Cxcr5
17764822	4.55307	5.05533	1.11031	0.00671459	Tmco5a
17881105	5.17768	5.56836	1.07546	0.00675339	Trim6
17858087	1.06433	1.91398	1.79831	0.00677132	Adgrb3
17839704	2.81639	3.75547	1.33343	0.00682122	Mir1249
17604799	4.17888	3.20856	-1.30242	0.00690551	Txndc15
17788192	6.95112	6.49391	-1.07041	0.00700089	Arntl2
17605731	5.0982	5.88155	1.15365	0.00711003	Trappc2l
17655747	6.91912	6.58916	-1.05008	0.00711988	Timd4
17814334	5.5433	4.97187	-1.11493	0.00726669	Mapre3
17851369	3.44196	2.68882	-1.2801	0.00727216	Olr1335
17679724	4.34365	4.8542	1.11754	0.00740937	Gpr39
17860177	1.51596	0.866994	-1.74853	0.00746355	Cps1
17764218	6.12156	5.63515	-1.08632	0.00765593	Tp53i11
17861793	1.61502	3.11271	1.92735	0.00778219	Ppp1r7
17603965	5.39857	4.51434	-1.19587	0.00783746	Tm9sf2
17655264	4.56787	5.25469	1.15036	0.00795553	Ranbp17
17794121	2.92479	3.86286	1.32073	0.00796402	Eno1
17724160	4.54072	4.88858	1.07661	0.00800475	Mro
17601103	3.69232	4.26939	1.15629	0.00802781	Atn1
17875847	6.28447	5.83811	-1.07646	0.0081308	Chst7
17704825	6.54997	6.05336	-1.08204	0.0081448	Pcdh20
17786661	5.47607	4.96751	-1.10238	0.00815	Slc25a18
17608727	4.32376	5.07829	1.17451	0.00818278	Sys1
17681241	5.50247	5.03252	-1.09338	0.00819814	Rabgap1l
17825916	3.3419	4.09304	1.22476	0.00821008	Olr1049
17836781	4.65609	4.0132	-1.16019	0.00835314	Vps13b
17881739	2.59473	3.30123	1.27228	0.00838393	Nfkb1
17754673	8.03355	7.47548	-1.07465	0.00849044	Phyhipl
17654512	5.77119	5.25466	-1.0983	0.00851794	Slc9a3r2
17654714	4.76386	4.25484	-1.11963	0.00852749	Mir3547
17794815	5.56527	4.647	-1.19761	0.00858048	Lrrc23
17611075	2.03114	2.60459	1.28233	0.00859703	Eya4
17851355	4.49618	3.76693	-1.19359	0.00878614	RGD1560789
17698448	5.0366	4.47073	-1.12657	0.00889391	ENSRNOG00000068772
17697622	4.47304	3.89945	-1.1471	0.00898642	Fam107a
17857689	4.36301	3.50379	-1.24522	0.00900035	Znrd1-as1
17866370	3.36645	3.91091	1.16173	0.0090784	Cops8
17705618	5.4841	5.80339	1.05822	0.00908775	Farp1
17670081	6.73507	6.34627	-1.06127	0.00912178	Rtp1
17659942	4.35527	3.81692	-1.14104	0.0091307	Nog
17747548	6.75874	6.2082	-1.08868	0.00914395	Erich6
17683261	6.33782	5.90668	-1.07299	0.00916064	Irf6
17763877	4.95394	4.53195	-1.09311	0.00929454	C1qtnf4
17605019	4.53891	3.71452	-1.22194	0.00929878	Vps35l
17774325	3.96437	3.29778	-1.20213	0.00930437	Olr690
17711009	4.86324	4.36816	-1.11334	0.00932892	Mef2b
17863213	4.09046	4.55714	1.11409	0.00950796	Crisp4
17839120	6.92307	6.56066	-1.05524	0.00957569	Baiap2l2
17663881	5.61764	5.19664	-1.08101	0.00958727	Cep131
17678372	5.17087	4.68059	-1.10475	0.00960128	RGD1562310
17871172	3.74062	4.48072	1.19785	0.00967145	Eras
17882261	5.3677	4.78045	-1.12284	0.00967506	Krtap24-1
17724729	4.82552	5.0953	1.05591	0.00983195	Cetn1
17738401	3.60949	3.1584	-1.14282	0.00983213	Slc7a11
17791329	5.30256	4.84776	-1.09382	0.00983393	Npvf
17880646	3.68944	4.20733	1.14037	0.00986025	Olfr1055
17604483	0.162217	2.6258	16.187	0.00986794	Mrpl21
17601989	2.85553	0.548657	-5.20459	0.00988171	P3h3
17865432	5.12775	4.79459	-1.06949	0.0101685	Cxcr1
17874195	6.62801	6.13902	-1.07965	0.0102583	Cldn2
17882547	3.91529	4.51474	1.15311	0.01027	ENSRNOG00000068658
17787050	2.58644	1.11912	-2.31115	0.0102735	LOC362433
17603771	6.26655	5.8841	-1.065	0.0103955	Dnajc8
17723019	5.17452	4.44531	-1.16404	0.0104038	Trim36
17640302	5.28285	6.06705	1.14844	0.0104332	Gng3
17824947	5.19867	3.76068	-1.38237	0.0104351	ENSRNOG00000065283
17633882	4.08785	3.48073	-1.17443	0.0104666	Igf1r
17604295	5.45222	5.83176	1.06961	0.0105215	LOC108348180
17608177	4.20723	4.69539	1.11603	0.0105545	Zfyve26
17607255	6.58418	6.14333	-1.07176	0.0105751	Dazap2
17877983	2.5111	3.24042	1.29044	0.0106134	Ophn1
17792083	2.44916	3.17118	1.2948	0.0106955	RGD1564696
17741423	2.53713	3.01209	1.1872	0.0108398	Sycp1
17810547	4.49914	4.12215	-1.09145	0.0108408	Trappc3
17714898	4.43615	3.64007	-1.2187	0.0108598	Rnf144b
17869149	4.44877	4.84513	1.08909	0.0108935	LOC316124
17821260	5.52099	5.2138	-1.05892	0.0111068	Rbm34-ps1
17616427	5.2897	5.07177	-1.04297	0.0111693	Rasip1
17754983	4.84119	4.17343	-1.16	0.011232	Pcbd1
17645053	1.80522	0.506438	-3.56455	0.0112957	Ccng1
17683379	3.6228	4.0801	1.12623	0.0113377	ENSRNOG00000064561
17614808	3.69097	3.19613	-1.15483	0.0113439	Fcgbp
17786036	1.88745	3.12422	1.65526	0.0113574	Jagn1
17668365	2.94295	3.53465	1.20106	0.0113733	Epha6
17607373	6.33005	6.04804	-1.04663	0.0113809	Elp2
17689278	2.45612	1.71543	-1.43179	0.0114208	Adgrl3
17741359	9.19551	8.80272	-1.04462	0.0114388	Trim45
17717017	6.94549	7.33549	1.05615	0.0114456	Camk1d
17739152	4.63254	4.04221	-1.14604	0.0114818	Mir16
17602839	0.579408	2.49877	4.31262	0.0115102	Vps28
17840384	5.79719	5.45685	-1.06237	0.0115253	Nell2
17699096	3.84089	4.41657	1.14988	0.0116883	Gzmb
17758833	5.79005	5.36597	-1.07903	0.011725	Tbc1d32
17679275	2.7063	3.37458	1.24694	0.0117788	LOC304725
17818103	5.30411	5.77973	1.08967	0.0118015	Ppp4r4
17872783	3.72	4.29438	1.1544	0.0118589	LOC100364596
17808540	5.50537	5.98767	1.0876	0.0118634	LOC100912356
17642533	6.08939	5.74497	-1.05995	0.0119162	Psd
17634776	4.44673	3.93705	-1.12946	0.0119365	Olr29
17760090	3.36301	2.40816	-1.3965	0.0119626	LOC100359989
17709291	4.21758	4.78243	1.13393	0.0120783	Adprhl1
17777892	2.79079	3.6617	1.31206	0.0121002	Rin2
17810714	6.1137	5.75971	-1.06146	0.0121545	Gja4
17697477	2.44343	3.12721	1.27984	0.0123111	Oxsm
17781965	2.57849	3.16639	1.228	0.0123377	Impdh1
17606007	5.08659	4.27958	-1.18857	0.0123697	Fbxw8
17863712	5.57759	5.28656	-1.05505	0.0124803	Prss40
17813036	6.31163	5.75851	-1.09605	0.0124928	Hes3
17878716	6.43425	6.68773	1.03939	0.0125895	ENSRNOG00000037736
17851407	5.00892	5.41029	1.08013	0.0126158	Bsx
17743669	4.959	4.45814	-1.11235	0.0126564	Mir186
17619435	3.86046	2.90707	-1.32796	0.012677	Olr276
17728879	3.56876	2.87419	-1.24166	0.0129977	Adgre5
17610855	4.22819	4.81693	1.13924	0.0131123	Aldh8a1
17677988	3.40904	4.71414	1.38283	0.0131834	Myl2
17768668	5.50923	4.92293	-1.1191	0.0133236	Tox2
17715197	4.16506	4.57249	1.09782	0.0133378	Cage1
17757333	6.39392	6.00649	-1.0645	0.0133691	Ccdc167
17872079	3.65564	4.31707	1.18093	0.0133868	Prps2
17774919	5.41038	5.057	-1.06988	0.0133971	Fjx1
17801876	3.43464	3.94064	1.14732	0.013404	LOC102547626
17603153	5.08593	5.51565	1.08449	0.0134064	Arfgap2
17701156	4.42541	4.89239	1.10552	0.0134945	LOC120096906
17654238	4.54265	4.95857	1.09156	0.0135908	Zg16b
17797213	4.74584	4.08217	-1.16258	0.013671	Chd7
17816605	7.07771	6.74673	-1.04906	0.0136738	Prkch
17853371	5.57773	5.15577	-1.08184	0.0136958	Iqch
17676012	4.94237	4.39187	-1.12534	0.0137456	Usp42
17792958	5.96814	5.61515	-1.06286	0.01376	Prokr1
17609237	4.24187	3.64491	-1.16378	0.0138849	Zmym2
17772949	4.67929	5.10196	1.09033	0.0139782	Scn7a
17855397	5.97258	5.65516	-1.05613	0.0139924	LOC102550160
17619421	5.02126	5.40234	1.07589	0.0140321	Olr264
17600831	7.17437	6.78661	-1.05714	0.0142327	Lpcat3
17777209	6.06915	5.51137	-1.10121	0.0142662	Pdyn
17702281	3.98989	4.47051	1.12046	0.0143062	ENSRNOG00000067709
17607559	4.5731	4.89275	1.0699	0.014319	Rabgap1
17618226	4.02798	4.44242	1.10289	0.0143209	Ccdc89
17744450	7.33458	6.78741	-1.08062	0.0143376	ENSRNOG00000060714
17824318	5.6778	5.10709	-1.11175	0.0144697	Wdr25
17742150	3.79985	3.20977	-1.18384	0.0145299	Olfm3
17742235	3.32644	4.44999	1.33776	0.0147207	Plppr5
17846985	6.42346	6.16312	-1.04224	0.0147558	Amotl2
17643139	6.11408	5.72296	-1.06834	0.0147606	Vax1
17843707	5.69133	5.32789	-1.06821	0.0148808	Kmt2a
17726532	3.55171	4.24299	1.19463	0.0148934	Mir378
17823003	5.16301	4.83378	-1.06811	0.0149457	Adam4l1
17842866	3.81956	2.83835	-1.3457	0.0149819	Aplp2
17843017	5.99551	5.48029	-1.09401	0.0150523	Rpusd4
17761755	3.60498	4.14222	1.14902	0.0150886	Olr396
17800635	6.27907	5.75219	-1.0916	0.0151163	Glis1
17810722	4.536	5.07607	1.11906	0.0151751	Gjb5
17657284	4.33882	4.87295	1.1231	0.0152016	Dnah9
17807890	4.72067	4.37712	-1.07849	0.0152564	Zfp37
17706463	4.13314	4.67198	1.13037	0.0152622	LOC681303
17870567	5.3638	4.89065	-1.09675	0.0152723	RGD1560927
17649180	4.80164	4.39828	-1.09171	0.0153071	Mir423
17629648	4.61025	5.08309	1.10256	0.0153172	Nlrp9
17603555	5.5726	4.70138	-1.18531	0.0153383	Ankrd17
17763192	1.65255	2.35304	1.42388	0.0153578	Nell1
17806396	2.40329	3.68091	1.53161	0.0153633	Mir873
17779182	1.47927	2.1535	1.45579	0.0155099	Slpil3
17815821	5.76817	6.11102	1.05944	0.0155728	Nubpl
17661238	4.50409	4.88727	1.08507	0.0156346	Krt15
17669344	2.72873	3.29149	1.20623	0.0156387	Csta
17619437	6.34027	5.73297	-1.10593	0.015655	Nlrp10
17810051	3.92264	4.40233	1.12229	0.015721	LOC679803
17774333	4.18706	4.85263	1.15896	0.0157588	Olr696
17839926	5.73746	5.24964	-1.09292	0.0158178	Mapk12
17610189	6.5839	6.09449	-1.0803	0.0159272	Copb1
17677767	3.2752	3.88462	1.18607	0.0160503	B3gnt4
17741393	4.51213	5.02388	1.11342	0.0161058	Casq2
17808186	3.42827	4.08873	1.19265	0.0161308	Tle1
17811998	3.79892	4.55046	1.19783	0.0162021	Clcnka
17754836	3.52973	4.17331	1.18233	0.0162659	Pbld2
17763041	5.4137	5.82573	1.07611	0.0162778	Evx2
17702761	5.77607	5.27931	-1.0941	0.0163484	Slc22a17
17606167	6.61843	6.05409	-1.09322	0.0163524	Stx16
17791390	6.17476	5.70546	-1.08225	0.0164059	Hoxa7
17612164	4.44972	4.85345	1.09073	0.0164705	Vom2r9
17658370	5.15298	4.5889	-1.12292	0.0166435	Slc13a5
17703511	6.81678	6.47096	-1.05344	0.016755	Atp8a2
17760219	3.27104	3.71266	1.13501	0.0167722	LOC102547882
17744705	6.30837	6.00484	-1.05055	0.0167772	Cartpt
17798910	1.71561	2.54303	1.48229	0.0167897	LOC500460
17882831	5.56615	4.95084	-1.12428	0.0168174	Dnah10
17876870	7.88697	7.49855	-1.0518	0.0168281	Shroom2
17671409	2.38038	3.29213	1.38303	0.0169204	Stard13
17840689	4.94177	4.4884	-1.10101	0.0170185	Zfp641
17711609	4.59258	4.94212	1.07611	0.0170584	Neil3
17860356	4.92988	4.42681	-1.11364	0.0171708	Catip
17678784	6.20098	5.78701	-1.07153	0.0171833	Fam222a
17650535	4.13327	4.58405	1.10906	0.0171893	Hoxb4
17882473	4.84571	4.3023	-1.12631	0.017226	Or13p8b
17628290	1.63333	2.5055	1.53398	0.0172407	LOC103690975
17756307	4.65811	4.28937	-1.08597	0.0172631	RT1-CE2
17880802	3.67352	4.1424	1.12764	0.0172856	Ttc6
17725255	3.96388	4.48486	1.13143	0.0173203	Tafa2
17735918	3.00977	3.6486	1.21225	0.017331	ENSRNOG00000031115
17638072	1.16272	2.00288	1.72258	0.0173437	Mir202
17839665	4.80992	4.45061	-1.08073	0.0174205	RGD1566029
17606659	4.42474	2.23985	-1.97547	0.0175467	Smagp
17615534	2.53121	3.07734	1.21576	0.0176496	Lrp3
17676538	4.01501	4.47574	1.11475	0.0176574	Mir25
17809583	4.27144	3.56703	-1.19748	0.0177168	Tesk2
17725274	6.73141	6.4075	-1.05055	0.0177297	Sft2d3
17711881	6.34825	6.07226	-1.04545	0.0178863	Atp5hl1
17627529	6.30543	5.84642	-1.07851	0.0179503	Pde7b
17605917	3.76262	2.96231	-1.27017	0.0180142	Thrap3
17848271	4.5748	4.04904	-1.12985	0.0180465	Prss44
17856878	3.95893	4.65968	1.177	0.0181154	Slc5a7
17881401	5.57151	4.94703	-1.12623	0.0181968	C19h16orf46
17698231	4.99112	5.41666	1.08526	0.0183572	Olr1643
17817627	3.33169	3.74272	1.12337	0.0185238	Lrrc74a
17641339	5.78174	5.44372	-1.06209	0.0186745	Cbwd1
17734045	6.32988	6.01795	-1.05183	0.018716	Zcchc14
17728312	4.08294	4.59502	1.12542	0.0188239	Sall1
17774148	5.89282	5.40444	-1.09037	0.0188328	Olr505
17613753	5.73567	5.43729	-1.05488	0.0188446	Pnmal1
17609815	5.18313	4.60236	-1.12619	0.018865	Ap3d1
17843365	3.81605	4.45986	1.16871	0.0189397	Olr1271
17763760	3.37487	4.24844	1.25885	0.0189525	Olr725
17683018	7.0118	6.79437	-1.032	0.019005	Gpatch2
17689793	7.25212	7.57961	1.04516	0.0190738	Uchl1
17874448	2.58755	3.5608	1.37613	0.0191348	LOC317588
17848898	6.62163	6.32592	-1.04675	0.0191459	Mobp
17635673	4.49146	3.84499	-1.16813	0.0191888	Olr150
17816099	5.81494	5.53605	-1.05038	0.0192283	RGD1307621
17878662	4.33331	3.78052	-1.14622	0.0192291	Klhl4
17612259	4.77298	5.10088	1.0687	0.0193246	Smoc2
17791862	3.38913	3.77628	1.11423	0.0194302	ENSRNOG00000062587
17629867	3.01441	2.54668	-1.18366	0.0194548	Vom2r33
17601725	6.52275	6.06552	-1.07538	0.0194625	Usp5
17648707	5.75444	5.27107	-1.0917	0.0196735	Dbil5
17767984	5.90708	5.42071	-1.08972	0.0197512	Myh7b
17690171	4.67644	4.11434	-1.13662	0.0197678	Lgi2
17682108	4.16153	4.63793	1.11448	0.0197759	Kcnj10
17792762	6.48919	6.16639	-1.05235	0.0198794	Rab11fip5
17834129	5.4898	5.75963	1.04915	0.0199142	Notch3
17821342	6.1176	5.8883	-1.03894	0.0199382	Colec11
17608833	6.08266	5.51571	-1.10279	0.01995	Rnf111
17763749	3.16114	3.84896	1.21759	0.0199522	Or4c128-ps1
17640851	3.10091	3.76705	1.21482	0.0199682	Olr343
17656988	7.23562	6.95375	-1.04053	0.0199861	Rnf112
17741853	2.76618	3.4214	1.23686	0.0200798	Gstm4
17743909	3.15814	3.88055	1.22874	0.0201102	Nr2f1
17693071	6.48915	6.07505	-1.06816	0.0201115	Rasgef1b
17703365	6.4189	6.1015	-1.05202	0.0201384	Lats2
17865793	4.9737	4.5782	-1.08639	0.0201439	Pax3
17759240	5.13069	4.7622	-1.07738	0.0202349	RGD1561147
17880285	4.42871	4.89699	1.10574	0.0203064	LOC690138
17858347	6.43494	6.17048	-1.04286	0.0204646	Arid5a
17633277	3.60782	2.70576	-1.33338	0.0204754	Mrgprb3
17604173	4.9706	4.3344	-1.14678	0.020486	Ptdss1
17652951	7.06337	6.68804	-1.05612	0.0204957	Mettl23
17785017	2.97549	3.43398	1.15409	0.0204984	Exoc6b
17858300	4.77759	4.40977	-1.08341	0.0205949	Cfc1
17763172	5.95116	5.53262	-1.07565	0.0206182	Dfnb59
17725092	7.42857	6.90215	-1.07627	0.0207358	RGD1562080
17739110	3.51314	4.31744	1.22894	0.0207974	Schip1
17605487	6.70403	6.12387	-1.09474	0.0208016	Fto
17829038	3.7304	4.17172	1.1183	0.0208206	Odf1
17777482	6.49118	6.12202	-1.0603	0.0208236	LOC103691893
17823486	4.41963	4.87023	1.10196	0.020912	Nrxn3
17698254	5.57188	5.0947	-1.09366	0.0209443	ENSRNOG00000065453
17831083	6.00056	5.58933	-1.07358	0.0209449	Ccdc134
17754283	7.64164	7.33468	-1.04185	0.021114	Fam207a
17825276	8.42163	8.04909	-1.04628	0.0211451	Sp8
17617559	6.91113	6.58321	-1.04981	0.0211561	Klhl25
17794908	5.077	4.5492	-1.11602	0.0212124	Lag3
17606363	5.47793	4.82172	-1.13609	0.0212902	Tfcp2
17791916	7.61858	6.77841	-1.12395	0.0212974	ENSRNOG00000048541
17850955	3.04833	3.55141	1.16503	0.0213438	ENSRNOG00000064617
17710348	3.78837	4.41706	1.16595	0.0214417	Fam25a
17778324	7.07748	6.61148	-1.07048	0.0214533	Defb29
17872279	2.05488	2.81582	1.37031	0.0214593	Syap1
17842699	5.38123	4.83935	-1.11197	0.0214611	Bmper
17602575	5.73678	5.22814	-1.09729	0.0215019	Polr2e
17668696	4.794	4.24543	-1.12921	0.0215738	Myh15
17600429	5.37456	4.33361	-1.2402	0.0216758	Arf1
17774283	3.50292	3.06883	-1.14145	0.0216827	Olr657
17791413	6.60613	6.9958	1.05899	0.0217636	Evx1
17880497	4.42787	4.94402	1.11657	0.0218173	ENSRNOG00000067916
17754230	5.70542	5.26815	-1.083	0.0219888	Lrrc3
17744616	5.1933	4.85204	-1.07033	0.0220021	Tmem171
17872998	0.985847	2.11444	2.14479	0.0221399	Mir3573
17606285	2.26543	3.47325	1.53315	0.0222137	Csmp2
17602779	6.30251	5.9462	-1.05992	0.0222368	Cdc42
17600413	4.94541	2.91258	-1.69795	0.0222894	Lypla2
17881749	2.63684	3.46665	1.3147	0.0223834	Zdhhc21
17626150	4.63342	4.26254	-1.08701	0.022387	Mir146b
17699755	4.77	4.22157	-1.12991	0.0224191	Pnma2
17664542	3.00775	3.73113	1.2405	0.0224358	Krtap7-1
17634523	4.96187	4.19748	-1.18211	0.0224595	Fsd2
17728026	2.93868	1.19235	-2.46461	0.022512	RGD1561919
17710750	4.53971	3.84713	-1.18003	0.0226477	Ccdc194
17690282	6.5566	6.16727	-1.06313	0.0227529	Lcorl
17842292	5.83207	5.45064	-1.06998	0.0228027	Zfp846
17763636	2.65966	3.677	1.38251	0.0229598	Or5aq1d
17665898	4.01202	4.56861	1.13873	0.0229643	Nr1i2
17754281	5.53661	5.06551	-1.093	0.023027	LOC690478
17693348	5.08056	4.72794	-1.07458	0.0230295	Fam47e
17627707	5.68562	5.19418	-1.09461	0.0231266	Moxd1
17653538	4.70009	5.10692	1.08656	0.0232257	ENSRNOG00000040121
17823417	5.82015	5.57539	-1.0439	0.0232551	Pomt2
17704941	5.64495	5.24865	-1.07551	0.0232642	Klf12
17708820	4.68047	4.12785	-1.13388	0.02332	Golga7
17737823	2.53112	3.22827	1.27543	0.0233447	Dnajc19
17840679	6.21709	5.90425	-1.05299	0.0233623	Olfr287
17651280	5.62414	5.16536	-1.08882	0.0233904	Cntd1
17723744	0.844598	2.30853	2.73329	0.02355	Piezo2
17728726	5.72024	5.32767	-1.07369	0.0238119	Dand5
17799810	6.32581	5.943	-1.06441	0.0238403	Elavl2
17684462	5.9083	6.38992	1.08152	0.0238995	Arl8a
17766552	5.58701	4.86461	-1.1485	0.023914	Bmp2
17639613	4.46127	3.91582	-1.13929	0.0239473	Ovol1
17824656	6.12644	5.58841	-1.09628	0.023957	Mta1
17882577	5.03332	4.50661	-1.11688	0.0240192	Ccdc160
17652032	4.72853	4.4312	-1.0671	0.0240311	Kcnh6
17808518	4.21377	3.59824	-1.17106	0.0240596	LOC103692403
17619204	4.45385	4.83774	1.08619	0.0240651	Olr186
17737285	3.96703	3.46472	-1.14498	0.0241589	Il7
17718628	8.10862	7.8253	-1.03621	0.0242408	Ninj1
17846176	4.08679	3.68125	-1.11016	0.0242605	Col12a1
17708049	2.58973	1.2146	-2.13217	0.0242625	Fat1
17715332	5.27297	4.76504	-1.1066	0.0244545	Tubb2b
17656445	3.95311	3.01307	-1.31199	0.0245205	ENSRNOG00000053179
17780379	4.50039	3.8324	-1.1743	0.0247633	Actr3b
17672833	5.65152	5.30415	-1.06549	0.0247821	Sh2b2
17831664	5.08595	4.89954	-1.03805	0.0248796	Mapk8ip2
17848541	5.1127	5.53585	1.08276	0.0249341	Osbpl10
17615434	5.08914	4.42803	-1.1493	0.0249695	Sbsn
17702209	4.13907	3.46675	-1.19393	0.0249809	Sall2
17784234	8.84675	8.64936	-1.02282	0.025	ENSRNOG00000033938
17876715	4.87671	4.52958	-1.07664	0.0250269	LOC103690888
17653713	4.02461	4.55404	1.13155	0.0250407	Atf7ip2
17799004	7.11543	7.59226	1.06701	0.0250446	LOC120103152
17865102	1.16733	2.55499	2.18874	0.0251869	Crygb
17723511	5.59531	6.03778	1.07908	0.0251939	Chsy3
17814282	6.36298	6.01919	-1.05711	0.0252097	Slc5a6
17635528	5.61368	4.99628	-1.12357	0.0252875	Olr51
17841062	4.76226	4.17851	-1.1397	0.0253192	Asic1
17608095	4.67209	5.25983	1.1258	0.0253927	Eif4enif1
17754529	4.31875	3.51098	-1.23007	0.025541	Slc5a4b
17880901	3.80738	3.30181	-1.15312	0.0255456	Lca5
17712292	3.54071	2.42416	-1.46059	0.0255803	Zfp703
17746854	3.9475	3.43631	-1.14876	0.0257664	Fxr1
17791616	2.66346	1.33033	-2.00211	0.0258333	Vom1r77
17740447	3.89765	4.50962	1.15701	0.0258623	RGD1562234
17668044	4.40049	4.65123	1.05698	0.0259029	Cldn14
17717763	2.91744	3.66236	1.25533	0.0260536	Spata31a5
17784261	2.10215	2.79732	1.3307	0.0260956	ENSRNOG00000064930
17674366	7.28289	6.89202	-1.05671	0.0261225	Srrm4
17627756	2.79398	3.36192	1.20327	0.0263434	Taar2
17774120	3.5577	4.39221	1.23456	0.0264062	Olr482
17773008	4.10422	4.62725	1.12744	0.0265118	Lrp2
17876868	5.36595	6.12924	1.14225	0.0266168	LOC685699
17622593	3.46874	4.4325	1.27784	0.0266377	Shank2
17797244	3.76236	3.1014	-1.21311	0.0266644	Ndufaf6
17656473	2.26776	3.06993	1.35373	0.0267577	Olr1422
17667230	4.02987	4.7768	1.18535	0.0267588	Ccdc116
17680446	4.06355	4.46104	1.09782	0.0267605	Tnnt2
17882613	7.63875	7.23681	-1.05554	0.0267694	Snai2
17780057	4.80268	4.2979	-1.11745	0.0268054	Nkain4
17610600	6.81225	6.5313	-1.04302	0.0269172	Hebp2
17842256	2.87724	4.03825	1.40352	0.027116	Olr1165
17789272	3.43384	4.08277	1.18898	0.0273398	RGD1564345
17755123	6.13519	5.87678	-1.04397	0.0274959	Dcbld1
17880591	6.59384	6.2439	-1.05605	0.0275287	LOC100361664
17603155	5.87488	5.25578	-1.1178	0.0277094	B4galt3
17611410	7.38664	7.6389	1.03415	0.0277602	ENSRNOG00000067926
17763579	4.14897	4.77364	1.15056	0.0278545	Olr454
17602401	7.48498	7.09178	-1.05544	0.027897	Iscu
17767085	4.41064	3.59451	-1.22705	0.0281633	Cst12
17680423	5.13548	4.36819	-1.17565	0.0284	Tnni1
17818407	4.3157	3.61639	-1.19337	0.0284591	Mir433
17696519	4.01501	4.57916	1.14051	0.0284966	LOC689821
17677771	4.82959	5.40839	1.11985	0.0285092	Lrrc43
17877456	4.46468	3.84647	-1.16072	0.0286372	Cldn34e
17754847	4.83693	5.12288	1.05912	0.0288117	Pbld1
17882003	4.71615	5.07412	1.0759	0.0288728	Gpr6
17824352	5.4213	5.05579	-1.0723	0.0289831	RGD1305298
17666510	4.05791	3.2399	-1.25248	0.0289943	Fgf12
17785312	5.19578	4.92183	-1.05566	0.0290368	Eefsec
17606729	5.55064	4.94138	-1.1233	0.0290408	Cela1
17626797	4.26128	4.60087	1.07969	0.029053	LOC103691386
17875942	3.76142	4.28081	1.13808	0.0291053	Ddx3x
17779078	5.04505	4.51525	-1.11734	0.0291888	Jph2
17659421	4.46895	4.88447	1.09298	0.0292901	Ac1576
17786457	3.16989	4.17652	1.31756	0.0293293	Zfp422
17711471	3.91393	4.46469	1.14072	0.0293641	Aadat
17690531	5.34931	5.70526	1.06654	0.0293761	Wfs1
17880642	4.25937	4.69506	1.10229	0.0293822	Ccdc141
17725991	5.55938	5.08832	-1.09258	0.0295283	Gpr151
17833196	2.21437	3.15385	1.42427	0.0296547	Olr936
17806010	2.94131	3.54209	1.20426	0.0296639	Necab1
17742929	3.35022	3.83792	1.14557	0.0296917	Ppp3ca
17748264	4.23681	5.01135	1.18281	0.0297132	Rbm46
17768497	5.17587	4.59093	-1.12741	0.0297164	Dhx35
17877718	5.38148	4.80397	-1.12021	0.0299136	RGD1561382
17644304	3.76925	2.98367	-1.2633	0.0299484	Pkd1
17702684	6.02522	5.7697	-1.04429	0.0299579	Cdh24
17833212	1.49347	2.56694	1.71877	0.0299622	Olr962
17706302	5.32969	4.85209	-1.09843	0.0300148	Ogdhl
17734956	6.30907	5.89596	-1.07007	0.030022	RGD1560883
17824832	0.788012	2.13172	2.70518	0.0300491	ENSRNOG00000065156
17762178	4.98941	4.49577	-1.1098	0.0300789	RGD1564306
17600037	5.36654	4.68237	-1.14612	0.0301367	Cdc37
17808857	4.68331	5.32713	1.13747	0.0301814	Cachd1
17642081	3.96104	4.59337	1.15964	0.030196	Opalin
17791990	5.54765	7.23436	1.30404	0.0302203	ENSRNOG00000065564
17824855	8.30674	7.24149	-1.1471	0.0302896	LOC100359684
17835652	4.52298	3.89439	-1.16141	0.0304472	Syt1
17707428	4.80062	4.30845	-1.11423	0.0304486	Npy5r
17734470	4.27904	3.68828	-1.16017	0.030514	Fam89a
17768522	8.04615	7.66956	-1.0491	0.0305702	Plcg1
17852857	3.9855	3.41614	-1.16667	0.0305815	Hmg20a
17856353	4.98118	4.54902	-1.095	0.0306323	Plcd1
17812648	5.43661	5.02597	-1.0817	0.0306727	LOC102552055
17814060	2.15544	3.16063	1.46635	0.0306879	Srd5a2
17677262	5.00968	4.64199	-1.07921	0.0308858	Mmp17
17745315	2.46753	3.31631	1.34398	0.0309546	ENSRNOG00000067576
17754651	6.04114	5.66413	-1.06656	0.0310849	Bicc1
17882635	5.53999	5.20869	-1.0636	0.0311181	Avil
17612416	1.64937	2.87721	1.74443	0.0312146	Vom1r3
17776254	5.63303	5.26591	-1.06972	0.0312462	Zscan29
17631448	9.0365	8.51724	-1.06097	0.0312488	Zfp27
17667474	4.74055	5.34983	1.12852	0.0313965	Robo2
17878870	6.64972	7.05665	1.06119	0.0314201	Zmat1
17843245	2.07279	3.00804	1.4512	0.0314296	Olfr887
17645131	4.49398	4.26195	-1.05444	0.0314395	Il12b
17770806	6.51487	5.98358	-1.08879	0.0314418	Surf4
17737657	3.80471	4.35811	1.14545	0.0314694	Actrt3
17825907	4.76324	5.1301	1.07702	0.0314979	Olr1012
17880505	3.89526	3.40346	-1.1445	0.0315385	RGD1565369
17629602	5.96018	5.64519	-1.0558	0.0316024	Brsk1
17622119	7.234	6.85778	-1.05486	0.0316421	B4galnt4
17606259	6.06653	5.31886	-1.14057	0.0316793	Eif4h
17835369	2.93	3.50723	1.19701	0.0317205	Ccer1
17700732	3.55291	4.08331	1.14928	0.0317221	Ipo5
17714079	4.21294	3.74601	-1.12465	0.0317389	Spata31d1d
17702041	2.7523	1.95798	-1.40568	0.0317623	Rnase6
17814597	1.93842	2.66932	1.37706	0.0318153	Klhl29
17840175	4.88152	4.38505	-1.11322	0.0318368	Syt10
17866346	4.99646	4.52447	-1.10432	0.0320462	Iqca1
17659365	4.92918	4.40046	-1.12015	0.0321135	Heatr9
17863364	4.23193	4.69764	1.11005	0.0321279	LOC102549795
17737220	3.36715	4.98887	1.48163	0.0322456	Fabp9
17730899	5.13997	4.86592	-1.05632	0.0322787	Spata33
17624349	3.07456	3.77975	1.22936	0.0323527	Or5b116
17660939	4.89925	4.47018	-1.09599	0.0323635	Krt24
17723304	5.38976	5.70536	1.05855	0.032366	Zfp608
17872759	2.92515	3.49244	1.19393	0.0323756	Smek3
17798754	6.69672	6.30932	-1.0614	0.0323867	Stx17
17870184	6.8365	6.6502	-1.02801	0.0324451	Ces2j
17679373	4.49222	3.84614	-1.16798	0.0324502	Tnfrsf11a
17670681	4.1295	4.616	1.11781	0.0325521	Tssk2
17625708	5.85566	5.49833	-1.06499	0.0325885	Loxl4
17785395	4.81532	5.17733	1.07518	0.0326187	Vom1r100
17658496	3.31761	3.80366	1.14651	0.0326415	Olr1496
17692372	3.5777	4.13031	1.15446	0.032723	Vom2r72
17608619	6.71568	6.33554	-1.06	0.0327945	Gpbp1l1
17818447	2.75055	1.91925	-1.43314	0.0328389	Rtl1
17614006	2.96672	1.29109	-2.29785	0.0329016	Opa3
17803953	6.15888	5.83332	-1.05581	0.0329317	Agmat
17838196	4.54496	3.98295	-1.14111	0.0329489	Cyp11b3
17804042	4.4846	4.10641	-1.0921	0.0329542	ENSRNOG00000037027
17875518	2.67748	3.27147	1.22185	0.0330123	Lonrf3
17668049	6.09205	5.75743	-1.05812	0.0331341	Hlcs
17675002	3.54842	4.24381	1.19597	0.033151	Vom2r58
17660257	5.01241	4.45422	-1.12532	0.0332082	Tmem92
17685599	4.54776	3.85479	-1.17977	0.0332205	Axdnd1
17671144	4.9908	4.52685	-1.10249	0.0332449	Dync1l2
17860533	5.77507	5.35218	-1.07901	0.0332844	LOC102549322
17620309	4.35605	4.7397	1.08807	0.0332942	Hs3st2
17873704	5.91164	5.68755	-1.0394	0.0332969	H2afb3
17693277	2.9435	2.2584	-1.30335	0.0334076	LOC685667
17685434	6.73218	6.34999	-1.06019	0.0335458	Mr1
17632151	4.04121	4.40224	1.08934	0.0335747	Zfp536
17880691	0.963152	2.25248	2.33866	0.0336213	Olr1471
17768408	6.09529	5.63101	-1.08245	0.0336517	Adig
17652829	4.54192	4.99291	1.09929	0.0336965	LOC102552551
17604935	4.43793	4.7088	1.06104	0.0337023	Chmp5
17881371	5.58733	5.03707	-1.10924	0.0337394	Bend3
17749670	5.2682	5.65245	1.07294	0.0337822	Cd160
17760569	7.01929	6.52928	-1.07505	0.033786	Ralgds
17604551	5.187	4.75564	-1.09071	0.0338	Bcap31
17679097	6.54675	6.06299	-1.07979	0.0338276	Golga3
17866320	5.57366	5.10232	-1.09238	0.033897	Arl4c
17846325	5.2053	4.90879	-1.0604	0.0339526	Bckdhb
17849448	6.37992	5.97038	-1.06859	0.0339547	LOC654482
17619331	4.40281	4.07501	-1.08044	0.0339997	Olr227
17749217	3.26216	3.82348	1.17207	0.0340844	Lce3d
17691138	6.59349	6.31366	-1.04432	0.0341068	Tbc1d10a
17757052	5.92446	5.63485	-1.0514	0.0341084	Lemd2
17779266	6.79607	6.42299	-1.05809	0.0341753	Acot8
17822940	7.61973	7.32364	-1.04043	0.0341862	Dcaf5
17812760	6.76371	6.28007	-1.07701	0.0342215	Kif1b
17799870	5.33425	4.7595	-1.12076	0.034238	Jun
17604911	0.413148	2.04409	4.9476	0.0344171	Ncstn
17739843	9.02057	8.69605	-1.03732	0.0344199	Mex3a
17806163	1.55398	2.54139	1.63541	0.0345381	Mms22l
17604411	5.71341	5.22079	-1.09436	0.0345512	Paics
17715365	2.71822	3.56475	1.31143	0.0345701	Serpinb6e
17823604	6.0593	5.78219	-1.04792	0.0345884	ENSRNOG00000066374
17834089	3.54129	4.12233	1.16407	0.0346515	Olr1081
17774623	6.88675	6.53798	-1.05335	0.0346619	Creb3l1
17669071	3.34894	2.68982	-1.24504	0.0346637	Igsf11
17853965	5.40893	4.87787	-1.10887	0.0346874	ENSRNOG00000051988
17702608	4.2558	3.7214	-1.1436	0.0346881	Olr1646
17688647	4.46388	4.90108	1.09794	0.0347455	Ccdc158
17875826	8.43709	8.21189	-1.02742	0.0347477	Jade3
17780326	6.81004	6.50634	-1.04668	0.0348567	Cnpy1
17640010	6.34307	5.91849	-1.07174	0.0348775	Plcb3
17742949	4.61945	4.09784	-1.12729	0.0350352	Ddit4l
17793412	5.66206	5.21766	-1.08517	0.0353272	Magi1
17800014	2.16567	3.28769	1.51809	0.0354115	Dock7
17837137	5.30012	4.87034	-1.08824	0.0354198	Sybu
17695781	3.81504	4.30043	1.12723	0.0354242	Osbp2
17731182	6.16212	5.70695	-1.07976	0.0354746	Ntpcr
17654396	4.91473	3.96459	-1.23965	0.035507	Dnase1l2
17778058	1.65826	2.32	1.39906	0.035513	P22k15
17853483	5.38711	4.52781	-1.18978	0.0356461	Dennd4a
17871530	4.02536	4.74982	1.17997	0.035661	Gucy2f
17864155	5.05976	4.61465	-1.09646	0.0356846	LOC102547353
17708635	4.17431	4.80741	1.15167	0.0357104	Fgfr1
17812310	3.03327	3.50263	1.15474	0.0357295	RGD1559644
17808964	2.53202	2.81409	1.1114	0.0357525	Oma1
17730286	5.46183	5.01645	-1.08878	0.0357679	Hid1
17702506	5.81752	5.43355	-1.07067	0.0357883	LOC290071
17602351	6.81309	6.63742	-1.02647	0.0358331	Prpf8
17651028	6.73393	6.0707	-1.10925	0.0358378	Krtap31-1
17873891	5.26792	5.65271	1.07304	0.0358683	Rpl36a
17655907	5.02278	4.58939	-1.09444	0.0358987	Znf454
17796700	4.55829	3.88608	-1.17298	0.0359305	LOC100912291
17880937	4.78751	4.20862	-1.13755	0.0359362	Iqcf3
17882207	6.56483	6.23305	-1.05323	0.0359457	LOC102551255
17644009	7.07344	6.65292	-1.06321	0.0359601	Nlrc3
17812281	4.51768	4.04474	-1.11693	0.0359707	Pramef12
17727241	5.9486	5.62309	-1.05789	0.0360278	Setbp1
17646019	4.86513	4.59324	-1.05919	0.036051	Gria1
17799406	2.99733	2.43032	-1.23331	0.0360535	ENSRNOG00000063954
17774882	5.94768	6.25763	1.05211	0.0360846	RGD1309730
17767250	3.44731	3.96463	1.15006	0.0361248	Nsfl1c
17874901	4.23818	4.65721	1.09887	0.0361316	Gpr50
17735224	5.7986	5.34772	-1.08431	0.0361575	Lhfpl2
17764619	5.28769	4.8243	-1.09605	0.0362632	Olr756
17610516	5.99928	5.62315	-1.06689	0.0363858	Utrn
17763689	3.74821	3.24181	-1.15621	0.0363982	Olr594
17697116	6.56291	6.1532	-1.06659	0.0364239	Mss51
17760437	3.67061	4.46643	1.21681	0.0364274	Dbh
17695991	6.92144	6.65104	-1.04066	0.036451	Znrf3
17813354	4.75471	4.11374	-1.15581	0.0364697	Mir429
17766357	2.65489	3.04142	1.14559	0.0365197	Dnaaf9
17643476	8.23293	7.89641	-1.04262	0.0365612	LOC102550998
17843239	3.48442	3.86986	1.11062	0.0365936	Olr1206
17633299	3.34368	3.91368	1.17047	0.0367251	Mrgprx2l
17760196	5.59381	5.3298	-1.04954	0.0367889	LOC681186
17813562	4.7804	3.95968	-1.20727	0.0368212	LOC679690
17850647	4.81108	5.22431	1.08589	0.0368239	Glb1l2
17685929	4.79395	4.28925	-1.11767	0.0368702	RGD1309106
17777302	6.2672	5.78364	-1.08361	0.0369119	Slc4a11
17706633	8.01716	7.75077	-1.03437	0.0369126	LOC683605
17761795	4.47932	4.11042	-1.08975	0.0369558	Olr423
17705562	5.13204	5.45431	1.0628	0.0369659	LOC100359766
17845663	4.7462	4.2744	-1.11038	0.0370303	Aldh1a2
17789285	7.20545	6.88038	-1.04725	0.0370738	Fzd1
17682486	4.87767	5.22324	1.07085	0.037085	Smyd3
17633780	3.89999	2.81234	-1.38674	0.0371508	LOC103691155
17801990	5.65679	5.29475	-1.06838	0.037174	RGD1560436
17640803	4.00667	4.5631	1.13888	0.0371811	Olr325
17787797	5.41176	5.12112	-1.05675	0.0373179	Gucy2c
17608689	6.27966	6.06412	-1.03554	0.0373269	Ccdc17
17675050	5.10452	4.57742	-1.11515	0.0373565	Map2k7
17882663	4.16681	4.68072	1.12333	0.0376255	Gckr
17642925	4.4172	5.01652	1.13568	0.0376345	Gucy2g
17714890	1.60044	2.26473	1.41507	0.037655	Mirlet7f-1
17763036	4.51546	5.33219	1.18087	0.0376775	Lnpk
17707014	4.45177	5.02972	1.12982	0.0377212	Kcnn1
17841013	5.31189	4.87442	-1.08975	0.0377925	Nckap5l
17789270	4.97154	4.47615	-1.11067	0.0379037	Zfp804b
17868552	6.9782	6.5657	-1.06283	0.0379637	Tmem37
17620691	4.52158	5.01358	1.10881	0.0379651	Tbx6
17834496	5.00645	4.48401	-1.11651	0.0380338	RGD1566251
17882597	2.9718	3.78076	1.27221	0.0381062	Vti1a
17829929	5.54382	6.0336	1.08835	0.0381356	Psca
17787691	4.64112	4.12229	-1.12586	0.0382201	Bcl2l14
17686515	4.5457	4.11572	-1.10447	0.0382762	Fcrlb
17797166	5.37233	5.78066	1.07601	0.0383612	ENSRNOG00000066526
17878615	3.74365	4.25401	1.13633	0.0384479	Satl1
17624595	5.94022	6.26802	1.05518	0.0384768	ENSRNOG00000046395
17709248	5.32911	4.92165	-1.08279	0.0384789	Atp4b
17660498	6.20091	5.88352	-1.05395	0.0384809	Tbkbp1
17846260	6.57649	6.27852	-1.04746	0.0384957	Irak1bp1
17689791	5.36362	4.96003	-1.08137	0.03861	Limch1
17869332	4.69093	4.33903	-1.0811	0.0386117	Fsd1
17795793	5.23041	5.02347	-1.0412	0.0386299	Tas2r113
17762220	4.52155	3.96582	-1.14013	0.0386357	Arl6ip6
17623958	4.31782	3.65193	-1.18234	0.0387771	Best1
17790019	4.93849	4.54795	-1.08587	0.0387941	Slc13a1
17660026	3.85048	4.26286	1.1071	0.038885	LOC303448
17643844	6.26193	5.92154	-1.05748	0.038938	Cdip1
17733972	4.48019	4.96698	1.10865	0.0389637	Kcng4
17627574	4.33122	3.87673	-1.11724	0.0389733	Themis
17882335	4.58598	4.09914	-1.11876	0.0391898	ENSRNOG00000069933
17662347	5.00769	4.66441	-1.0736	0.039276	Ace
17880100	2.73007	3.84471	1.40828	0.0392883	LOC690348
17782183	4.51103	5.04347	1.11803	0.0393051	Ssmem1
17856610	4.34298	4.7958	1.10426	0.0393517	Lyzl4
17861009	4.75421	5.11498	1.07588	0.0393709	Gpr55
17635738	4.74884	4.20212	-1.13011	0.0394052	Olr193
17881935	5.70819	5.09013	-1.12142	0.0394251	ENSRNOG00000046097
17633202	3.78266	3.25182	-1.16324	0.0394514	Saa4
17761258	6.15293	5.81183	-1.05869	0.0394537	Prdm12
17658498	1.74176	3.26817	1.87636	0.0395693	Olr1498
17778040	1.5946	3.16161	1.98269	0.0396032	Andpro
17815372	4.00815	3.30598	-1.21239	0.0396174	Ccdc71l
17603041	5.80798	5.27288	-1.10148	0.0396725	Tcea1
17763568	3.45562	4.11737	1.1915	0.039686	Olr445
17606469	3.86547	2.174	-1.77804	0.0397102	Pou6f1
17722740	4.05905	3.54696	-1.14437	0.0397417	Rell2
17645017	3.0935	2.5562	-1.2102	0.0397514	Mir218-2
17628982	4.68197	4.27288	-1.09574	0.0399669	Has1
17746202	7.36834	7.07784	-1.04104	0.0400132	ENSRNOG00000068153
17805663	5.22962	4.84726	-1.07888	0.0400553	Fam110b
17881867	4.62608	4.29006	-1.07832	0.0400677	LOC684444
17829495	6.39902	6.09709	-1.04952	0.0400804	Zhx2
17769283	6.33821	6.00415	-1.05564	0.0400832	Fam209a
17848689	5.30856	5.02224	-1.05701	0.0400843	Mir26a
17698319	6.23249	5.81186	-1.07237	0.0402192	ENSRNOG00000054569
17718732	3.14506	2.50338	-1.25633	0.0403241	Jarid2
17611655	6.2223	5.68223	-1.09505	0.0404546	Synj2
17644218	5.67154	5.22335	-1.0858	0.0404728	Bricd5
17807413	7.58073	7.21302	-1.05098	0.0406758	Ctnnal1
17600357	5.4983	5.78439	1.05203	0.040692	Becn1
17850949	3.93393	3.6285	-1.08417	0.0407117	ENSRNOG00000043131
17701937	6.84464	6.50229	-1.05265	0.0408414	Tep1
17834736	5.99084	5.66434	-1.05764	0.040856	Eid3
17614203	5.36149	4.92644	-1.08831	0.0410196	Zfp428
17635654	5.15207	4.81524	-1.06995	0.0410473	RGD1562433
17784060	1.54732	0.304195	-5.08662	0.0411387	Smarcad1
17608579	5.46709	5.87553	1.07471	0.0411531	Mettl5
17763124	2.6209	1.86645	-1.40422	0.0411806	Cyct
17871021	4.658	5.10849	1.09671	0.0412163	ENSRNOG00000063120
17627742	7.27614	6.91812	-1.05175	0.0413087	Taar7e
17714318	4.09536	4.70073	1.14782	0.0413209	Cxcl14
17806786	5.21134	4.46969	-1.16593	0.0414107	Sit1
17656089	3.04853	3.90896	1.28225	0.0415881	Shroom1
17787645	2.72422	3.41079	1.25202	0.0416424	Tas2r120
17663860	6.75466	6.63366	-1.01824	0.0416465	Polr2h-ps1
17602705	5.27279	4.89606	-1.07695	0.0416581	Uba1
17747270	4.89443	4.50031	-1.08757	0.0416772	Mgarp
17699761	3.95752	4.49967	1.13699	0.0417138	Ebf2
17710887	8.71002	8.26666	-1.05363	0.041768	Jund
17752623	6.3212	5.84582	-1.08132	0.0418003	Ddr1
17602185	3.91005	4.58227	1.17192	0.0418634	Dad1
17821647	0.594846	2.14534	3.60655	0.0418641	Agmo
17846431	4.90104	4.34639	-1.12761	0.0418648	Mrap2
17774268	3.51889	2.92404	-1.20344	0.0418722	Olr641
17851313	3.56163	4.18633	1.1754	0.0418953	Olr1303
17788861	6.26786	5.93886	-1.0554	0.0419586	Rsbn1l
17850757	5.34195	4.7331	-1.12864	0.0419812	St14
17873797	5.13066	4.89285	-1.0486	0.0420263	Tnmd
17831121	4.47021	4.10228	-1.08969	0.0420313	LOC688613
17793470	6.02845	6.30643	1.04611	0.0420531	Fam19a4
17778164	4.58733	3.97857	-1.15301	0.0420586	Vsx1
17833262	3.3876	2.05607	-1.64761	0.0420597	Olr1058
17831219	3.55311	3.99826	1.12528	0.0421044	Mpped1
17741072	5.46781	5.0816	-1.076	0.0421427	Ankrd35
17629549	7.70637	7.36469	-1.04639	0.042226	Zfp524
17802626	6.13779	6.00959	-1.02133	0.0422764	Ptpru
17791722	3.89543	4.46137	1.14528	0.0423579	Hpgds
17712710	5.26722	5.58581	1.06049	0.0423886	Defa10
17867541	4.71531	5.38188	1.14136	0.0423914	Vom2r76
17791704	3.39483	2.58326	-1.31417	0.0424115	Ccser1
17844555	4.4925	4.84717	1.07895	0.0426442	Cyp1a1
17857472	4.84022	4.33725	-1.11597	0.0426517	Gnmt
17664495	4.33449	3.73621	-1.16013	0.0426551	Cldn17
17854693	6.45851	6.07088	-1.06385	0.0426558	Chst2
17653221	7.86065	7.56964	-1.03845	0.0427326	Chmp6
17633665	4.65294	3.96205	-1.17438	0.0427527	Mkrn3
17764724	5.61277	5.24733	-1.06964	0.042763	Aven
17601275	3.69079	1.58599	-2.32712	0.0428051	Phb2
17874027	5.52338	4.98028	-1.10905	0.0428836	Arxes2
17693342	5.85237	5.4877	-1.06645	0.0428952	Stbd1
17813477	5.88863	5.52293	-1.06621	0.0429313	Tmco4
17695172	5.41724	4.8884	-1.10818	0.0429414	Afap1
17640830	5.93552	5.49932	-1.07932	0.0429644	Cntf
17720898	6.37511	6.11867	-1.04191	0.0429681	Fam171a1
17825097	10.8769	10.5558	-1.03041	0.0430996	ENSRNOG00000070933
17837952	6.97773	6.66724	-1.04657	0.043102	Trappc9
17816841	5.1634	4.61382	-1.11912	0.0431233	Sptb
17854667	5.39342	5.0365	-1.07087	0.0431243	LOC102550510
17797445	4.12636	4.71752	1.14326	0.0431349	Cngb3
17782216	4.4808	4.12429	-1.08644	0.0431931	Cpa5
17879340	3.36461	3.91892	1.16475	0.0431958	Mir19b2
17843657	4.2033	3.56101	-1.18037	0.043246	Bcl9l
17810558	4.44686	4.73442	1.06467	0.0432604	Tekt2
17876984	4.60713	5.07401	1.10134	0.0433215	Asb9
17825764	6.73742	6.46502	-1.04213	0.0433614	Mmp19
17733466	4.31498	4.64333	1.0761	0.0433733	Calb2
17870833	6.1644	5.97269	-1.0321	0.0434369	Ndp
17748203	3.9468	3.31405	-1.19093	0.0435633	Pdgfc
17624558	5.04985	4.5714	-1.10466	0.0435683	Trpm3
17883127	4.08979	4.56379	1.1159	0.0436245	Hoxa2
17643741	6.09331	5.79781	-1.05097	0.04365	Nagpa
17797440	4.30502	3.74759	-1.14874	0.0436596	Mmp16
17799392	5.77066	5.32032	-1.08465	0.0437155	Trim32
17825118	4.94048	4.53238	-1.09004	0.043748	LOC691950
17686990	4.29205	3.89268	-1.10259	0.0437535	Mir350
17842209	3.43103	3.01141	-1.13934	0.043754	Mbd3l1
17828362	5.36715	5.07019	-1.05857	0.0437805	Il22
17862752	5.81685	5.25303	-1.10733	0.0438053	Klc4
17702407	5.33995	4.95575	-1.07753	0.0439158	ENSRNOG00000067669
17635926	5.04627	4.6771	-1.07893	0.0439572	Olr222
17615469	4.53297	4.84205	1.06818	0.0439901	Lgi4
17737836	4.75966	5.0121	1.05304	0.0440059	Atp11b
17874767	4.09298	4.34355	1.06122	0.0440365	MGC114427
17827966	4.98088	4.41945	-1.12704	0.044065	Lrriq1
17801019	6.51646	6.19669	-1.0516	0.0441589	LOC100911772
17635729	3.26562	2.71398	-1.20326	0.0444491	Olr183
17695584	2.95997	3.83796	1.29662	0.044472	Nkx1-1
17807281	4.49705	4.82237	1.07234	0.0444804	Or13d1
17874554	3.52611	4.2828	1.2146	0.0445853	LOC100363769
17716541	3.9525	4.93829	1.24941	0.0446009	Zp4
17819160	5.40817	4.75047	-1.13845	0.0446387	Zbtb42
17671125	5.4503	5.10095	-1.06849	0.0446461	LOC498122
17879617	3.44291	4.06736	1.18137	0.0446496	Mir743a
17734535	5.16601	4.66179	-1.10816	0.0446748	LOC102547637
17601917	5.01517	4.30946	-1.16376	0.0447633	Gnb3
17643720	5.89935	5.71125	-1.03293	0.0448151	Eef2kmt
17681666	5.11945	4.43962	-1.15313	0.0448747	Gpa33
17843197	4.98191	5.51872	1.10775	0.0449301	Vsig2
17659949	3.91323	4.35132	1.11195	0.0449728	LOC102551403
17690266	3.58002	4.02399	1.12401	0.0451164	Kcnip4
17833208	5.32482	5.79122	1.08759	0.0453741	Or6c213f
17766506	4.61438	4.91597	1.06536	0.0454802	Prokr2
17851421	6.10622	5.71122	-1.06916	0.0455308	Crtam
17768697	3.9261	4.38502	1.11689	0.0455748	Hnf4a
17703320	6.1911	5.85774	-1.05691	0.0455915	Cryl1
17603841	4.52966	5.11453	1.12912	0.0456077	Fcf1
17668828	5.32435	6.14648	1.15441	0.0456222	Phldb2
17656760	6.3876	5.91578	-1.07976	0.0456588	Cops3
17649130	7.50094	7.10775	-1.05532	0.0457085	Abhd15
17720057	4.87958	5.39895	1.10644	0.0457181	LOC100362965
17794339	4.79643	4.27693	-1.12146	0.0457324	Wnt5b
17864846	4.14702	4.53996	1.09475	0.0457677	Als2cr11
17827113	5.87886	5.3536	-1.09811	0.0457874	Fbxo7
17702336	5.75362	5.40781	-1.06395	0.0458007	ENSRNOG00000067066
17747823	5.21061	4.7299	-1.10163	0.0458093	Shox2
17719224	6.31652	6.03873	-1.046	0.0458146	Cdkal1
17744314	5.19216	4.85881	-1.06861	0.0458149	Bhmt2
17682285	2.94744	3.49419	1.1855	0.0458212	Olr1602
17771669	3.13106	3.73495	1.19287	0.0459622	LOC502618
17755739	4.87141	4.4593	-1.09242	0.0459988	Sobp
17737479	6.62645	6.09239	-1.08766	0.0460289	Tnfsf10
17646050	5.33075	4.84218	-1.1009	0.0460419	Larp1
17825029	7.20495	6.72483	-1.07139	0.0460558	LOC102551959
17837513	7.56834	7.30042	-1.0367	0.0460622	Tmem65
17880483	4.9609	5.24658	1.05759	0.0461216	Rasa1
17689442	1.27554	2.7467	2.15337	0.0462575	LOC100363494
17625749	6.27168	5.96411	-1.05157	0.0463289	Avpi1
17618059	4.98906	4.29741	-1.16095	0.0463779	Or6aa1b
17723928	7.43324	7.08797	-1.04871	0.0464284	Rax
17638177	6.28921	5.96592	-1.05419	0.0465701	Syce1
17818685	5.2434	5.5996	1.06793	0.0465772	Mir300
17735559	4.83415	5.28817	1.09392	0.0466553	Adamts6
17711153	4.78041	4.14342	-1.15373	0.0466804	ENSRNOG00000067812
17710343	7.55618	7.26643	-1.03988	0.0467548	Shld2
17752311	4.22711	3.41286	-1.23859	0.0468221	Olr1737
17640853	0.860058	2.34057	2.72141	0.0468641	Olr349
17788925	5.66034	5.29542	-1.06891	0.0468675	Gnat3
17701231	3.99846	3.19659	-1.25085	0.0469434	Ube2e2
17696372	6.24423	5.78202	-1.07994	0.04716	Cobl
17645093	7.80004	7.53224	-1.03555	0.0472033	Atp10b
17633636	3.98499	3.48747	-1.14266	0.0472089	ENSRNOG00000069377
17721729	3.32555	3.63998	1.09455	0.0473142	Dsg3
17867717	6.93881	6.42627	-1.07976	0.0473187	Slc25a23
17750404	7.19001	6.74242	-1.06638	0.047387	Gstm7
17696256	5.93696	5.53861	-1.07192	0.047416	Pkd1l1
17626334	2.69772	3.64306	1.35042	0.0474238	Sfr1
17881771	4.78312	4.31143	-1.10941	0.0474827	Ceacam12
17723786	5.03504	4.74541	-1.06103	0.0474923	Onecut2
17881821	5.46061	5.1375	-1.06289	0.0475855	LOC102554391
17631210	5.28019	5.79836	1.09814	0.0475948	Ryr1
17662880	3.59849	4.45923	1.23919	0.0476067	Abca6
17674212	4.43409	4.00168	-1.10806	0.0476635	Oas1e
17689947	7.86917	7.59795	-1.0357	0.0476748	Mir328b
17881347	6.12391	5.84441	-1.04782	0.0478262	Naif1
17638440	6.3452	5.94177	-1.0679	0.0478272	Ap2a2
17729378	4.79429	5.17592	1.0796	0.0478312	Slc9a5
17854403	6.23041	5.93231	-1.05025	0.0479119	Ube3d
17601375	9.30636	9.43892	1.01424	0.0479155	Gal3st3
17663144	5.42329	5.01853	-1.08065	0.0479687	Fdxr
17817338	6.00451	5.73286	-1.04738	0.0482786	Dnal1
17674897	6.2191	5.93844	-1.04726	0.0483412	Pxmp2
17867031	4.20079	4.77117	1.13578	0.0483638	Mtcl1
17820861	7.43482	6.74044	-1.10302	0.0483715	RGD1559683
17880353	6.05324	5.67771	-1.06614	0.0484671	Bhmt
17764202	5.19554	4.74225	-1.09559	0.0484915	Chst1
17613537	4.07977	3.38259	-1.20611	0.0486464	Obox1
17616100	3.43522	2.96483	-1.15866	0.0486782	Izumo2
17612377	3.13167	3.6411	1.16267	0.0487067	ENSRNOG00000064980
17834700	5.10813	4.81929	-1.05993	0.0487991	Aldh1l2
17625488	4.17516	3.47918	-1.20004	0.0488224	LOC100361547
17666607	2.00582	2.66603	1.32915	0.0488269	St6gal1
17796078	5.29822	4.93097	-1.07448	0.0488617	Aebp2
17752298	1.56117	2.54467	1.62998	0.0488841	Olr1710
17782245	3.64756	2.60212	-1.40177	0.0488877	Mir3587
17882993	2.66771	3.43767	1.28862	0.0488991	Adck1
17676321	4.52095	4.83347	1.06913	0.0490153	Cyp2w1
17780265	5.29456	4.917	-1.07679	0.049062	Bdnf
17831494	4.23875	3.87808	-1.093	0.0490783	ENSRNOG00000004457
17792360	4.47473	4.90168	1.09541	0.04913	Dnah6
17847353	4.86267	5.21324	1.07209	0.049155	Grm2
17710629	6.69986	6.43096	-1.04181	0.0491589	Hsh2d
17763067	4.60143	4.01955	-1.14476	0.0491621	Hoxd8
17667774	4.96623	4.57483	-1.08555	0.0492154	Krtap11-1
17697660	10.1898	9.94925	-1.02418	0.0493094	Dnase1l3
17862462	3.48856	4.14488	1.18814	0.0493251	Efhb
17693694	4.22516	3.83271	-1.10239	0.0494725	Vcsa2
17705654	3.11805	3.86291	1.23889	0.0495267	LOC102553140
17611421	5.16123	4.93223	-1.04643	0.0495686	Iyd
17757282	3.38378	3.88608	1.14844	0.0496774	Srsf3
17864191	4.17981	4.64959	1.11239	0.0498013	Tpp2
17864415	4.15239	4.51854	1.08818	0.049845	Tmeff2

## Sheet: male BPA0.5 vs Control male
Probe_ID	Male Control, MC (avg intensity)	male BPA0.5, mBPA0.5 (avg intensity)	mBPA0.5 vs MC (fold change)	mBPA0.5 vs MC (p-value)	Associated Gene Symbol
17608641	5.97801	6.57395	1.09969	1.94209e-05	Gpbp1l1
17607383	4.81809	5.51704	1.14507	2.95683e-05	Elp2
17839733	4.7133	3.10748	-1.51676	7.70602e-05	Ribc2
17638660	3.59428	4.43982	1.23524	0.000145616	Ascl2
17787622	4.69168	5.65053	1.20437	0.000154897	Prb3
17774100	7.82822	9.23367	1.17954	0.000217206	Fads2b
17760451	7.04899	7.83868	1.11203	0.000236911	Brd3
17604765	1.87395	0.00327345	-572.47	0.000266586	Gtf2h5
17665483	5.62878	6.37005	1.13169	0.00031304	Trat1
17602523	7.00222	7.5966	1.08488	0.000313379	Ppa1
17629992	4.82579	4.07741	-1.18354	0.000322478	Crx
17809353	4.2589	4.91312	1.15361	0.00032625	Slc5a9
17610263	5.02568	3.66142	-1.3726	0.000379467	Ddx39a
17752147	4.44408	5.2347	1.1779	0.000387001	Tnni3k
17603983	2.90225	4.68176	1.61315	0.000578342	Tm9sf2
17692790	2.16769	4.23844	1.95528	0.000677298	Lpcat2b
17622279	11.0787	12.5038	1.12864	0.000679551	Rplp2
17763461	3.0727	4.85606	1.58039	0.000751801	Mir3590
17698012	5.66331	6.21196	1.09688	0.000757327	Peli2
17739798	5.92109	6.67057	1.12658	0.000760939	Cct3
17797880	4.26788	4.55465	1.06719	0.000795411	Gabrr1
17879625	3.27127	2.50229	-1.30731	0.000804099	Slitrk2
17761570	5.86104	6.8198	1.16358	0.000829019	Rpl12
17792222	5.62371	6.63308	1.17948	0.000891317	Ptcd3
17784270	4.58086	5.49202	1.19891	0.000902843	ENSRNOT00000118153
17757565	7.14753	7.49057	1.04799	0.000939384	LOC100365646
17619191	4.64437	4.99337	1.07515	0.001072	LOC689730
17823578	3.0779	1.65957	-1.85463	0.00109451	Sel1l
17824501	3.91994	2.5141	-1.55919	0.00109479	Mir3545
17678168	3.21174	4.26918	1.32924	0.0011649	Oas1f
17772780	5.49439	6.18832	1.1263	0.00121657	Cobll1
17749668	6.35652	7.02005	1.10439	0.00126129	Polr3c
17606177	3.51429	4.65252	1.32389	0.00126276	Stx16
17691294	5.00724	5.53221	1.10484	0.00147748	Frg2
17754515	6.26463	6.86612	1.09601	0.0015611	Mir678
17609255	3.42848	4.70177	1.37138	0.00160828	Zmym2
17604317	5.22365	5.73216	1.09735	0.00163699	Paics
17690210	4.07568	4.8565	1.19158	0.00166485	Ppargc1a
17669396	7.34767	7.92064	1.07798	0.00167338	Hspbap1
17866175	5.55546	6.59151	1.18649	0.00171909	Ncl
17605413	3.76388	4.90913	1.30427	0.00182024	Cnot7
17850041	5.52939	5.76968	1.04346	0.00185568	Zfp560
17667778	4.34143	3.78556	-1.14684	0.00188589	Hunk
17605823	4.54784	5.66926	1.24658	0.00188687	Thrap3
17844687	8.33648	9.30503	1.11618	0.00189367	Taf1d
17755229	4.6512	4.1447	-1.1222	0.00197401	Edar
17730306	4.10534	3.33059	-1.23262	0.00202525	Terf2ip
17604473	2.58101	0.0494645	-52.179	0.00202796	Mrpl21
17696200	5.88964	7.66877	1.30208	0.00204185	Tbrg4
17610001	5.24566	6.1081	1.16441	0.00212383	Ccz1b
17856201	4.66875	5.31094	1.13755	0.00222581	Cnot10
17600677	4.95032	4.42255	-1.11934	0.0022389	Copb1
17666793	4.09701	3.53183	-1.16003	0.00245762	Camk2n2
17779174	3.08036	4.03062	1.30849	0.00252703	RGD1563818
17768777	4.83252	4.39018	-1.10076	0.00253609	Svs4
17600097	3.19058	0.431412	-7.39566	0.0025767	Vcp
17802767	5.72356	6.03057	1.05364	0.00258103	Gpr3
17614147	4.1013	4.91812	1.19916	0.00259857	LOC102548600
17635588	4.94451	4.00832	-1.23356	0.00262228	Olr121
17606477	2.65326	0.0348182	-76.2032	0.00273366	Pou6f1
17836732	4.87501	5.36752	1.10103	0.00273527	Matn2
17722250	6.95606	7.79748	1.12096	0.00290817	Camk4
17727949	5.19343	6.54196	1.25966	0.00300418	Psme3ip1
17608721	6.10126	5.82624	-1.0472	0.00305766	Sys1
17780007	5.44281	5.81657	1.06867	0.0031066	Gata5
17862492	2.89285	4.03516	1.39487	0.00318405	Kcnh8
17727794	7.65551	9.50249	1.24126	0.00329427	Cnot1
17602873	4.11747	5.11648	1.24263	0.00334317	Vps28
17701790	4.68358	5.28475	1.12836	0.00341239	Wdhd1
17751284	2.67889	1.13759	-2.35488	0.00358572	Ank2
17664233	4.16589	3.39667	-1.22646	0.00360662	ENSRNOG00000069664
17602809	4.49571	5.25664	1.16926	0.00366546	Srp14
17773982	5.36033	5.76546	1.07558	0.00376917	RGD1563348
17840809	5.33111	5.8213	1.09195	0.00382276	Arf3
17753995	4.74376	4.08507	-1.16124	0.00391715	Pde9a
17848607	5.53965	6.32142	1.14112	0.00406883	Eomes
17706615	7.32751	8.13082	1.10963	0.00415634	Ccser2
17747408	4.63054	5.07162	1.09525	0.00417761	Rfxap
17842284	4.22736	4.79744	1.13486	0.00418231	Olr1191
17647364	5.30953	7.04667	1.32717	0.00429917	Tmem107
17865793	4.82369	5.20529	1.07911	0.00430969	Pax3
17762222	2.55277	2.30083	-1.1095	0.0043187	Galnt13
17848541	5.13825	5.68606	1.10661	0.00432149	Osbpl10
17726842	1.58868	2.3011	1.44844	0.00435601	LOC291543
17749142	5.15318	4.73633	-1.08801	0.00441718	Pglyrp3
17601805	1.41745	2.58113	1.82096	0.00443907	Usp5
17718270	4.42073	3.57897	-1.2352	0.00445922	Cdhr2
17668084	4.44367	3.89332	-1.14136	0.00447684	Kcnj6
17731468	5.92905	6.22095	1.04923	0.00453614	Tepp
17843231	5.60195	5.79003	1.03357	0.00454712	Olr1201
17758831	2.09443	1.08324	-1.93349	0.00456259	RGD1559810
17848806	2.52576	3.23311	1.28005	0.00458412	Acvr2b
17880863	6.02919	6.56495	1.08886	0.00458934	Smim24
17809652	7.91303	9.60135	1.21336	0.00459691	Rps8
17780948	4.4438	3.07304	-1.44606	0.00461394	Magi2
17608155	0.230493	2.22819	9.66707	0.0046194	Zfyve26
17742458	5.92073	5.62769	-1.05207	0.00465887	Fabp2
17759143	7.36099	9.0774	1.23318	0.00470709	Rpf2
17881549	4.37016	3.53256	-1.23711	0.0047157	Sall3
17834855	4.25176	3.66468	-1.1602	0.00472107	Washc3
17604243	3.89427	4.6564	1.19571	0.00474462	Slc35c1
17848894	6.5733	7.79406	1.18572	0.00476093	Rpsa
17742696	3.40646	4.28521	1.25796	0.00476853	Gimd1
17826696	3.35767	4.15616	1.23781	0.0048605	Olr1085
17698547	2.71862	1.42092	-1.91328	0.00505502	ENSRNOG00000009074
17788736	3.9915	3.11515	-1.28132	0.00507857	Srpk2
17605703	3.18505	4.31379	1.35439	0.00508921	Naxe
17602041	5.23201	4.14928	-1.26094	0.00510308	P3h3
17626408	4.7722	4.10006	-1.16393	0.005137	Sorcs1
17740626	4.11004	3.55493	-1.15615	0.00513863	C2cd4d
17604063	1.87744	4.12747	2.19846	0.00520204	Ptdss1
17789285	6.56725	6.89612	1.05008	0.00522051	Fzd1
17626997	3.2045	2.88965	-1.10896	0.00524391	ENSRNOG00000042852
17833185	2.9405	3.74996	1.27528	0.00529672	Olr922
17706871	5.01031	5.66494	1.13066	0.00537471	Gtpbp3
17764152	4.39408	5.16943	1.17645	0.00546438	Dgkz
17604955	4.74311	5.57475	1.17534	0.00551595	Chmp5
17813508	3.46766	2.33985	-1.482	0.00555208	Fez2
17656333	3.42296	4.10192	1.19835	0.00560107	Glra1
17607773	4.30134	3.1594	-1.36144	0.00562157	Apip
17691728	4.58837	4.1707	-1.10014	0.0056303	Spred2
17602095	4.93316	3.48817	-1.41426	0.00579827	Cd4
17723017	3.16236	1.96447	-1.60978	0.0058072	ENSRNOG00000030301
17742987	5.50902	5.18563	-1.06236	0.00585283	LOC102555814
17784060	1.60546	0.146134	-10.9862	0.00590686	Smarcad1
17769243	3.87966	4.32188	1.11398	0.00591659	Mc3r
17755805	3.02844	1.60713	-1.88438	0.0059575	Popdc3
17645569	4.08848	4.43662	1.08515	0.00600404	Olr1407
17726740	3.77497	3.32738	-1.13452	0.00601427	St8sia3
17684469	5.45341	5.8537	1.0734	0.00604797	Timm17a
17609491	5.57632	6.13381	1.09998	0.00609331	Suds3
17602837	5.31367	5.79486	1.09056	0.00616209	Htra2
17705438	3.33751	4.19936	1.25823	0.00617665	Zic5
17602419	4.93702	5.52964	1.12004	0.00620507	Eif4g2
17773418	5.48697	6.24865	1.13882	0.00622573	Ttn
17835994	4.97877	5.28636	1.06178	0.00624348	Lyc2
17746564	3.51956	2.6712	-1.31759	0.00633283	Tbl1xr1
17632774	4.97749	5.39104	1.08309	0.00641643	Dkkl1
17679983	5.38478	5.81912	1.08066	0.00642714	Slc26a9
17796700	3.38697	4.27973	1.26359	0.00649371	LOC100912291
17606377	4.449	3.61689	-1.23006	0.00650399	Tfcp2
17630151	4.12639	3.79384	-1.08766	0.00662893	Psg19
17878822	4.39276	4.94211	1.12506	0.00670205	Armcx6
17710187	6.1571	7.39488	1.20103	0.00692102	Timm23
17667228	5.63205	6.27864	1.11481	0.00698962	Ube2l3
17632098	5.41092	5.03678	-1.07428	0.00705836	Nudt19
17779178	4.31796	3.75612	-1.14958	0.00707604	Slpil2
17864386	6.60919	6.93554	1.04938	0.00707694	Stat4
17842247	3.26836	2.73468	-1.19515	0.00709915	Olr1162
17636637	5.09121	5.47677	1.07573	0.00711384	Tmc7
17722610	7.16669	8.34571	1.16451	0.00712676	Zmat2
17622566	3.78853	4.23837	1.11874	0.00712734	Cars1
17880833	4.47545	3.76572	-1.18847	0.00728514	Mob3a
17790823	3.80276	4.70891	1.23829	0.00734771	Dennd2a
17812987	4.98995	4.48541	-1.11249	0.00736107	Phf13
17878506	4.05616	3.36854	-1.20413	0.00739849	RGD1561552
17623647	3.84451	4.39651	1.14358	0.00740246	Slc22a8
17819311	3.30891	1.86754	-1.77181	0.00740903	Ighm
17827262	5.43504	6.1015	1.12262	0.00745572	Slc41a2
17803755	6.79976	8.34193	1.2268	0.00754818	Rcc2
17660582	4.58139	5.18823	1.13246	0.00759203	Srcin1
17850501	5.54001	5.86685	1.059	0.00760705	Ecsit
17751329	5.91867	5.51115	-1.07394	0.00769725	Egf
17635628	4.98346	5.09204	1.02179	0.00774	Hbe2
17795006	3.1741	2.53617	-1.25153	0.00783598	Tuba3a
17808471	7.12969	7.65102	1.07312	0.0078377	Fam29a
17831908	3.26907	2.34721	-1.39275	0.00784329	Yaf2
17626561	8.26878	9.19748	1.11231	0.00788308	Tcf7l2
17854179	3.85713	4.49267	1.16477	0.00790842	LOC367117
17605597	3.80427	5.16915	1.35878	0.00792686	Osbpl2
17658663	4.38859	4.81625	1.09745	0.0080369	Doc2b
17868867	4.40981	4.0717	-1.08304	0.00809616	LOC291863
17660657	7.70898	9.79017	1.26997	0.00815289	Rpl23
17608881	4.19336	5.39209	1.28586	0.0083225	Rnf111
17843250	3.68757	3.06168	-1.20443	0.00840334	Olr1214
17724811	4.77199	5.32065	1.11497	0.00840517	Esco1
17846276	4.24452	5.18166	1.22079	0.00868848	Sh3bgrl2
17622534	4.92523	5.28989	1.07404	0.00871279	Kcnq1
17604869	5.4237	6.3584	1.17234	0.00878611	Ncstn
17609869	3.299	4.27159	1.29481	0.0090504	Tm2d1
17733462	3.8806	4.45808	1.14881	0.00915262	Chst4
17700648	4.00877	3.26514	-1.22775	0.00920883	Gpc5
17870751	3.45344	4.12595	1.19474	0.00922198	Rgn
17689533	7.66475	7.48918	-1.02344	0.00931437	Slain2
17676824	0.402618	2.09202	5.19605	0.00938174	ENSRNOG00000065220
17609795	5.73415	6.16668	1.07543	0.00940532	Ap3d1
17871032	1.32694	3.1101	2.34382	0.00944338	Slc38a5
17736456	4.27615	4.68937	1.09663	0.00950022	Prlr
17611073	8.02395	9.19107	1.14545	0.00950916	Rps12
17798022	5.22577	6.02608	1.15315	0.0095475	Topors
17754240	4.23523	4.76942	1.12613	0.00957961	LOC690415
17607629	5.50079	6.00806	1.09222	0.00964773	Rabgap1
17630020	4.63584	5.34601	1.15319	0.00971563	Nop53
17697861	6.34232	6.80507	1.07296	0.00989206	Gpr137c
17627043	4.8825	4.72112	-1.03418	0.00993395	ENSRNOG00000062996
17666929	2.06351	2.69465	1.30586	0.00997397	ENSRNOG00000070163
17825880	4.76842	5.05178	1.05943	0.00999147	Olr954
17602983	5.35222	6.03621	1.1278	0.0100104	Tcea1
17676821	2.48568	0.6745	-3.68521	0.010031	Pilrb-ps6
17791704	3.75348	2.63325	-1.42541	0.0101208	Ccser1
17873519	3.00663	3.59982	1.19729	0.0101599	RGD1560821
17818647	2.7868	1.73174	-1.60925	0.0101698	Mir379
17605191	4.00672	4.90382	1.2239	0.0101897	Vps35l
17617131	4.41946	3.71618	-1.18925	0.0101908	Gabrb3
17712348	4.14432	2.77927	-1.49115	0.010214	Ddhd2
17789901	6.24828	5.76731	-1.0834	0.01024	Cttnbp2
17698526	5.46631	6.07782	1.11187	0.0102927	ENSRNOG00000071004
17606959	5.2519	4.73265	-1.10971	0.0104128	Galnt6
17655771	6.5491	7.26202	1.10886	0.0104384	Trim7
17692768	1.87242	0.533383	-3.51046	0.0104489	Gbp6
17600299	4.20118	5.15996	1.22822	0.010511	Becn1
17603723	4.46495	5.63096	1.26115	0.0105338	Dnajc8
17665981	7.23781	7.50012	1.03624	0.0106629	Slc15a2
17665753	6.55229	7.84962	1.198	0.0108109	Qtrt2
17793041	3.66061	4.1694	1.13899	0.0108495	Eefsec
17652949	2.42011	3.88741	1.60629	0.0109027	St6galnac2
17603209	0.327732	2.07839	6.34174	0.0109638	B4galt3
17842225	3.58313	2.88767	-1.24084	0.0109933	ENSRNOG00000066231
17603845	2.72567	4.00572	1.46963	0.0110458	Fcf1
17769015	9.06561	10.2479	1.13041	0.011251	Slc13a3
17755310	3.90645	4.28562	1.09706	0.0113914	ENSRNOG00000069043
17860307	5.06069	4.34433	-1.16489	0.0114479	LOC102548134
17774816	5.32768	4.94819	-1.07669	0.0114844	LOC103695174
17601477	3.0692	1.44542	-2.1234	0.0115968	Atn1
17629818	3.70455	2.88335	-1.28481	0.0116893	Vom1r48
17655700	6.03678	6.41141	1.06206	0.0117263	Itk
17816196	3.96296	4.56444	1.15177	0.0117597	ENSRNOG00000069999
17840724	5.96753	6.96155	1.16657	0.011844	Kansl2
17806228	2.80903	3.69832	1.31659	0.0119223	ENSRNOG00000069296
17646600	3.55668	4.30263	1.20973	0.0119251	Mfap4
17645040	3.67794	3.21332	-1.14459	0.0119791	Mat2b
17783444	4.03089	3.46121	-1.16459	0.0119845	Aoc1
17817527	4.52841	5.11611	1.12978	0.0119972	Flvcr2
17830985	5.20972	5.74224	1.10222	0.012025	Tef
17766357	3.03753	3.8778	1.27663	0.0120427	Dnaaf9
17678148	7.49617	8.74439	1.16651	0.0120575	Rpl6
17623679	9.38824	11.0985	1.18217	0.0121536	Slc3a2
17754155	5.3135	4.83648	-1.09863	0.0122541	Aire
17770731	8.5263	9.4159	1.10434	0.0122641	Dipk1b
17860202	4.15468	4.63564	1.11576	0.0122701	Spag16
17601259	1.07128	3.38135	3.15637	0.0123278	Phb2
17700678	5.06798	5.59305	1.10361	0.0123508	Cldn10
17831021	3.56286	2.67735	-1.33075	0.0124981	RGD1306782
17735293	5.17807	6.35758	1.22779	0.0125394	Zbed3
17807875	3.20763	2.88975	-1.11	0.0126191	Mup4-ps3
17851973	3.33896	5.09166	1.52492	0.0126293	Mpzl3
17633143	5.38959	5.90527	1.09568	0.0126302	Sergef
17796638	4.26423	3.52952	-1.20816	0.0126874	Lix1
17869946	7.24259	7.67516	1.05973	0.0128658	LOC685989
17835135	8.20435	10.0393	1.22366	0.0129031	Tmpo
17806664	4.67723	4.33022	-1.08014	0.0129157	Ccl21
17743678	3.44986	4.0115	1.1628	0.0129235	ENSRNOG00000053997
17809197	3.47798	2.92379	-1.18955	0.013	Scp2
17734277	4.88242	4.48391	-1.08888	0.0130409	Spata2L
17708414	8.79276	9.44266	1.07391	0.0130658	Tti2
17657789	8.28301	9.94848	1.20107	0.0132347	Eif4a1
17880289	5.24401	4.45817	-1.17627	0.0132834	Commd8
17851963	5.43907	6.37419	1.17193	0.0132949	Cd3e
17651421	4.33877	4.66245	1.0746	0.0133485	Arl4d
17825043	6.10596	6.52248	1.06822	0.0133529	IG V
17859789	5.75628	5.98548	1.03982	0.0133669	Cd28
17827164	6.02615	6.37492	1.05788	0.013425	Cry1
17711983	4.06993	3.06799	-1.32658	0.0135378	LOC100910977
17814793	3.50716	2.81324	-1.24666	0.0135561	Cyria
17712437	4.54327	4.71726	1.0383	0.0136603	Sfrp1
17633641	2.5347	1.69906	-1.49182	0.0136685	RGD1561206
17637892	5.26728	5.76847	1.09515	0.0138231	Fam196a
17716952	4.18621	5.06144	1.20907	0.0138241	Dhtkd1
17600827	5.67448	6.49252	1.14416	0.0139113	Lpcat3
17858567	3.56715	2.72886	-1.3072	0.0139224	Lyg2
17856096	6.49368	6.65818	1.02533	0.0139335	Arpp21
17731502	7.6512	7.44727	-1.02738	0.0140337	Drc7
17852458	5.97577	6.61414	1.10683	0.014051	Zc3h12c
17655783	4.54642	5.18844	1.14122	0.0140634	Olr1383
17819544	4.83644	3.98666	-1.21315	0.0141011	Tmem196
17681091	4.31943	3.48649	-1.23891	0.014335	Nphs2
17722661	4.72186	5.19007	1.09916	0.0144569	Pcdhb10
17614865	6.49177	7.93697	1.22262	0.0144712	Rps16
17688794	5.33014	6.60882	1.2399	0.0145977	G3bp2
17653468	4.25941	3.7572	-1.13367	0.0146477	Pla2g10
17762620	3.90056	4.82428	1.23682	0.0148615	Klhl41
17730701	4.99522	4.26702	-1.17066	0.0149065	Mir3564
17856890	3.88966	4.96494	1.27645	0.0149131	Sult1c3
17766248	6.2924	7.54546	1.19914	0.0149804	Nop56
17736515	4.8489	5.25638	1.08404	0.0150108	Adamts12
17762720	4.02968	3.24851	-1.24047	0.0150425	Myo3b
17825181	6.58479	7.73036	1.17397	0.0151377	Rpl32
17747774	2.99611	2.04235	-1.46699	0.015195	Kcnab1
17806913	7.4035	7.75762	1.04783	0.015241	Spag8
17795160	4.39451	5.0368	1.14616	0.0152674	LOC689519
17882329	5.34894	5.81097	1.08638	0.0153006	Gng4
17772814	3.73418	4.42537	1.1851	0.0153078	Slc38a11
17854623	3.72287	4.19889	1.12787	0.015316	Mir184
17653002	6.03668	6.9352	1.14884	0.0153262	Sec14l1
17834598	4.54197	4.01798	-1.13041	0.01538	Rfx4
17706642	4.89826	5.52147	1.12723	0.0154963	Dydc1
17751231	4.76734	5.11787	1.07353	0.0155084	Ugt8
17874383	5.0197	5.2132	1.03855	0.0157215	Rab33a
17876963	3.78207	3.33502	-1.13405	0.015733	Glra2
17725423	4.35019	3.2893	-1.32253	0.0160556	LOC103694185
17635403	9.37072	9.79402	1.04517	0.0161272	Folr2
17815372	4.37993	3.5186	-1.24479	0.0161712	Ccdc71l
17858012	3.60097	2.68437	-1.34146	0.0163544	Rims1
17820928	5.11107	4.18693	-1.22072	0.0164666	Efr3b
17805293	4.7265	5.28143	1.11741	0.0165024	Ncoa2
17695292	4.83171	5.24704	1.08596	0.0165195	Msantd1
17605755	4.00476	2.54812	-1.57166	0.0165287	Zfp592
17803832	5.55917	5.13089	-1.08347	0.0165616	Spata21
17810192	4.70688	5.1603	1.09633	0.0165618	Mir30c1
17675697	7.40362	9.42216	1.27264	0.0166365	Rpl21
17634718	6.3254	6.77878	1.07168	0.0166609	Zfand6
17675730	4.43887	5.05962	1.13984	0.0169625	Cyp3a2
17880477	7.56521	7.98548	1.05555	0.0169824	Hmgb1l1
17696686	1.59418	0.241596	-6.59852	0.0170036	Bcl11a
17730478	5.45965	5.86745	1.07469	0.0170644	Cmip
17660362	6.29696	6.72339	1.06772	0.0173373	Ngfr
17801861	9.31516	11.1835	1.20057	0.0173466	Pabpc4
17656932	6.66214	7.0931	1.06469	0.017374	Usp22
17774182	5.21355	4.50693	-1.15678	0.017502	Olr533
17797594	3.70893	4.50777	1.21538	0.0175141	Fbxl4
17864112	7.73069	8.81432	1.14017	0.0175214	Cnot11
17861509	4.66532	5.30177	1.13642	0.0175902	Mlph
17746437	4.99126	5.40763	1.08342	0.0176507	Cyp7b1
17603305	3.19645	4.63023	1.44856	0.0177041	Ankrd17
17602719	5.17777	5.76406	1.11323	0.0177284	Tomm22
17627770	4.94073	5.6475	1.14305	0.0177396	Vnn3
17880959	4.80697	4.32899	-1.11041	0.0177743	LOC103690545
17880493	4.54576	3.94223	-1.15309	0.0179875	LOC100361313
17881048	4.42613	3.91327	-1.13106	0.0180838	RGD1566387
17764931	6.60368	7.10096	1.0753	0.0180958	Disp2
17711787	4.71316	4.17478	-1.12896	0.018255	Pdlim3
17636302	10.2049	10.6225	1.04093	0.0182756	Eif4g
17851321	2.9563	2.06291	-1.43307	0.0183232	Olr1307
17614648	4.80084	5.30057	1.10409	0.0184831	RGD1560854
17880744	5.46237	4.96568	-1.10002	0.0185639	Rnf223
17783246	4.43156	4.6914	1.05863	0.0187255	Sspo
17865053	9.52868	9.86854	1.03567	0.0187549	Klf7
17724615	4.84265	4.4161	-1.09659	0.0188374	Fbxo15
17651323	3.94078	4.20934	1.06815	0.0189624	G6pc1
17837735	4.55843	5.12557	1.12442	0.0190369	Kcnq3
17787247	6.2751	8.07094	1.28619	0.0192496	Chd4
17678658	4.37342	4.83103	1.10463	0.0192501	Msi1
17695800	7.05527	6.63196	-1.06383	0.0192776	RGD1308775
17774693	4.22022	4.53843	1.0754	0.019338	Prdm11
17808188	4.84543	5.2973	1.09326	0.0193623	Tle1
17634774	3.08814	1.69723	-1.81952	0.0195135	Olr27
17618226	4.6821	4.16564	-1.12398	0.0195204	Ccdc89
17796026	4.84401	4.20808	-1.15112	0.0197412	Slc15a5
17793650	5.09643	5.55432	1.08984	0.0198505	Pdzrn3
17866861	1.73381	0.36879	-4.70135	0.0199183	ENSRNOG00000032765
17637963	4.10056	4.51855	1.10194	0.0199283	Tcerg1l
17603077	3.50295	4.76633	1.36066	0.0202256	Arfgap2
17779169	3.86254	4.49083	1.16266	0.0202336	Svs3b
17883003	3.58597	4.45067	1.24114	0.0202567	ENSRNOG00000063076
17670915	4.85143	4.41773	-1.09817	0.0203563	LOC102546862
17875153	4.0581	3.58473	-1.13205	0.0204022	Arhgap4
17711913	0.174809	1.86229	10.6533	0.0204454	Frg1
17881563	4.21607	3.87531	-1.08793	0.0204767	Vom2r8
17642833	4.35746	4.68261	1.07462	0.0204829	LOC102550155
17626410	5.40008	5.9438	1.10069	0.0205062	Ins1
17876144	3.87242	4.49907	1.16183	0.0205089	Ssx1
17808901	4.31168	3.58002	-1.20438	0.02053	RGD1561212
17635711	0.0945252	2.34389	24.7965	0.0205308	Olr167
17779161	5.48764	5.81078	1.05889	0.0205615	Wfdc15b
17613921	4.16228	4.56354	1.0964	0.0206504	Rsph6a
17709281	4.08073	4.88124	1.19617	0.0207886	Adprhl1
17616068	4.79448	5.20749	1.08614	0.0208021	Fam71e1
17857689	4.56351	3.81401	-1.19651	0.0209285	Znrd1-as1
17837483	4.42794	3.67049	-1.20636	0.0209944	Ntaq1
17725726	3.74301	4.44127	1.18655	0.0211495	Dnd1
17837385	4.23198	4.62702	1.09335	0.021188	Deptor
17638131	4.36142	5.07658	1.16397	0.0211989	Msx3
17619462	7.28511	7.96162	1.09286	0.0211998	Trim66
17670116	7.8811	8.68904	1.10252	0.0213015	Atp10b
17874493	3.80783	3.01304	-1.26379	0.0213099	Gpc3
17771322	5.3048	4.71135	-1.12596	0.0214426	Ttc16
17837066	4.32792	3.80469	-1.13752	0.0214973	Zfpm2
17716278	3.85379	3.08731	-1.24827	0.0215863	ENSRNOG00000062407
17818965	7.39205	8.58974	1.16202	0.0217266	Eif5
17601853	6.15558	6.49966	1.0559	0.0218494	Cdca3
17732252	1.89604	0.201424	-9.4132	0.0218968	ENSRNOG00000050034
17693128	3.12296	2.04267	-1.52886	0.0220575	Anxa3
17690113	4.04769	3.30686	-1.22403	0.022101	ENSRNOG00000065472
17628622	4.53078	4.10551	-1.10359	0.0223698	Prr18
17839665	4.01404	4.59035	1.14357	0.0224508	RGD1566029
17763710	1.93713	2.66333	1.37488	0.0224702	Olr623
17872499	5.14555	4.72324	-1.08941	0.0225326	LOC102557137
17761968	5.40072	5.8083	1.07547	0.0225947	Kynu
17680355	4.5618	4.01566	-1.136	0.0225948	Syt2
17669098	6.19578	6.63714	1.07124	0.0227414	Cd80
17838798	5.1175	4.63651	-1.10374	0.0227434	Lrrc24
17843241	4.34045	3.25732	-1.33252	0.0228325	Or8b37
17615462	3.96934	4.57874	1.15352	0.0230285	Mag
17602609	4.03196	5.07892	1.25966	0.0230682	Uba1
17866200	3.40202	2.88757	-1.17816	0.0232296	Alpp
17747682	3.32804	4.37142	1.31351	0.0232307	Mme
17866827	3.94432	4.49301	1.13911	0.0232727	RGD1560925
17653930	4.69404	3.81053	-1.23186	0.0233687	LOC100361104
17859862	4.42935	7.0933	1.60143	0.0233868	Eef1b2
17601539	1.56501	3.28792	2.10089	0.0233902	Eno2
17858653	4.07799	3.62007	-1.12649	0.0234	Map4k4
17818435	1.7341	0.0638096	-27.1762	0.0235344	Mir370
17656948	4.72065	5.25644	1.1135	0.0235538	Slc47a2
17713280	3.60181	4.4619	1.23879	0.0236235	Arglu1
17619502	8.43166	10.5136	1.24692	0.0236948	Ipo7
17692576	7.23105	8.58445	1.18716	0.0236996	Rpl5
17619333	3.44787	3.69091	1.07049	0.0237218	Olr230
17863211	4.29342	3.30574	-1.29878	0.0238052	ENSRNOG00000066520
17739380	2.82006	4.16436	1.47669	0.0238527	Dchs2
17880903	5.4915	5.13774	-1.06885	0.0238977	Rasgrf1
17868219	5.49866	6.06349	1.10272	0.0239266	Ces1d
17837576	3.05174	4.13269	1.35421	0.0240156	LOC690120
17602945	4.80418	5.61066	1.16787	0.0240759	Ube2e1
17866337	4.73986	5.16206	1.08908	0.0241455	Asb18
17717263	3.11293	2.31372	-1.34542	0.0241948	Arl5b
17629372	4.11162	3.39303	-1.21178	0.0242047	Apeg3
17731351	6.48207	6.83409	1.05431	0.0243502	Bean1
17789082	7.28685	8.35021	1.14593	0.0243689	Sema3e
17797426	5.09331	5.48584	1.07707	0.0245169	Mmp16
17621736	4.87992	4.37639	-1.11505	0.0245663	Nps
17718771	5.71957	6.21593	1.08678	0.0245781	Phactr1
17795640	4.69236	5.30763	1.13112	0.0246459	Klra2
17674285	4.45239	3.8136	-1.1675	0.0246605	Tbx3
17770733	5.14181	4.80515	-1.07006	0.0249402	Vegp2
17662220	4.30793	4.79362	1.11275	0.0250618	Lyzl6
17872929	3.38617	1.71276	-1.97702	0.0250699	Pgr15l
17751177	5.39366	6.44749	1.19538	0.0251181	Prss12
17671538	5.90456	6.91893	1.1718	0.0251713	Katnal1
17838174	4.65317	4.12156	-1.12898	0.0252532	LOC680316
17866724	4.20372	5.06788	1.20557	0.0253044	Pdcd1
17867689	5.09044	5.64196	1.10834	0.025468	LOC103690177
17835248	5.0243	4.02867	-1.24714	0.0254702	Amdhd1
17600525	5.04491	4.30617	-1.17155	0.0255368	Gdi2
17602231	5.02694	5.50716	1.09553	0.0256301	Prpf8
17611384	6.6974	5.9415	-1.12722	0.0256636	Slc6a18
17824340	2.77521	1.9196	-1.44573	0.0257275	Mir3579
17602055	3.45022	1.39095	-2.48048	0.0257371	Gpr162
17755954	4.68633	4.16661	-1.12473	0.0257499	Olr1700
17603633	5.89182	6.21173	1.0543	0.0257691	Api5
17876198	4.67537	5.4054	1.15614	0.0257705	Pim2
17877689	2.86779	3.71337	1.29485	0.0258957	ENSRNOG00000030346
17812668	8.35904	9.22894	1.10407	0.0259228	Tardbp
17615905	2.92434	4.58935	1.56936	0.0260278	Klk7
17758222	2.16686	0.467825	-4.63176	0.0261514	ENSRNOG00000070329
17617261	4.05355	3.26374	-1.242	0.026152	Mir211
17850784	4.35701	5.04204	1.15722	0.0262583	Prdm10
17658479	4.38498	3.63372	-1.20675	0.0262613	Olr1474
17824857	4.48736	3.99885	-1.12216	0.0263383	LOC100359684
17819983	6.54477	6.88372	1.05179	0.0265647	Prepl
17809243	4.28947	3.74397	-1.1457	0.0265843	Tut4
17782636	5.30361	5.86138	1.10517	0.0266327	Tmem178b
17743715	5.64086	6.07456	1.07689	0.026683	Depdc1
17604255	4.70115	5.4311	1.15527	0.0267625	Sem1
17653743	4.62228	4.10834	-1.1251	0.0267794	RGD1564086
17725192	4.34702	5.08186	1.16905	0.0269059	Mocos
17746778	4.83636	5.39029	1.11454	0.0269717	Zmat3
17822238	2.9306	3.90295	1.33179	0.0269728	Mdga2
17698666	4.70178	4.03552	-1.1651	0.0269921	Psmb11
17601631	1.5302	3.09742	2.02419	0.0270058	Lrrc23
17785915	4.45141	3.9257	-1.13391	0.0270279	Cav3
17648341	5.75492	6.23728	1.08382	0.0270505	Olr1481
17602763	5.90176	6.52905	1.10629	0.0270749	Cdc42
17763583	4.79868	5.05393	1.05319	0.0271305	Olr458
17636071	5.42106	4.72909	-1.14632	0.0271432	St5
17835987	5.81168	6.00537	1.03333	0.0271864	RGD1306474
17765469	4.77053	5.84168	1.22454	0.0271907	Pdia3
17807247	5.91662	5.1766	-1.14295	0.0272349	Grin3a
17791428	7.00601	7.44595	1.0628	0.0272522	Jazf1
17821556	1.83198	0.461793	-3.96711	0.0272567	Polr1f
17675050	4.61371	3.99928	-1.15363	0.0272915	Map2k7
17705578	5.02583	5.55954	1.10619	0.0273322	Ipo5
17873795	2.90516	2.25453	-1.28859	0.0273554	Tnmd
17771113	4.50817	4.83872	1.07332	0.0273822	Sh3glb2
17692037	3.29133	1.86186	-1.76776	0.0273911	Mir217
17684680	5.81596	5.51705	-1.05418	0.0274789	Nr5a2
17657345	5.98449	5.76178	-1.03865	0.0274799	Glp2r
17837303	4.5507	4.1544	-1.09539	0.0274886	Tnfrsf11b
17612426	2.64978	1.66504	-1.59143	0.0275217	Vom1r7
17637563	5.10896	5.74602	1.1247	0.0275813	Cox6a2
17830364	3.09957	2.4516	-1.26431	0.0275959	Txn2
17680673	5.33007	4.50398	-1.18341	0.0277776	ENSRNOG00000070331
17879295	4.58828	4.86883	1.06114	0.0278335	MGC114492
17881893	6.21223	5.37566	-1.15562	0.0278624	Tmem235
17854027	4.53987	4.94569	1.08939	0.0279592	Tmod2
17707766	5.18721	4.42652	-1.17185	0.02797	Tenm3
17877145	4.93912	4.18582	-1.17997	0.0280869	Rai2
17766359	4.83759	5.42709	1.12186	0.0280923	Atrn
17757063	4.74725	4.12166	-1.15178	0.0281794	Mln
17879977	6.08864	6.91726	1.13609	0.0281858	Irak1
17720390	7.11695	7.41213	1.04148	0.0282496	Gtpbp4
17747131	5.09323	4.52162	-1.12642	0.0283236	RGD1563562
17725088	4.66626	5.20062	1.11451	0.0284264	Trappc8
17749641	5.50171	5.10866	-1.07694	0.0285951	Nudt17
17880732	4.29446	5.01426	1.16761	0.0286911	RGD1309291
17761755	3.47734	4.3694	1.25653	0.0286913	Olr396
17818649	2.65855	2.03928	-1.30367	0.0287021	Mir411
17688437	5.71841	6.01876	1.05252	0.0287407	Lin54
17791831	5.31222	5.72723	1.07812	0.0287988	ENSRNOG00000063414
17852677	5.36337	5.74783	1.07168	0.0288548	Cib2
17604181	3.4257	4.44145	1.29651	0.0289306	Ythdf1
17816457	1.6849	2.72512	1.61737	0.0289502	Daam1
17777477	4.41969	3.75787	-1.17611	0.0289816	Adra1d
17657302	4.23694	4.85985	1.14702	0.02901	Dnah9
17600875	7.95619	8.34013	1.04826	0.0290463	Emg1
17610669	5.04126	4.65234	-1.0836	0.0291295	Il22ra2
17720316	5.7365	5.46484	-1.04971	0.0291657	Dip2c
17743875	3.35606	4.35255	1.29692	0.0291729	Mctp1
17866780	4.94147	4.38799	-1.12614	0.0292322	ENSRNOG00000025797
17746449	3.01761	1.81881	-1.65912	0.0292434	ENSRNOG00000063581
17863238	4.48289	3.94437	-1.13653	0.0292776	Tfap2d
17752800	9.56423	10.7659	1.12564	0.0292926	Prrc2a
17682154	5.2778	4.71922	-1.11836	0.0294041	Cfap45
17626665	4.15094	4.60196	1.10866	0.0294607	Vwa2
17661091	4.58523	4.89251	1.06701	0.0294703	Krtap4-3
17729875	6.03924	6.26967	1.03815	0.0294803	Zfhx3
17778324	6.36569	7.0577	1.10871	0.0295005	Defb29
17861308	6.26192	6.93108	1.10686	0.029596	Atg16l1
17635530	4.85565	4.22701	-1.14872	0.0296578	Olr56
17845815	4.65784	5.44787	1.16961	0.0298271	Mir628
17785255	4.94869	5.62885	1.13744	0.0298889	Efcc1
17665319	5.23195	6.06979	1.16014	0.0299349	Trmt10c
17780106	4.62926	4.1593	-1.11299	0.0300017	Ptk6
17795674	4.53527	6.42919	1.4176	0.0302045	Klra5
17681477	5.28827	5.67694	1.0735	0.0302266	Sele
17766196	3.38353	3.65681	1.08077	0.0302488	Tgm3
17810057	4.28386	3.42238	-1.25172	0.0302523	Olr866
17703220	4.65984	3.81536	-1.22134	0.030265	Gzmb
17610460	7.47353	8.30068	1.11068	0.0303191	Sash1
17716920	5.26066	5.66074	1.07605	0.0303612	Gata3
17828680	4.14292	4.87395	1.17645	0.0303916	Stac3
17827629	3.29609	4.16189	1.26267	0.0303946	Ntn4
17661102	6.79044	6.97156	1.02667	0.0304464	ENSRNOG00000058172
17612506	5.138	5.7989	1.12863	0.0305193	Zfp52
17665436	3.50676	4.42607	1.26215	0.0305789	LOC100909977
17759826	5.41657	5.85166	1.08033	0.0306349	Fam166a
17670300	4.25518	4.6666	1.09669	0.0307739	Ephb3
17679501	4.17082	4.84388	1.16138	0.0309773	Serpinb8
17710308	4.63503	5.0586	1.09138	0.0310054	LOC100910026
17683397	2.15063	1.40713	-1.52837	0.031027	Cntnap5b
17711799	6.18605	5.73359	-1.07891	0.031101	Sorbs2
17802806	4.89746	6.38809	1.30437	0.0311163	Ppp1r8
17782860	5.24432	5.87557	1.12037	0.0311243	Trbv13-2
17755592	4.9992	4.27458	-1.16952	0.031184	Ak9
17692926	2.59146	3.34116	1.2893	0.0312709	Slc10a6
17665898	4.52292	3.95333	-1.14408	0.0314088	Nr1i2
17810045	5.56896	5.10597	-1.09068	0.0314205	Olr857
17629290	4.12423	4.57965	1.11043	0.0315232	Mir290
17722383	10.7731	12.1323	1.12617	0.031606	Matr3
17818687	2.38621	1.728	-1.3809	0.0316765	Mir381
17632602	4.66931	5.34712	1.14516	0.0317172	Cpt1c
17601033	4.32479	4.74861	1.098	0.0317366	Ptpn6
17881785	5.55075	5.89512	1.06204	0.0318718	Scamp3
17729870	4.74805	4.07141	-1.16619	0.0318832	Mir140
17778359	4.33967	3.65383	-1.1877	0.0321158	Foxs1
17701283	3.0747	3.90951	1.27151	0.0321216	Oxsm
17606707	1.02634	4.16286	4.05603	0.032162	Pax7
17652123	5.0394	5.87434	1.16568	0.0324235	Psmc5
17703186	3.48248	2.88522	-1.20701	0.0325386	Gzmf
17844986	8.45081	9.36204	1.10783	0.032651	Rpl4
17757895	6.14322	5.68898	-1.07984	0.0327525	Gstt3
17673385	9.12401	10.5918	1.16087	0.0328332	Cct6a
17825898	3.58838	3.17948	-1.1286	0.0328537	Olr995
17668766	3.46299	4.14477	1.19687	0.0328773	Retnla
17670575	8.27367	8.57909	1.03691	0.0329417	B3gnt5
17860606	2.94028	4.49103	1.52742	0.0329942	Ptprn
17745668	5.08252	4.51635	-1.12536	0.0330013	Lifr
17725934	4.87458	5.35374	1.0983	0.033014	Prelid2
17613881	5.16488	4.58433	-1.12664	0.0330411	Mypop
17765949	5.63984	5.85422	1.03801	0.0331586	Adra2b
17629913	7.54525	7.82685	1.03732	0.0332425	RGD1310257
17613307	3.08252	3.67442	1.19202	0.0333105	Vom1r42
17848996	4.74263	4.22474	-1.12259	0.0333233	Cyp8b1
17704845	2.3576	1.48404	-1.58863	0.0333785	Pcdh9
17629362	4.35375	3.91396	-1.11236	0.0334213	Usp29
17630961	5.13555	5.37327	1.04629	0.0334466	Map3k10
17658370	4.30195	5.01894	1.16667	0.0335431	Slc13a5
17823658	4.15105	4.95328	1.19326	0.0335523	Eml5
17813203	4.26067	4.7106	1.1056	0.0336049	Prkcz
17604595	0.609056	2.60288	4.27363	0.0337028	Bcap31
17790133	4.49912	3.50969	-1.28191	0.0337103	Pax4
17821309	2.4586	1.14346	-2.15015	0.033732	ENSRNOG00000069562
17676012	4.56132	5.08809	1.11549	0.0337393	Usp42
17658477	3.97874	2.5223	-1.57742	0.0337602	Olr1471
17726649	4.09717	3.25763	-1.25771	0.0337757	Spink13
17780315	7.02104	6.85268	-1.02457	0.0338123	Rbm33
17877407	3.43183	2.96071	-1.15912	0.0338453	Smpx
17728146	6.33351	6.61152	1.04389	0.0338474	LOC102557241
17702034	4.70962	5.22169	1.10873	0.0338953	Rnase12
17741466	4.30916	3.7892	-1.13722	0.0339755	Ampd1
17711888	3.15381	3.51785	1.11543	0.0340567	Adam34
17874991	5.30581	4.87184	-1.08908	0.0340736	LOC690082
17737452	5.39274	4.65789	-1.15777	0.0341823	Naaladl2
17843424	5.27261	5.93862	1.12631	0.0341897	Zfp202
17613337	5.84805	6.26028	1.07049	0.0342126	Zfp606
17679432	4.53858	3.72483	-1.21847	0.0343893	Serpinb12
17714898	4.0842	2.86152	-1.42728	0.0344443	Rnf144b
17673258	3.84071	4.52958	1.17936	0.0345245	Auts2
17880891	3.05108	4.61685	1.51319	0.0345259	Olr1146
17811169	10.2693	10.528	1.02519	0.0345594	Wasf2
17764794	4.15147	3.71945	-1.11615	0.0346809	Cdin1
17831297	5.13952	5.82602	1.13357	0.0350344	Arhgap8
17700702	2.37566	3.77817	1.59037	0.0350852	Hs6st3
17865955	5.53393	5.96672	1.07821	0.0351158	Dock10
17842218	5.07491	4.4545	-1.13928	0.0351609	Or7g26
17883207	6.39885	5.81113	-1.10114	0.0352275	Mt-nd1
17791951	3.25814	2.69225	-1.2102	0.0352543	ENSRNOG00000068347
17651744	5.10741	4.35287	-1.17334	0.0352777	LOC100362422
17714085	3.57622	3.2224	-1.1098	0.0353148	Spata31d3
17756750	5.60016	6.02577	1.076	0.035395	RT1-Db2
17674388	5.68452	5.87141	1.03288	0.0354143	Ccdc60
17872257	10.3474	11.2524	1.08747	0.0354839	Ctps2
17680226	5.00602	4.33109	-1.15583	0.0355578	Fmod
17834107	5.38767	5.89019	1.09327	0.0356266	Ilvbl
17633068	5.25415	5.93728	1.13002	0.0356614	Abcc8
17644009	6.18589	6.89034	1.11388	0.0356689	Nlrc3
17613818	4.23332	3.23883	-1.30705	0.0357919	Ceacam11
17619216	2.24212	2.85762	1.27452	0.0358675	Olr200
17631022	5.77024	5.53249	-1.04297	0.0360917	LOC102549879
17716193	5.98458	5.64935	-1.05934	0.0362258	RGD1564129
17695991	6.19115	6.6594	1.07563	0.0362295	Znrf3
17781829	6.8736	7.26	1.05622	0.0362741	Ptprz1
17839395	9.76764	10.5957	1.08478	0.0363957	LOC102549144
17881088	3.15897	3.82685	1.21142	0.0364475	Vom1r59
17782874	4.71607	5.07241	1.07556	0.0366006	ENSRNOG00000033815
17717437	3.5333	4.63969	1.31313	0.0366312	Etl4
17754036	3.80156	3.20321	-1.1868	0.0366658	Sik1
17652674	2.1791	0.980441	-2.22257	0.0366892	Tmem94
17621667	4.36562	3.84342	-1.13587	0.0367171	Fank1
17807740	3.96054	4.34382	1.09677	0.036786	Slc46a2
17655482	5.36464	5.02845	-1.06686	0.0368388	Tenm2
17728243	4.74816	4.02964	-1.17831	0.036905	Irx3
17878235	4.03254	3.4706	-1.16191	0.0372463	Dmrtc1b
17619445	4.34172	3.75203	-1.15717	0.0373207	Olr282
17751732	3.73636	2.99465	-1.24768	0.0373691	Gtf2b
17700130	6.64006	7.22565	1.08819	0.0374219	Zc3h13
17714900	8.23912	8.38398	1.01758	0.0374588	Dek
17719486	5.26863	5.05955	-1.04132	0.0376471	Hfe
17761801	4.35714	4.60511	1.05691	0.037784	Olr429
17662959	5.32759	5.51347	1.03489	0.0378093	Map2k6
17607005	4.43124	5.27978	1.19149	0.037811	Slc4a8
17695970	5.3321	5.74668	1.07775	0.03783	Kremen1
17881867	4.62587	4.01389	-1.15247	0.0379959	LOC684444
17824528	5.46651	4.90166	-1.11524	0.0380046	Ahnak2
17625587	7.11387	6.75936	-1.05245	0.0380407	Dntt
17649130	7.30076	7.18774	-1.01572	0.0380816	Abhd15
17774274	2.82285	4.39813	1.55805	0.0381198	Or4a66c
17698694	4.45013	5.11891	1.15028	0.0382252	Cmtm5
17760196	5.02882	5.31816	1.05754	0.0382292	LOC681186
17681962	4.3723	4.68718	1.07202	0.0382322	Itln1
17646209	4.03198	3.45876	-1.16573	0.0382692	Eno1l3
17831126	5.38009	5.51514	1.0251	0.0382708	Septin3
17759702	5.55986	5.36535	-1.03625	0.0382777	ENSRNOG00000062892
17702182	8.19619	8.53227	1.041	0.0383011	Chd8
17711396	6.06688	6.48667	1.06919	0.03831	Cbr4
17865827	5.06904	4.57281	-1.10852	0.0384131	Scg2
17619129	4.87726	5.45871	1.11922	0.0384506	Olr136
17715140	4.36467	3.53253	-1.23556	0.0384904	Ofcc1
17707450	4.76738	5.39238	1.1311	0.0385189	Marchf1
17731839	4.44416	3.76816	-1.1794	0.0388203	Sez6l
17718926	4.99316	4.59748	-1.08607	0.038906	Dsp
17711142	3.01117	2.39087	-1.25944	0.0389677	LOC120097636
17646717	8.16804	9.03491	1.10613	0.0390216	Lrrc75a
17796835	4.96666	5.28504	1.0641	0.0390687	Slco5a1
17830042	4.98962	5.47052	1.09638	0.0390709	RGD1563870
17611240	3.9819	3.47896	-1.14457	0.0393567	Echdc1
17859645	10.6878	11.5618	1.08178	0.0393751	Nop58
17685893	3.956	3.54069	-1.1173	0.0394008	Tnfsf18
17795742	3.88502	4.56456	1.17491	0.0394319	Tas2r104
17843069	5.4219	4.95451	-1.09434	0.0394409	LOC100360143
17712654	4.18718	4.63896	1.1079	0.0394556	Defb12
17605493	4.02934	3.44695	-1.16896	0.0394892	Fto
17694643	3.12806	3.66352	1.17118	0.0395297	ENSRNOG00000063351
17807341	5.43005	4.72793	-1.14851	0.0395706	Fktn
17880340	3.97398	3.27247	-1.21437	0.0395827	ENSRNOG00000069953
17855551	4.65373	5.18258	1.11364	0.0396154	Sema3b
17706987	8.7195	10.056	1.15328	0.0396261	Rpl18a
17797130	5.46711	5.62848	1.02952	0.0396315	Fam110b
17721635	3.58315	2.77235	-1.29246	0.0396449	Psma8
17641529	4.84855	5.40532	1.11483	0.0396601	ENSRNOG00000011637
17743825	5.24689	4.44624	-1.18007	0.0398359	Rhobtb3
17848329	4.9053	4.21815	-1.1629	0.0399509	Lrrc2
17726957	2.2565	1.39977	-1.61205	0.0399616	Mc2r
17611421	4.6687	5.31886	1.13926	0.0399852	Iyd
17755886	3.92062	4.99067	1.27293	0.0400148	Ascc3
17613250	5.09459	5.41857	1.06359	0.0400261	Lair1
17821876	4.67351	5.13558	1.09887	0.0401469	Gpr33
17826409	5.08342	5.47487	1.07701	0.0401528	Adamtsl5
17614529	4.14782	3.95319	-1.04923	0.0403049	LOC100360011
17762604	1.89439	3.10708	1.64015	0.0403457	Lrp2
17823470	5.10425	4.70622	-1.08458	0.0403458	Gle1-ps1
17882549	3.51873	4.18319	1.18884	0.0405466	ENSRNOG00000070500
17752747	5.25525	5.93751	1.12983	0.040598	Tnf
17816094	6.24488	6.01612	-1.03803	0.0406146	Cct6a-ps11
17821761	3.88203	3.4305	-1.13162	0.040638	Scfd1
17683012	5.28968	5.8076	1.09791	0.0406467	Tgfb2
17882621	4.49542	4.93696	1.09822	0.0409213	Tnfsf9
17635592	4.49045	3.94438	-1.13844	0.0409327	Olr125
17642231	5.26782	5.59691	1.06247	0.0409677	Cnnm1
17853768	5.19536	5.51345	1.06122	0.0409833	Foxb1
17798119	7.28432	6.81352	-1.0691	0.040992	Dnai1
17626637	4.36676	5.16327	1.1824	0.0413934	Tdrd1
17812857	4.84262	4.41885	-1.0959	0.0415783	Slc25a33
17627860	3.04309	3.91169	1.28543	0.041644	Nkain2
17874691	5.66568	6.10481	1.07751	0.0417739	Cd40lg
17732273	3.04689	4.19573	1.37705	0.0419003	LOC120098581
17805652	1.54837	3.01336	1.94615	0.0419471	Sdr16c6
17882981	1.54837	3.01336	1.94615	0.0419471	Penk
17781466	4.76399	4.37981	-1.08772	0.0420305	Ppp1r9a
17679273	5.88822	5.42332	-1.08572	0.0420599	ENSRNOG00000053423
17628980	4.06448	2.72411	-1.49204	0.0421177	Mir3596c
17768867	4.2187	3.53504	-1.19339	0.0422071	Spint5p
17721629	4.21376	4.95005	1.17474	0.0422138	Hrh4
17772416	5.2994	5.63456	1.06324	0.0422345	Acvr1c
17743250	5.20334	5.69491	1.09447	0.0422579	Clca2
17633331	4.55204	3.83844	-1.18591	0.0422759	Nav2
17851258	4.04897	3.18752	-1.27026	0.042292	Olr1291
17605937	5.31342	4.57862	-1.16049	0.0423585	Fbxw8
17878909	3.9588	4.33563	1.09519	0.0424406	Bex2
17711336	1.72225	3.07432	1.78506	0.0424683	Anxa10
17615948	4.11526	3.42889	-1.20017	0.0425636	Klk5l
17619464	8.08033	8.64914	1.07039	0.0426239	Dennd2b
17876479	4.42543	3.57218	-1.23886	0.0426445	Ott
17710788	4.55382	4.83751	1.0623	0.0426573	B3gnt3
17757910	4.3265	3.71531	-1.16451	0.042698	Upb1
17870837	2.77059	2.19787	-1.26058	0.0427114	Ndp
17677765	3.97768	4.67601	1.17556	0.0427789	LOC100359550
17775958	6.43131	7.14946	1.11167	0.0429207	Pla2g4e
17783565	4.80575	5.34818	1.11287	0.0430282	Nfe2l3
17723274	4.83336	5.22582	1.0812	0.0430742	Prdm6
17765785	5.7832	5.35009	-1.08095	0.0430753	Slc27a2
17806617	3.25179	3.93237	1.2093	0.04309	Enho
17875442	4.37512	3.82936	-1.14252	0.0431811	Rhox13
17815894	3.13907	2.40147	-1.30714	0.0432448	Baz1a
17872707	4.4724	3.84656	-1.1627	0.0433152	LOC100363193
17791912	1.54424	3.10307	2.00945	0.0433261	ENSRNOG00000069491
17712905	3.47988	4.02083	1.15545	0.0433637	LOC688801
17627579	5.35655	5.84057	1.09036	0.0433756	Themis
17744301	3.99721	4.44823	1.11283	0.0433952	Bhmt
17690395	5.19815	4.71193	-1.10319	0.043404	RGD1565560
17810547	4.46653	3.45059	-1.29443	0.0434763	Trappc3
17667435	2.66277	1.88147	-1.41526	0.043515	Robo1
17854660	4.06307	3.4476	-1.17852	0.0435867	Zic4
17771045	4.63718	4.31157	-1.07552	0.0435909	Cercam
17715062	7.42581	8.08165	1.08832	0.0436132	Adtrp
17661785	3.42812	3.98195	1.16156	0.0436782	Pyy
17628348	4.53163	4.17526	-1.08535	0.0437215	Arid1b
17882409	4.79382	4.18449	-1.14562	0.0437338	Arl14
17796702	4.95546	4.46736	-1.10926	0.0437448	Sbspon
17707849	4.90279	4.33507	-1.13096	0.0439849	ENSRNOG00000033638
17860610	4.86796	5.52663	1.13531	0.0441094	Des
17640636	4.40127	3.54535	-1.24142	0.0441299	Ms4a18
17822060	1.60475	0.943751	-1.7004	0.0441528	Brms1l
17778973	5.26364	6.36776	1.20976	0.0441529	Lbp
17723044	6.89553	7.22869	1.04832	0.0442443	LOC317165
17875323	3.88463	4.44864	1.14519	0.0444118	Tenm1
17805450	5.17616	4.17576	-1.23957	0.0444153	RGD1561849
17880408	5.13007	4.54169	-1.12955	0.044496	ENSRNOG00000065205
17621989	4.0375	3.5199	-1.14705	0.0447077	Olr302
17615770	3.11087	4.14344	1.33192	0.0448811	Lim2
17632723	10.6798	11.4745	1.07441	0.0449744	Aldh16a1
17843415	4.33532	4.69534	1.08304	0.0452802	Tmem225
17776979	6.18011	6.4885	1.0499	0.0452881	Fahd2a
17644349	4.93633	5.57628	1.12964	0.0453728	Rps2
17681000	4.07362	3.37164	-1.2082	0.0453948	Shcbp1l
17883143	6.97384	6.67677	-1.04449	0.0454095	Morc2
17714728	3.40354	3.82017	1.12241	0.0456013	LOC689526
17651521	3.52173	4.34351	1.23334	0.0456183	Rundc3a
17862611	5.99573	6.597	1.10028	0.0456451	Tfeb
17755135	2.84719	3.43205	1.20542	0.0456905	Gopc
17649863	4.71741	4.28988	-1.09966	0.0457145	Tbx4
17608005	5.12796	5.55976	1.08421	0.0457858	Eif4enif1
17770228	4.6212	4.81393	1.04171	0.045789	Grin1
17861243	4.66613	5.36439	1.14965	0.0458061	RGD1311447
17797345	6.04443	6.22593	1.03003	0.0458308	Triqk
17829831	3.21985	2.64574	-1.21699	0.0458631	Khdrbs3
17853338	6.94544	7.35853	1.05948	0.0460276	Map2k5
17813301	4.90891	4.23171	-1.16003	0.0460747	Mxra8
17616579	5.25183	5.12037	-1.02567	0.0461585	Ncr3lg1
17634598	8.8568	9.71253	1.09662	0.0461637	Efl1
17690143	3.51692	4.09653	1.16481	0.0461662	Sel1l3
17851021	3.7366	4.52652	1.2114	0.0462106	Pknox2
17631900	6.40206	6.18395	-1.03527	0.0462468	Wtip
17808505	4.41225	4.8741	1.10467	0.0463778	Acer2
17702438	5.28918	5.75779	1.0886	0.0464218	ENSRNOG00000067749
17881018	4.38544	4.07245	-1.07686	0.0465458	LOC102554287
17606637	5.24197	4.35444	-1.20382	0.0466539	Smagp
17711987	4.77	4.08054	-1.16896	0.0466894	Adam24
17771148	7.29101	7.08889	-1.02851	0.0467311	Ier5l
17850733	3.23508	2.60575	-1.24151	0.0467331	Opcml
17850719	4.74071	5.06709	1.06885	0.0467466	Jam3
17723951	5.70829	6.34843	1.11214	0.0468672	Gnal
17865430	3.91226	3.02891	-1.29164	0.0468853	Cxcr1
17741853	2.9921	2.68366	-1.11493	0.0469971	Gstm4
17687318	5.97326	6.52713	1.09272	0.0470193	Disp1
17718493	4.41617	4.08396	-1.08135	0.0470513	RGD1565598
17671285	6.34819	6.97875	1.09933	0.0470533	Fcer2
17651608	3.51033	2.95224	-1.18904	0.0470802	FAM187A
17865716	3.92672	4.58684	1.16811	0.0470836	Resp18
17629072	3.33901	3.74548	1.12173	0.0471166	LOC682225
17818103	5.49815	5.95811	1.08366	0.0471297	Ppp4r4
17637987	3.40649	4.15805	1.22063	0.0472268	Stk32c
17857482	6.05912	6.66199	1.0995	0.0472726	Abcc10
17746010	4.73184	4.10043	-1.15399	0.0472869	LOC681117
17843141	5.91189	6.15839	1.0417	0.0473169	Tmem218
17781469	3.34436	4.16426	1.24516	0.0473445	Asb4
17674882	5.1871	4.43791	-1.16882	0.047419	P2rx2
17790749	5.13614	5.79325	1.12794	0.0475024	Klrg2
17605921	4.13061	3.84612	-1.07397	0.0475375	Mrps26
17882115	5.11924	5.67431	1.10843	0.0475637	Samd15
17617898	3.63532	4.50741	1.23989	0.0478643	Fsd2
17745289	6.05692	6.62158	1.09322	0.048007	Gpx8
17635257	4.79324	5.50031	1.14751	0.0481119	Dnajb13
17833162	3.06807	2.40957	-1.27329	0.0481874	Olr896
17823147	4.87509	5.21383	1.06948	0.0482284	Fam161b
17657197	4.82082	5.23346	1.08559	0.0482683	Zfp287
17651872	2.69117	3.62988	1.34881	0.0482945	Efcab3
17687187	6.00636	6.48688	1.08	0.0482967	Nvl
17878832	5.15206	5.57821	1.08272	0.0483772	Armcx2
17709164	3.73782	4.21976	1.12894	0.0487894	Myom2
17775329	3.63625	4.25919	1.17131	0.048809	Olr791
17821705	4.47807	4.89123	1.09226	0.0488489	Ndufa10l1
17728345	6.50064	6.01024	-1.08159	0.0488845	Zfp423
17791074	3.30743	2.01509	-1.64133	0.0489073	Olr803
17801679	5.59045	5.33222	-1.04843	0.048918	Guca2a
17606227	3.8455	5.21413	1.35591	0.0489303	Eif4h
17628333	4.65875	5.28507	1.13444	0.0490021	Nox3
17606779	5.51356	5.1297	-1.07483	0.0490517	Cela1
17654033	5.38657	5.03121	-1.07063	0.0491887	Olr1356
17822982	3.77944	4.19127	1.10896	0.0492141	Ccdc177
17624216	4.69841	6.0137	1.27995	0.0492323	Osbp
17746435	9.08412	9.93964	1.09418	0.0492578	ENSRNOG00000064316
17661796	11.3473	11.5777	1.02031	0.0493325	Lsm12
17878660	2.57751	1.88055	-1.37062	0.049356	Dach2
17745151	4.05699	3.19305	-1.27057	0.0493733	Rab3c
17856604	5.14191	5.38422	1.04712	0.0494098	Cck
17862007	4.17638	4.71128	1.12808	0.0494429	Fbxl17
17794995	6.56782	7.13681	1.08663	0.0495249	Cd27
17774919	5.31393	4.64601	-1.14376	0.049645	Fjx1
17725233	4.3681	3.51272	-1.24351	0.0498391	ENSRNOG00000064251
17774222	4.53612	4.12054	-1.10086	0.0499256	Olr576
17683302	5.30809	4.92126	-1.0786	0.0499434	Plxna2
17826858	3.98014	3.32689	-1.19635	0.0499934	LOC691422
17751221	7.43347	8.68228	1.168	0.0499977	ENSRNOG00000069122

## Sheet: male BPA50 vs Control male
Probe_ID	Male Control, MC (avg intensity)	male BPA50, mBPA50 (avg intensity)	mBPA50 vs MC (fold change)	mBPA50 vs MC (p-value)	Associated Gene Symbol
17858567	3.56715	2.56368	-1.39142	1.48281e-05	Lyg2
17842973	2.02793	2.52281	1.24404	4.73363e-05	Ets1
17602051	0.00189772	1.76419	929.635	5.16522e-05	Gpr162
17671298	4.91402	4.11242	-1.19492	6.52916e-05	Pcp2
17669396	7.34767	7.99427	1.088	6.66818e-05	Hspbap1
17809652	7.91303	10.2126	1.2906	0.000224159	Rps8
17604359	5.2356	5.87162	1.12148	0.000238651	LOC108348180
17768666	6.35167	7.30531	1.15014	0.000244315	Mybl2
17727794	7.65551	9.97897	1.3035	0.000299744	Cnot1
17766248	6.2924	7.71466	1.22603	0.00033231	Nop56
17843900	2.95301	0.511846	-5.76934	0.000341822	Apoa5
17644349	4.93633	5.58344	1.13109	0.000344065	Rps2
17747758	4.18791	2.55275	-1.64055	0.000485987	Vom2r47
17785391	4.25016	3.71017	-1.14554	0.000514745	Vom1r97
17667228	5.63205	6.34877	1.12726	0.000597161	Ube2l3
17702529	6.66737	6.35287	-1.04951	0.00067719	ENSRNOG00000066720
17698332	6.66737	6.35287	-1.04951	0.00067719	Trav-like
17604913	4.4575	5.17167	1.16022	0.000688799	Ncstn
17609795	5.73415	6.27176	1.09376	0.000690121	Ap3d1
17635885	7.15717	7.57667	1.05861	0.000773595	Gvinp1
17602041	5.23201	4.00234	-1.30724	0.000883783	P3h3
17879295	4.58828	5.33825	1.16345	0.000906228	MGC114492
17712348	4.14432	3.20063	-1.29485	0.000936371	Ddhd2
17609215	4.65446	5.52532	1.1871	0.000946508	Zmym2
17668365	3.97008	3.06668	-1.29459	0.000951851	Epha6
17602875	3.73618	2.61387	-1.42937	0.000968227	Vps28
17808471	7.12969	7.59586	1.06538	0.00101281	Fam29a
17877674	3.73505	4.15747	1.1131	0.0011291	ENSRNOG00000003345
17843069	5.4219	3.86607	-1.40243	0.00127753	LOC100360143
17666024	4.11963	3.44908	-1.19441	0.00132982	Stfa2l2
17778973	5.26364	6.23077	1.18374	0.00133403	Lbp
17754515	6.26463	6.98168	1.11446	0.00138607	Mir678
17774270	5.13632	4.25367	-1.2075	0.00145596	Olr650
17745295	4.45549	5.04234	1.13172	0.00145875	Gzma
17615656	5.67395	5.74092	1.0118	0.00148393	Zfp939
17858292	3.60368	4.39183	1.21871	0.00148913	Prss39
17860906	4.14958	5.00122	1.20524	0.00157609	Ccl20
17622279	11.0787	12.6018	1.13748	0.00158947	Rplp2
17610173	5.80288	5.5627	-1.04318	0.00164155	Copb1
17702218	3.02159	3.61367	1.19595	0.00165555	Olr1640
17635995	3.80176	2.49512	-1.52368	0.00166173	Olr262
17762071	4.66701	4.1597	-1.12196	0.00178487	Kif5c
17723022	2.85076	1.10648	-2.57643	0.0019324	Trim36
17678148	7.49617	8.82093	1.17672	0.00193378	Rpl6
17868867	4.40981	3.73301	-1.1813	0.00197688	LOC291863
17642524	5.14476	4.66333	-1.10324	0.00212334	Nolc1
17787655	3.82223	3.28231	-1.16449	0.00215511	LOC100363344
17685893	3.956	2.25388	-1.7552	0.00217354	Tnfsf18
17699849	4.5398	4.82905	1.06371	0.00220107	Loxl2
17722258	6.5263	8.40142	1.28732	0.00228894	Epb41l4a
17880195	6.27576	6.79661	1.08299	0.00231839	RGD1562272
17609571	5.79808	6.35979	1.09688	0.00242664	Suds3
17605039	5.67625	6.26398	1.10354	0.00262915	Vps35l
17859860	4.94356	6.68302	1.35186	0.00275325	Eef1b2
17782909	3.77457	2.58727	-1.4589	0.00276853	Prss1
17609883	3.65473	4.46938	1.2229	0.00280127	Tm2d1
17605881	5.06762	5.9569	1.17548	0.00289177	Thrap3
17625943	5.12906	4.36044	-1.17627	0.00306909	Sema4g
17698351	5.87301	5.54614	-1.05894	0.00316415	LOC100359747
17781829	6.8736	7.33201	1.06669	0.00324641	Ptprz1
17729142	2.65905	3.59657	1.35258	0.00324684	Tmem184c
17710949	3.62246	4.33058	1.19548	0.00328247	Cers1
17795527	7.47061	8.35568	1.11847	0.00334783	Ly49si1
17676821	2.48568	1.19629	-2.07782	0.00342084	Pilrb-ps6
17661049	4.90675	5.55893	1.13292	0.00343403	Krtap1-5
17692643	4.39255	3.20478	-1.37063	0.00350388	Ephx4
17600181	3.06432	4.63698	1.51321	0.00351119	Vcp
17775285	3.88215	3.21321	-1.20819	0.00352102	Olr747
17704825	6.00743	6.39399	1.06435	0.00353271	Pcdh20
17604555	4.33491	1.96956	-2.20096	0.00353377	Bcap31
17782636	5.30361	6.241	1.17675	0.00366221	Tmem178b
17606277	5.33514	4.42671	-1.20522	0.00370444	Eif4h
17765699	2.74662	3.71333	1.35196	0.00374389	Ctxn2
17690771	4.41667	4.75355	1.07628	0.00376158	Zfyve28
17608131	3.24749	4.39695	1.35396	0.00389078	Eif4enif1
17856700	4.73392	3.74636	-1.26361	0.00395467	Cdcp1
17626561	8.26878	8.82287	1.06701	0.00403452	Tcf7l2
17751906	3.02337	2.11607	-1.42877	0.00403783	Ssx2ip
17603879	3.76428	5.13374	1.3638	0.00409965	Tm9sf2
17801336	6.19507	5.65234	-1.09602	0.00413519	Zswim5
17769349	3.15739	2.60003	-1.21437	0.00414516	ENSRNOG00000028533
17728171	4.20337	3.25604	-1.29095	0.00422013	Ces1d
17604697	4.36491	5.32803	1.22065	0.00431873	Mrpl11
17600361	4.99783	5.63254	1.127	0.00435368	Becn1
17816850	6.0937	6.79143	1.1145	0.00439106	Fntb
17819087	5.32597	5.82376	1.09347	0.00440538	Aspg
17773368	4.65989	3.77495	-1.23442	0.00447448	Pde11a
17601935	1.96688	4.21914	2.14509	0.00451527	Gnb3
17607435	5.20493	5.90523	1.13454	0.00458554	Elp2
17653953	6.43732	6.69795	1.04049	0.00461254	Hmox2
17735222	3.71291	5.04773	1.35951	0.00471442	Arsb
17754267	4.37453	3.6367	-1.20288	0.00472507	Krtap10-7
17818137	5.92583	4.97975	-1.18999	0.00478049	LOC299282
17795674	4.53527	6.1704	1.36054	0.00481189	Klra5
17842211	3.91249	3.25973	-1.20025	0.00483137	Olr1124
17883207	6.39885	5.25226	-1.2183	0.00484181	Mt-nd1
17619140	4.37796	2.74752	-1.59342	0.00485857	Olr143
17800268	5.93528	6.2708	1.05653	0.00495669	Pde4b
17606905	0.102718	1.83743	17.888	0.00496569	Galnt6
17713859	4.20895	4.7238	1.12232	0.00501765	Aopep
17711322	4.57745	3.35598	-1.36397	0.00508911	Spock3
17619462	7.28511	7.85611	1.07838	0.00514482	Trim66
17665981	7.23781	7.54755	1.0428	0.00519199	Slc15a2
17727018	4.70115	4.22686	-1.11221	0.00520027	Dcc
17716278	3.85379	3.02322	-1.27473	0.00520479	ENSRNOG00000062407
17794580	7.29469	8.03441	1.10141	0.00524068	Phc1
17700872	1.84101	0.466996	-3.94224	0.0052797	Tmtc4
17644086	4.22072	4.75955	1.12766	0.00533487	Cldn6
17834483	3.17483	1.21901	-2.60442	0.00547107	LOC103692807
17774166	3.5111	0.762328	-4.60576	0.00547154	Olr520
17797130	5.46711	6.07467	1.11113	0.00549083	Fam110b
17665483	5.62878	6.23037	1.10688	0.00559023	Trat1
17755592	4.9992	3.7804	-1.3224	0.00561455	Ak9
17634110	5.90052	5.62261	-1.04943	0.00564032	Rlbp1
17881048	4.42613	3.51951	-1.2576	0.00565374	RGD1566387
17756360	5.60394	6.06414	1.08212	0.00572223	Aif1
17601431	3.88838	4.75248	1.22223	0.00579026	Atn1
17676538	4.61036	3.88146	-1.18779	0.0060664	Mir25
17665078	5.23299	5.91626	1.13057	0.00614022	Crybg3
17789901	6.24828	5.61422	-1.11294	0.00614957	Cttnbp2
17610505	4.35072	4.81138	1.10588	0.00619413	Epm2a
17796391	3.06784	4.17371	1.36047	0.00625427	Rassf8
17883017	0.689227	2.31776	3.36284	0.00630212	Ttc38
17605699	6.0112	6.48635	1.07904	0.00639484	Osbpl2
17797996	2.4494	1.81139	-1.35222	0.00644774	Aco1
17795541	8.40033	9.03216	1.07521	0.0064863	Ly49si2
17725233	4.3681	3.18312	-1.37227	0.00654414	ENSRNOG00000064251
17712905	3.47988	4.13019	1.18688	0.00657007	LOC688801
17635898	6.87957	7.50806	1.09136	0.00662961	LOC499229
17778304	4.39691	3.33689	-1.31766	0.00672641	Nrsn2
17701387	4.62395	4.94865	1.07022	0.0068219	Sntn
17646426	4.19844	4.725	1.12542	0.00686007	Gid4
17789285	6.56725	7.14933	1.08863	0.00686703	Fzd1
17656503	3.63444	2.57536	-1.41124	0.00692783	Eno1
17694639	0.236554	1.93135	8.16452	0.00697082	Arap2
17812155	5.95006	6.43176	1.08096	0.00701749	Ctrc
17623677	7.09931	8.33153	1.17357	0.00702044	Slc3a2
17770731	8.5263	9.75293	1.14387	0.00704795	Dipk1b
17656451	5.25425	5.87838	1.11879	0.00709827	LOC691286
17728240	5.18764	4.92767	-1.05276	0.00711565	Irx5
17829982	2.80187	0.357582	-7.8356	0.00713415	Rhpn1
17614898	1.97362	1.39592	-1.41385	0.00713797	Ifnl3
17813508	3.46766	2.09622	-1.65425	0.007148	Fez2
17788063	5.24617	4.76567	-1.10083	0.00721052	Spx
17720221	4.58738	3.0985	-1.48052	0.00731241	Edaradd
17672714	7.51682	8.02875	1.0681	0.0073261	RGD1566006
17734841	5.59257	6.43159	1.15002	0.00735486	Pcsk1
17825043	6.10596	6.55824	1.07407	0.00740689	ENSRNOG00000070891
17729739	7.45037	7.94153	1.06592	0.0074084	Tango6
17766359	4.83759	5.48743	1.13433	0.00754731	Atrn
17855074	3.35094	3.90124	1.16422	0.00755884	Slco2a1
17622435	0.512395	1.75848	3.43189	0.00758021	ENSRNOG00000046649
17751177	5.39366	6.85644	1.2712	0.00762766	Prss12
17795466	4.22885	3.86247	-1.09486	0.0076848	Klri2
17714077	4.93806	5.38544	1.0906	0.00768585	LOC102547665
17695845	4.89756	5.58495	1.14035	0.00774151	Ccdc157
17620048	4.40823	3.84761	-1.1457	0.00774897	Dnah3
17624792	4.89541	4.14093	-1.1822	0.00777521	Kcnv2
17728307	3.30704	3.94843	1.19395	0.00792687	ENSRNOG00000069574
17785849	7.53138	8.10608	1.07631	0.00806029	Bhlhe40
17864386	6.60919	6.99259	1.05801	0.00814418	Stat4
17603343	5.38804	5.80531	1.07744	0.00816134	Ankrd17
17851973	3.33896	5.0307	1.50667	0.00820747	Mpzl3
17656078	4.67279	4.19313	-1.11439	0.00821566	Leap2
17774301	4.64392	4.16055	-1.11618	0.00837105	Olr670
17645289	4.3495	3.58768	-1.21234	0.00841606	LOC100360106
17612547	3.05493	2.04412	-1.4945	0.00853104	Vom2r13
17759143	7.36099	8.88622	1.20721	0.00856921	Rpf2
17725373	4.09813	3.0249	-1.3548	0.00864338	Nrep
17649863	4.71741	3.92092	-1.20314	0.00865366	Tbx4
17729996	6.79657	8.86681	1.3046	0.00867501	Ap1g1
17735497	8.04123	8.60718	1.07038	0.00869293	Cd180
17601667	2.6975	0.406148	-6.64167	0.00872227	Spsb2
17765771	8.42142	8.80538	1.04559	0.00872423	Fgf7
17628461	6.09222	6.74902	1.10781	0.00872591	Igf2r
17772320	9.62049	10.0845	1.04823	0.0087346	Stam2
17660657	7.70898	9.88738	1.28258	0.0087662	Rpl23
17780379	3.93055	4.50797	1.1469	0.00879377	Actr3b
17666510	3.22563	3.949	1.22426	0.00881255	Fgf12
17664501	4.1848	3.13353	-1.33549	0.00887307	LOC100363287
17758543	4.51688	5.3222	1.17829	0.00890761	RGD1305587
17822064	4.06634	3.22957	-1.2591	0.00893488	Mbip
17680226	5.00602	3.95247	-1.26655	0.00895732	Fmod
17882609	3.88218	4.59798	1.18438	0.00900165	Ism2
17711913	0.174809	1.52574	8.72803	0.00903073	Frg1
17606543	5.03411	5.70742	1.13375	0.00910598	Pou6f1
17865827	5.06904	4.4323	-1.14366	0.0091102	Scg2
17778231	5.21294	5.55181	1.065	0.00912006	Snph
17824722	4.25685	2.97352	-1.43159	0.00916158	Ighm
17697961	6.22055	7.01622	1.12791	0.00920197	Fbxo34
17763658	5.04428	4.63836	-1.08751	0.00924513	Olr566
17737044	6.99609	7.70361	1.10113	0.00952494	LOC100909964
17604687	5.5985	6.13613	1.09603	0.00955604	Zfp644
17642210	8.36471	8.98675	1.07436	0.00960454	Entpd7
17643104	5.25744	5.5078	1.04762	0.00973275	LOC681006
17879977	6.08864	6.97059	1.14485	0.00980473	Irak1
17854082	2.29855	1.10815	-2.07422	0.00990222	Fam83b
17727949	5.19343	6.65704	1.28182	0.00990708	Psme3ip1
17726211	2.89751	0.665492	-4.35394	0.00991438	ENSRNOG00000051817
17653468	4.25941	3.37357	-1.26258	0.00995059	Pla2g10
17675730	4.43887	5.03334	1.13392	0.0101132	Cyp3a2
17618330	4.00336	3.0554	-1.31026	0.0101195	Tenm4
17616000	3.08351	4.41949	1.43327	0.0101975	Fv1
17602901	4.80057	5.96479	1.24252	0.0102183	Dmac1
17658475	5.08947	4.26391	-1.19362	0.0103238	Olr1470
17612471	4.2311	3.68545	-1.14805	0.0104131	Vom1r21
17862605	4.00099	3.33658	-1.19913	0.0104271	ENSRNOG00000066209
17805450	5.17616	3.93972	-1.31384	0.0104787	RGD1561849
17657485	5.10252	4.63887	-1.09995	0.0104848	ENSRNOG00000064074
17864675	5.42907	4.52115	-1.20082	0.0106027	Rftn2
17755547	5.48767	5.98041	1.08979	0.0106804	Rev3l
17747528	5.19737	4.64512	-1.11889	0.0108033	Pfn2
17635207	6.18546	6.64474	1.07425	0.0108655	Neu3
17629574	4.64384	3.95312	-1.17473	0.0108724	Isoc2a
17783745	4.1986	4.8102	1.14567	0.0108767	Fam188b
17880432	6.88601	7.63072	1.10815	0.0109497	Igip
17882025	9.80199	10.3979	1.0608	0.0109669	Tlr8
17635717	4.23046	3.42195	-1.23627	0.0111089	Olr174
17695991	6.19115	6.6298	1.07085	0.0112552	Znrf3
17880160	9.24243	9.68865	1.04828	0.0112691	Slfn1
17872942	6.24075	7.03912	1.12793	0.011287	Ar
17668572	5.45175	5.78576	1.06127	0.0113333	Zbtb11
17877500	3.36294	4.00928	1.1922	0.0113788	Pnpla4
17881783	3.56457	2.81553	-1.26604	0.0114252	Col7a1
17795515	6.31302	6.96168	1.10275	0.0114312	LOC497796
17664233	4.16589	3.40495	-1.22348	0.0115008	ENSRNOG00000069664
17638514	5.70877	6.31548	1.10628	0.0115544	Dusp8
17737008	5.79342	6.32006	1.0909	0.0116232	LOC100360380
17751329	5.91867	5.17028	-1.14475	0.0118031	Egf
17791662	5.06568	4.3796	-1.15666	0.0118384	LOC500148
17864439	4.52936	4.01254	-1.1288	0.0118774	Dnah7
17819105	3.21301	2.41	-1.3332	0.0120138	Mir203
17792222	5.62371	6.37501	1.13359	0.0120303	Ptcd3
17635588	4.94451	4.02526	-1.22837	0.012066	Olr121
17878832	5.15206	5.67979	1.10243	0.0120861	Armcx2
17647314	2.9996	1.73253	-1.73135	0.0121197	Pfas
17711303	2.96765	1.30443	-2.27506	0.0121883	Tll1
17739798	5.92109	6.65778	1.12442	0.0122025	Cct3
17619333	3.44787	2.935	-1.17474	0.0122208	Olr230
17665624	7.39745	7.60776	1.02843	0.0123322	LOC685767
17700435	8.47917	8.95733	1.05639	0.0123334	Pibf1
17625868	4.28235	3.39242	-1.26233	0.0123695	Scd4
17639197	5.16163	5.9236	1.14762	0.0123877	Ankrd13d
17781910	5.76463	5.2751	-1.0928	0.0123911	LOC685984
17629913	7.54525	7.8788	1.04421	0.012448	RGD1310257
17882901	5.01299	2.72159	-1.84194	0.0124566	ENSRNOG00000045639
17734970	5.01299	2.72159	-1.84194	0.0124566	RGD1560883
17698012	5.66331	6.32239	1.11638	0.0124833	Peli2
17673477	4.69497	3.81048	-1.23212	0.0125322	Ssty1-ps9
17610342	4.40747	3.83158	-1.1503	0.0125883	LOC100909608
17676595	4.66065	4.24497	-1.09792	0.0125896	Gpc2
17696200	5.88964	7.57145	1.28555	0.0126058	Tbrg4
17835135	8.20435	10.0383	1.22353	0.012621	Tmpo
17689096	3.49766	2.9046	-1.20418	0.0128561	RGD1559459
17758185	4.21785	3.32334	-1.26916	0.0129413	Ado
17621542	4.80586	3.24314	-1.48186	0.0130101	RGD1559891
17798022	5.22577	6.02833	1.15358	0.0130375	Topors
17829834	5.08901	5.41246	1.06356	0.0130561	Khdrbs3
17848894	6.5733	8.08577	1.23009	0.0131392	Rpsa
17711787	4.71316	4.08226	-1.15455	0.0131426	Pdlim3
17606093	5.33103	6.15293	1.15417	0.013202	Derl1
17802139	6.66996	7.23464	1.08466	0.0132238	Col8a2
17785934	3.46413	4.13424	1.19344	0.013226	Thumpd3
17844664	3.54254	4.35843	1.23031	0.0133193	Hcn4
17830074	5.45842	4.59734	-1.1873	0.0133228	Smpd5
17602231	5.02694	5.6755	1.12902	0.0133702	Prpf8
17601825	5.61335	5.05591	-1.11026	0.0135167	Usp5
17881895	5.46094	5.95169	1.08987	0.0135965	Tha1
17881889	5.57871	5.83515	1.04597	0.0136417	Rnf157
17692413	7.42028	8.03907	1.08339	0.013786	Fgfrl1
17845217	5.94422	6.29757	1.05945	0.0137867	Rasl12
17608733	5.76951	6.08762	1.05514	0.0138185	Rnf111
17615696	6.44818	6.76685	1.04942	0.0138623	Zfp141
17790284	7.76495	8.87296	1.14269	0.0138949	Ube2h
17752109	6.62324	7.90079	1.19289	0.0139709	Rabggtb
17631172	11.002	11.5215	1.04722	0.0140123	Actn4
17816196	3.96296	4.64337	1.17169	0.0140421	ENSRNOG00000069999
17678731	8.6282	9.2925	1.07699	0.014115	Oasl2
17833196	3.21228	1.88688	-1.70243	0.0143639	Olr936
17694280	3.76018	2.24934	-1.67168	0.0143831	Gnpda2
17734361	6.50292	5.47592	-1.18755	0.0145272	Acta1
17655747	6.8097	6.61931	-1.02876	0.0145385	Timd4
17606587	4.75016	3.69578	-1.28529	0.0145411	Dazap2
17809258	5.47952	5.99201	1.09353	0.0145801	Zfyve9
17709164	3.73782	4.47628	1.19757	0.0147025	Myom2
17724840	5.72922	6.32874	1.10464	0.0147464	Tmem241
17869056	6.40129	6.94828	1.08545	0.0147589	Sowahc
17710187	6.1571	7.49841	1.21785	0.0148726	Timm23
17763461	3.0727	5.08132	1.6537	0.0149402	Mir3590
17825181	6.58479	7.74942	1.17687	0.0149504	Rpl32
17793044	6.1943	8.29956	1.33987	0.0149505	Tcp1-ps1
17779805	3.82416	4.52966	1.18448	0.0150634	Mir296
17807935	5.28407	4.95767	-1.06584	0.0150731	Rnf183
17765469	4.77053	5.86527	1.22948	0.0150796	Pdia3
17650038	4.51474	5.04961	1.11847	0.0152174	Bzrap1
17774100	7.82822	9.31895	1.19043	0.0152302	Fads2b
17612467	5.45748	5.03363	-1.0842	0.0155123	Vom1r19
17781614	5.4251	4.97403	-1.09068	0.0155909	Tas2r7l
17705153	4.55913	4.02851	-1.13172	0.015614	ENSRNOG00000064722
17774346	2.79235	0.445894	-6.26237	0.0156449	Olr704
17795659	4.00729	5.18483	1.29385	0.0156602	Ly49s7
17600249	6.04416	6.76235	1.11882	0.015683	Ube2d2
17823969	3.20856	3.87344	1.20722	0.015822	Itpk1
17874991	5.30581	4.74401	-1.11842	0.015897	LOC690082
17632219	6.65278	6.98853	1.05047	0.0160139	LOC102555051
17608641	5.97801	6.24309	1.04434	0.0161257	Gpbp1l1
17669340	4.92322	4.34744	-1.13244	0.0162043	Stfa3l1
17877950	4.64743	3.47854	-1.33603	0.0162911	LOC100360790
17619399	2.68662	0.561736	-4.78271	0.0163484	Olr235
17654033	5.38657	4.94557	-1.08917	0.0163926	Olr1356
17740670	4.45347	2.9923	-1.48831	0.0164014	Celf3
17710984	6.76239	7.25861	1.07338	0.0164217	Sugp2
17697861	6.34232	6.91394	1.09013	0.0165511	Gpr137c
17752725	3.84254	3.24387	-1.18456	0.016557	RT1-CE10
17879302	5.63502	5.02575	-1.12123	0.0166224	LOC103694517
17661499	4.76149	5.23198	1.09881	0.0166288	Hcrt
17731912	6.07112	6.84316	1.12717	0.0166423	Capns2
17856953	4.76541	4.10593	-1.16062	0.0166557	Efhb
17684469	5.45341	5.90116	1.0821	0.016856	Timm17a
17721729	3.87249	3.3988	-1.13937	0.0168628	Dsg3
17624899	4.37098	5.2546	1.20216	0.0169133	Pdcd1lg2
17797969	2.05926	0.787603	-2.61459	0.0169581	Lingo2
17748426	6.7444	7.9859	1.18408	0.0169653	Rps3a
17855233	6.49917	7.00262	1.07746	0.017002	Acpp
17672731	9.54538	10.3504	1.08433	0.0171157	Fis1
17856974	8.72664	9.06149	1.03837	0.0173472	Satb1
17763974	3.79256	2.28493	-1.65982	0.0173607	Nr1h3
17650728	4.05525	3.49348	-1.16081	0.0173731	Pip4k2b
17668996	5.38861	5.9834	1.11038	0.017374	Ccdc191
17804352	4.99131	5.46632	1.09517	0.0174551	Ctnnbip1
17863669	3.9267	4.48463	1.14209	0.0175451	Bag2
17749142	5.15318	4.49638	-1.14607	0.0177551	Pglyrp3
17876893	3.38108	2.50334	-1.35063	0.0177975	LOC685789
17819449	5.01581	4.35589	-1.1515	0.0178082	Ptprn2
17615016	4.29385	4.84807	1.12907	0.0179671	Lgals7
17877268	6.32437	6.96086	1.10064	0.0181072	Map3k15
17611079	3.40459	4.18475	1.22915	0.018111	Eya4
17714735	3.72415	2.9566	-1.25961	0.0183031	LOC689569
17729702	4.98915	4.51991	-1.10382	0.0183244	Cdh3
17755886	3.92062	4.9533	1.2634	0.0183261	Ascc3
17844687	8.33648	9.38135	1.12534	0.0183269	Taf1d
17602899	5.75742	6.37737	1.10768	0.0183823	Npb
17761412	5.33235	6.3918	1.19868	0.018383	Prrc2b
17745461	3.76501	4.00346	1.06333	0.0183906	Hcn1
17661160	4.46945	3.38629	-1.31986	0.0184151	Krtap4-3
17706615	7.32751	8.15093	1.11237	0.0184265	Ccser2
17822076	5.26246	5.67778	1.07892	0.0184929	Nkx2-1
17859655	8.22521	8.66658	1.05366	0.018495	Bmpr2
17876830	4.5495	4.90731	1.07865	0.0185871	Wnk3
17604311	5.36546	6.01661	1.12136	0.0187403	Paics
17606215	4.64004	3.89526	-1.1912	0.0187488	Stx16
17810045	5.56896	4.87804	-1.14164	0.0187883	Olr857
17840408	2.24894	3.38089	1.50332	0.0187925	Nell2
17836794	3.18071	3.75488	1.18052	0.0188004	Cox6c
17723195	5.78261	6.56904	1.136	0.0188845	Ftmt
17652123	5.0394	5.53618	1.09858	0.0189014	Psmc5
17880744	5.46237	4.49558	-1.21505	0.018947	Rnf223
17647364	5.30953	6.61858	1.24655	0.0189775	Tmem107
17863328	3.85931	2.86578	-1.34669	0.0189795	Pkhd1
17603199	4.74818	1.50021	-3.16501	0.0190139	B4galt3
17832113	6.04231	5.7014	-1.05979	0.019016	Wnt1
17604195	4.64771	5.09773	1.09682	0.0190392	Ythdf1
17608685	5.93769	6.66557	1.12259	0.0190741	Ccdc17
17835470	6.78064	7.38675	1.08939	0.019079	Mettl25
17605793	4.49905	5.06672	1.12618	0.0191473	Zfp592
17880903	5.4915	4.71365	-1.16502	0.0191524	Rasgrf1
17789192	7.16817	7.84545	1.09448	0.0191556	Crot
17882635	4.95618	5.3668	1.08285	0.0191679	Avil
17792693	5.33019	5.93358	1.1132	0.0192874	Paip2b
17642533	5.8569	6.1843	1.0559	0.0192944	Psd
17723832	7.89516	8.50315	1.07701	0.0193273	Malt1
17708214	3.61299	2.54792	-1.41801	0.0194565	Lonrf1
17674514	3.75758	4.31812	1.14918	0.0195728	Hnf1a
17822561	6.78166	6.36534	-1.0654	0.0196178	Rtn1
17797445	5.04572	4.45796	-1.13184	0.0197242	Cngb3
17628668	1.30866	2.72459	2.08197	0.0197283	Rps6ka2
17766261	4.61887	5.37008	1.16264	0.0197334	Ebf4
17812273	4.08916	3.43984	-1.18876	0.0197369	Pramef20
17785898	4.77726	4.09378	-1.16695	0.0197656	Grm7
17774158	3.45003	2.56244	-1.34638	0.0197696	Olr510
17699518	4.64996	3.65322	-1.27284	0.0197725	Defb43
17866228	4.75589	4.13615	-1.14984	0.0198102	Ecel1
17663050	4.48434	4.99015	1.11279	0.0198323	Dnai2
17644254	8.55752	10.0172	1.17058	0.0198874	Traf7
17859795	4.99428	4.24296	-1.17707	0.0198937	Ctla4
17777847	5.19115	4.19749	-1.23673	0.0199357	Ovol2
17616068	4.79448	5.09765	1.06323	0.019966	Fam71e1
17696324	4.65211	5.44347	1.17011	0.0200496	Ikzf1
17880226	7.44275	7.13811	-1.04268	0.020075	ENSRNOG00000053527
17821313	4.18307	3.42092	-1.22279	0.0200895	ENSRNOG00000069562
17646237	3.87805	2.66333	-1.45609	0.0202776	Olr1459
17841371	4.48998	4.05075	-1.10843	0.020539	Krt73
17831906	8.08033	8.50773	1.05289	0.020557	Dennd2b
17713941	4.27468	3.35803	-1.27297	0.0207662	Ctsr
17708013	5.51294	6.20514	1.12556	0.0207746	Klkb1
17737182	4.22088	4.96432	1.17613	0.0208228	Slc10a5
17817269	4.69399	5.18022	1.10359	0.0208648	Papln
17606397	1.90181	3.33688	1.75458	0.0208855	Tfcp2
17739238	3.81273	2.1486	-1.77452	0.0209358	Fstl5
17694987	7.95052	8.40592	1.05728	0.0209707	Cpeb2
17608591	4.89559	3.88814	-1.25911	0.0209946	Mettl5
17876566	5.58691	5.27703	-1.05872	0.0210513	Alg13
17662959	5.32759	5.62028	1.05494	0.0210984	Map2k6
17873622	2.21799	0.482788	-4.59414	0.0211049	LOC100363993
17723355	4.62491	2.94231	-1.57187	0.0211502	Megf10
17750608	4.53356	5.23219	1.1541	0.0212113	RGD1310209
17685824	6.46748	6.84359	1.05815	0.0212304	Rabgap1l
17735836	5.08314	4.53621	-1.12057	0.021266	Ccno
17628980	4.06448	3.07201	-1.32307	0.0213254	Mir3596c
17665394	7.18888	7.56849	1.05281	0.0213275	Alcam
17810558	4.41141	5.13027	1.16296	0.0214235	Tekt2
17624196	6.33342	6.77644	1.06995	0.021507	Gif
17848607	5.53965	6.13926	1.10824	0.0215498	Eomes
17845789	5.40692	4.97967	-1.0858	0.0215627	Dyx1c1
17726349	6.83545	7.69246	1.12538	0.0215701	Marchf3
17603015	5.47356	6.01507	1.09893	0.0215772	Tcea1
17725934	4.87458	5.4819	1.12459	0.0215892	Prelid2
17722610	7.16669	8.09788	1.12993	0.0216117	Zmat2
17773349	2.68813	3.42094	1.27261	0.0216123	Hoxd4
17686870	5.9121	5.42752	-1.08928	0.0216362	RGD1562462
17610001	5.24566	5.72218	1.09084	0.0217035	Ccz1b
17701790	4.68358	5.21947	1.11442	0.0217521	Wdhd1
17822060	1.60475	0.728242	-2.2036	0.021831	Brms1l
17684809	2.9921	1.94049	-1.54193	0.0220014	Cfh
17862083	4.83389	5.32382	1.10135	0.0220042	Wash1
17827953	3.7853	2.42983	-1.55784	0.0220045	Rsrc1
17730478	5.45965	6.12588	1.12203	0.0220296	Cmip
17724523	4.97432	4.26708	-1.16574	0.0220426	LOC102553808
17844933	4.45157	3.54415	-1.25603	0.0220656	Pias1
17805429	4.70154	5.19924	1.10586	0.0220847	Mcmdc2
17710854	4.12501	4.78214	1.1593	0.0221397	Pde4c
17832505	4.139	3.62116	-1.143	0.0221399	RGD1305207
17798506	4.7435	5.18674	1.09344	0.0222368	Aldh1b1
17621989	4.0375	3.01991	-1.33696	0.0223676	Olr302
17605421	6.12593	6.9329	1.13173	0.0224058	Zfp709
17607651	4.4063	5.10208	1.15791	0.0224851	Rabgap1
17728800	5.81758	6.01182	1.03339	0.0224987	Mir181d
17817771	5.48157	5.7545	1.04979	0.0225124	Flrt2
17761572	5.91087	6.34282	1.07308	0.0226091	Angptl2
17602571	5.283	5.50997	1.04296	0.0228639	Polr2e
17821649	4.66646	4.31507	-1.08143	0.0228744	Dgkb
17715142	4.98706	4.44329	-1.12238	0.023042	Slc35b3
17657359	4.34549	4.08517	-1.06372	0.023157	Usp43
17604931	6.03089	5.39456	-1.11796	0.0231619	Chmp5
17854897	4.52108	5.23703	1.15836	0.0231626	Esyt3
17713758	1.95864	1.06042	-1.84704	0.0232191	Prxl2c
17837103	3.87829	2.60417	-1.48926	0.0232295	Eif3e
17665753	6.55229	7.64086	1.16614	0.0232601	Qtrt2
17742419	5.45833	4.92259	-1.10883	0.0232604	Bcar3
17602719	5.17777	5.42347	1.04745	0.0233067	Tomm22
17786158	8.50554	9.10191	1.07011	0.0233802	Brk1
17781280	4.50438	3.39986	-1.32487	0.0233984	LOC103692071
17723511	5.70192	5.42179	-1.05167	0.0234814	Chsy3
17706617	3.93306	3.12763	-1.25752	0.0234998	Lrit1
17619058	4.33544	3.03385	-1.42902	0.0235117	Or51a25
17729870	4.74805	4.33081	-1.09634	0.0235181	Mir140
17757282	3.32798	4.29416	1.29032	0.023523	Srsf3
17757572	4.67274	3.98483	-1.17263	0.023538	LOC689927
17760559	5.21752	5.92965	1.13649	0.0235887	Ppp1r26
17642742	3.94159	2.79257	-1.41146	0.0236293	Cfap43
17683488	3.72207	2.46707	-1.5087	0.023714	Serpinb3
17746031	7.3212	7.59544	1.03746	0.0238324	Zfp622
17792439	3.7316	2.57701	-1.44804	0.0238355	ENSRNOG00000071146
17844192	4.66737	3.40557	-1.37051	0.0238832	Slc35f2
17770733	5.14181	4.5699	-1.12515	0.0239086	Vegp2
17795684	5.28256	6.96632	1.31874	0.0239536	Ly49i7
17686822	3.98932	3.37133	-1.18331	0.0240154	Crp
17823578	3.0779	1.71469	-1.79502	0.0240205	Sel1l
17649499	4.75387	3.93454	-1.20824	0.0240331	Unc45b
17669992	4.70213	3.66975	-1.28132	0.0241132	Ostn
17619144	4.3932	4.11315	-1.06809	0.0242366	Trim6
17675505	3.95642	3.41332	-1.15911	0.0242944	Rxfp2
17813583	3.43518	2.7838	-1.23399	0.0243278	Hnrnpll
17795780	5.62233	5.93967	1.05644	0.0243861	RGD1306750
17873625	3.66054	3.00126	-1.21967	0.0244461	Ube2d4l1
17841763	4.53466	4.9841	1.09911	0.0244946	Arhgef4
17646142	5.12517	5.38941	1.05156	0.0245551	Sh3bp5l
17760219	4.07408	3.37699	-1.20642	0.0246113	LOC102547882
17611073	8.02395	9.02436	1.12468	0.0247233	Rps12
17719375	6.31991	5.92401	-1.06683	0.0247618	RGD1307443
17694938	5.21119	5.58666	1.07205	0.0249137	Cc2d2a
17706032	6.53997	7.18679	1.0989	0.0249284	Sfmbt1
17708921	7.14652	7.69072	1.07615	0.0249564	Smim19
17742929	3.89098	3.08283	-1.26215	0.025093	Ppp3ca
17810772	4.79337	4.40328	-1.08859	0.0250963	RGD1561149
17822243	4.87486	4.03893	-1.20697	0.025143	Rpl11-ps10
17649537	10.0714	10.7874	1.07109	0.0252439	Slfn4
17762604	1.89439	3.39777	1.7936	0.0252805	Lrp2
17681972	5.20164	5.9607	1.14593	0.0252858	Cd244
17837062	2.38412	0.49829	-4.7846	0.0252927	Zfpm2
17637479	5.33916	5.81926	1.08992	0.0253097	Zfp629
17600413	4.32461	5.43104	1.25585	0.0253477	Lypla2
17670116	7.8811	8.58375	1.08916	0.0253913	Atp10b
17804547	5.6753	5.53562	-1.02523	0.0254233	Tnfrsf25
17698547	2.71862	1.9022	-1.4292	0.0255145	ENSRNOG00000009074
17753894	4.751	5.32009	1.11978	0.0255392	Glp1r
17750972	4.75416	5.17898	1.08936	0.0255535	Palmd
17774397	3.91099	3.15451	-1.23981	0.0256186	Olr744
17602687	4.5459	3.72875	-1.21915	0.025647	Uba1
17698064	4.6845	3.52363	-1.32945	0.0257659	Olr1614
17781204	5.12091	5.54582	1.08298	0.0257685	Steap2
17723744	2.41431	0.437323	-5.52065	0.0258163	Piezo2
17635719	4.90967	4.35498	-1.12737	0.0258272	Olr175
17661171	4.3354	5.21997	1.20403	0.0259533	LOC102554371
17715330	7.61371	8.33102	1.09421	0.0259744	Slc22a23
17665258	5.50073	4.79606	-1.14693	0.0260009	Lnp1
17792333	6.25576	6.76215	1.08095	0.0261394	Kcmf1
17615939	3.68975	4.13678	1.12115	0.0261752	Klk1c10
17876865	3.88905	3.35873	-1.15789	0.0261939	LOC685699
17842247	3.26836	2.86047	-1.1426	0.0262014	Olr1162
17882331	8.09468	8.66549	1.07052	0.0262191	Zfp397
17600501	5.31046	6.07475	1.14392	0.0262308	Gdi2
17613328	3.49104	2.11256	-1.65252	0.0262936	Vom1r51
17843266	2.44624	0.225219	-10.8616	0.0263653	Olr1225
17736487	4.35879	3.81887	-1.14138	0.0263892	C1qtnf3
17670575	8.27367	8.49752	1.02706	0.0264013	B3gnt5
17725135	3.25799	2.68672	-1.21263	0.0264462	Nol4
17627179	6.16973	6.62757	1.07421	0.0264478	Stxbp5
17801861	9.31516	11.1953	1.20184	0.0265171	Pabpc4
17754240	4.23523	4.61629	1.08997	0.0265487	LOC690415
17825141	6.30797	7.47949	1.18572	0.0265708	ENSRNOG00000065115
17671409	3.5512	2.51869	-1.40994	0.0266963	Stard13
17768777	4.83252	4.3683	-1.10627	0.0268069	Svs4
17699548	7.89503	8.33943	1.05629	0.0268533	Pinx1
17605455	4.38851	5.59327	1.27453	0.0269812	Cnot7
17863710	3.8375	4.41533	1.15057	0.0270364	Cfc1
17661505	4.50885	5.14829	1.14182	0.0270656	Ghdc
17819107	5.80458	5.25883	-1.10378	0.0270782	Kif26a
17881371	4.79485	5.26515	1.09809	0.027187	Bend3
17825553	5.426	6.21584	1.14557	0.0272455	Mip
17636900	6.10043	6.70994	1.09991	0.0273023	Palb2
17837872	6.10189	5.54674	-1.10008	0.0274481	Col22a1
17688837	3.96861	4.56667	1.1507	0.0275394	Cxcl3
17809038	5.40359	5.15174	-1.04889	0.0275857	Lexm
17844810	2.36083	0.651154	-3.62562	0.0276386	Thsd4
17882199	5.43104	4.82274	-1.12613	0.0276613	Fzd3
17816162	4.49088	5.04357	1.12307	0.0276718	Prpf39
17800357	4.91306	4.31713	-1.13804	0.0276765	Dab1
17840724	5.96753	6.63946	1.1126	0.0277168	Kansl2
17880400	5.62471	4.96933	-1.13189	0.0279465	LOC683469
17794133	5.70254	5.43211	-1.04978	0.0279581	LOC685069
17661796	11.3473	11.6325	1.02514	0.0279857	Lsm12
17801679	5.59045	5.34833	-1.04527	0.0280186	Guca2a
17659799	4.78113	5.2736	1.103	0.0280712	Ppm1e
17639419	5.10775	4.47077	-1.14248	0.0280848	LOC103691276
17814455	5.42797	6.05408	1.11535	0.0283491	Dtnb
17709486	5.06154	5.68377	1.12293	0.028381	Efnb2
17725112	4.56759	3.94757	-1.15706	0.0285752	LOC103694178
17639269	3.94034	4.59153	1.16526	0.0286824	Syt12
17603775	3.98305	4.81164	1.20803	0.028719	Dnajc8
17872249	3.70118	3.12387	-1.1848	0.0288141	Grpr
17874161	5.53048	6.45957	1.16799	0.0288536	Rnf128
17608485	2.4374	3.65967	1.50146	0.0288677	Zfyve26
17720700	4.45724	3.89548	-1.14421	0.0288836	Sfmbt2
17678788	4.51263	5.24258	1.16176	0.0289197	Acacb
17704845	2.3576	1.56318	-1.5082	0.0289433	Pcdh9
17662073	4.13304	3.08608	-1.33925	0.0289741	Spata32
17860356	4.78754	3.94242	-1.21436	0.029	Catip
17874422	5.58886	6.0727	1.08657	0.0290177	Arhgap36
17843788	4.62405	3.5649	-1.29711	0.0290285	Dscaml1
17774957	3.24501	1.30294	-2.49054	0.0290978	Apip
17882519	4.47776	3.75377	-1.19287	0.0291736	Ddx43
17679443	4.37649	3.75243	-1.16631	0.0292	Serpinb13
17669516	3.0351	3.74437	1.23369	0.0292141	Ropn1
17734990	6.20738	6.87044	1.10682	0.0292828	Pou5f2
17873537	6.66058	7.06293	1.06041	0.0293038	RGD1560455
17761767	4.52371	3.37494	-1.34038	0.0293129	Olr402
17844608	4.99325	4.5916	-1.08748	0.0293456	Cyp11a1
17709281	4.08073	4.89794	1.20026	0.0294049	Adprhl1
17740765	5.2675	5.08448	-1.036	0.0294653	Sema6c
17700983	5.04275	5.73301	1.13688	0.0294666	Plau
17883189	8.892	8.22218	-1.08147	0.0294723	Mt-nd4
17814060	3.36134	1.83411	-1.83268	0.0294817	Srd5a2
17805141	4.88236	4.27518	-1.14202	0.0294951	Tnfrsf4
17635699	4.23857	3.22592	-1.31391	0.0295067	Or52h9
17878133	4.31779	4.97207	1.15153	0.0297628	Itgb1bp2
17808299	2.62499	1.84693	-1.42128	0.0297629	Mpdz
17762180	7.11631	7.72854	1.08603	0.0297842	RGD1560248
17708727	4.59188	4.00507	-1.14652	0.0297885	Adam5
17879490	1.84254	2.89601	1.57174	0.0297942	RGD1566008
17657789	8.28301	9.88502	1.19341	0.0298088	Eif4a1
17643356	4.64499	5.12387	1.10309	0.0298479	Ercc4l1
17624812	4.47034	3.77519	-1.18414	0.029886	Slc1a1
17661094	6.4634	6.06913	-1.06496	0.0299228	ENSRNOG00000058172
17741868	5.26991	5.79377	1.09941	0.0299292	Amigo1
17634770	5.21643	4.65777	-1.11994	0.0299451	Olr19
17881935	5.2444	5.80519	1.10693	0.0300145	ENSRNOG00000046097
17772305	4.33405	5.31879	1.22721	0.0300375	Cacnb4
17880542	5.91875	4.93223	-1.20001	0.0300952	LOC100363449
17799406	2.86074	3.26662	1.14188	0.0301277	ENSRNOG00000063954
17675050	4.61371	3.97012	-1.16211	0.0302195	Map2k7
17824907	2.44835	3.19968	1.30687	0.0302339	ENSRNOG00000068111
17611240	3.9819	3.55313	-1.12068	0.0303669	Echdc1
17800024	7.20956	7.75198	1.07524	0.0304093	Atg4c
17754248	6.36604	6.81814	1.07102	0.0304136	LOC690431
17663090	6.89831	7.55315	1.09493	0.0305083	Cd300le
17796508	3.45914	4.03316	1.16594	0.0305143	Pthlh
17718351	5.625	5.95856	1.0593	0.0306207	Cplx2
17810079	5.35527	4.41156	-1.21392	0.030667	Ermap
17675913	4.53628	5.10243	1.12481	0.0310205	Trrap
17662293	4.10997	4.66809	1.1358	0.0310395	Kansl1
17834474	3.57921	4.20796	1.17567	0.0310492	RGD1565071
17651031	4.55821	5.03385	1.10435	0.0311364	LOC100364862
17619502	8.43166	10.4414	1.23836	0.031167	Ipo7
17714626	3.05175	1.78012	-1.71436	0.0311863	Nfil3
17758912	7.45317	7.71978	1.03577	0.0311994	Ccdc138
17734564	3.30733	2.68913	-1.22989	0.0313956	Pard3
17849397	3.91521	3.18631	-1.22876	0.0314255	Mmp1b
17882475	4.37021	4.69297	1.07385	0.031475	Ccdc30
17711174	5.34847	4.0825	-1.3101	0.0314772	ENSRNOG00000068331
17600743	3.97748	3.10595	-1.2806	0.0315109	Capns1
17802806	4.89746	6.39005	1.30477	0.0315124	Ppp1r8
17810059	2.39948	1.56738	-1.53089	0.031519	Olr867
17680216	5.0876	5.58515	1.0978	0.0316046	LOC498231
17774019	3.4744	2.07561	-1.67392	0.0316054	Mir130a
17698709	4.16949	3.31369	-1.25826	0.0316463	Myh6
17613521	4.76753	4.01711	-1.18681	0.0317302	Cabp5
17692783	4.83705	5.53599	1.1445	0.0317929	LOC100366030
17690991	5.2035	5.6994	1.0953	0.0318501	Pik3ip1
17859318	6.664	7.39663	1.10994	0.0318911	Spats2l
17601699	4.20803	4.96615	1.18016	0.0319006	Tpi1
17800853	5.3065	4.61902	-1.14884	0.0319487	Calr4
17624959	5.12294	4.60126	-1.11338	0.0320008	Eef1b2l
17790063	7.587	8.14904	1.07408	0.0320623	Wasl
17682154	5.2778	4.92054	-1.07261	0.032093	Cfap45
17751564	7.94714	8.31033	1.0457	0.0322032	Bank1
17661032	5.03922	4.55605	-1.10605	0.0322557	Krt40
17675697	7.40362	9.27656	1.25298	0.0322716	Rpl21
17741540	7.99539	8.24768	1.03155	0.0322779	Syt6
17818417	6.28538	6.10599	-1.02938	0.0323416	Rtl1
17780265	4.7747	5.40944	1.13294	0.0324368	Bdnf
17766082	5.53383	5.99973	1.08419	0.0324558	Fbln7
17607219	4.04534	3.08685	-1.31051	0.0324586	Slc4a8
17665660	5.44916	6.14157	1.12707	0.032466	Boc
17824272	3.88807	4.47198	1.15018	0.0324963	Ccdc85c
17803755	6.79976	8.28196	1.21798	0.0325085	Rcc2
17694311	5.15815	4.0609	-1.2702	0.0325146	Grxcr1
17772949	4.57991	5.11374	1.11656	0.0327813	Scn7a
17643393	3.59147	4.36134	1.21436	0.0328061	ENSRNOG00000057978
17881499	4.30098	3.90419	-1.10163	0.03286	Gng5-ps5
17818407	2.59406	4.0296	1.55339	0.0328853	Mir433
17752800	9.56423	10.8946	1.1391	0.0328868	Prrc2a
17783073	4.60678	4.27503	-1.0776	0.0329294	Olr809
17688794	5.33014	6.49383	1.21832	0.0329615	G3bp2
17715033	5.47909	6.09818	1.11299	0.0329618	Ranbp9
17818647	2.7868	2.31388	-1.20438	0.0330153	Mir379
17619749	4.54161	5.26092	1.15838	0.0330348	Far1
17812668	8.35904	9.37544	1.12159	0.0331	Tardbp
17620602	6.56592	7.12715	1.08548	0.0331475	Spns1
17604119	4.68154	3.05584	-1.532	0.0332	Ptdss1
17798630	4.33936	3.59505	-1.20704	0.0332059	Foxe1
17678168	3.21174	3.86799	1.20433	0.0332475	Oas1f
17641707	3.09096	2.10093	-1.47124	0.0333928	LOC120100195
17869695	5.42793	4.73433	-1.14651	0.0334325	RGD1564212
17817925	4.42636	2.84207	-1.55744	0.033492	Tc2n
17867314	8.39459	7.47225	-1.12344	0.0335037	Mt-nd5
17872580	4.19799	3.61123	-1.16248	0.0335054	LOC100909677
17876849	5.79781	6.48714	1.1189	0.0335095	Tspyl2
17747677	3.1987	1.4325	-2.23295	0.0335227	Mme
17684505	5.18826	5.72833	1.1041	0.0337822	Shisa4
17870751	3.45344	3.93901	1.14061	0.0338024	Rgn
17742537	6.71463	6.02088	-1.11522	0.0339028	Arsj
17854660	4.06307	3.43206	-1.18386	0.0339258	Zic4
17796946	6.37272	6.81319	1.06912	0.0339669	Mybl1
17832714	3.75861	3.06003	-1.22829	0.0340781	Hoxc10
17764304	5.19046	4.71612	-1.10058	0.0340835	Slc1a2
17725229	5.21424	4.67033	-1.11646	0.0341538	LOC102547344
17654759	5.14931	5.56953	1.08161	0.034271	Tpsab1
17659925	4.53054	3.64911	-1.24155	0.0343612	RGD1561118
17693093	4.29488	3.68966	-1.16403	0.0343989	Prdm8
17601891	4.56081	5.42739	1.19	0.0344546	Cdca3
17876393	4.44138	3.71324	-1.19609	0.0345888	Mir3560
17785915	4.45141	3.56256	-1.2495	0.0346135	Cav3
17737318	4.36294	3.74574	-1.16477	0.0346683	LOC103691513
17679398	7.51292	8.03685	1.06974	0.0347015	Phlpp1
17726740	3.77497	3.15484	-1.19657	0.0347993	St8sia3
17822080	4.27489	4.79882	1.12256	0.0349093	Nkx2-8
17863691	5.12933	5.75737	1.12244	0.0349117	Bend6
17787479	2.32268	1.55535	-1.49335	0.0349136	LOC103692234
17860505	4.8881	5.74034	1.17435	0.0349388	Cyp27a1
17632102	5.36998	5.95366	1.10869	0.0349768	Rgs9bp
17746405	5.89695	6.29246	1.06707	0.0350209	Zfhx4
17682954	5.96466	6.55186	1.09845	0.0350355	Bpnt1
17789535	5.06761	4.1326	-1.22625	0.0350784	Peg10
17866937	9.84349	10.2257	1.03883	0.035089	Rab31
17862543	3.05167	1.96408	-1.55374	0.0351285	Mocs1
17881124	5.75283	5.15178	-1.11667	0.0351839	Ginm1
17795534	9.88997	10.3439	1.0459	0.0351885	LOC103690111
17649345	5.45183	5.9525	1.09183	0.0352926	Rhot1
17730976	4.56684	4.91979	1.07729	0.0354178	Tubb3
17816092	4.18306	3.35659	-1.24622	0.0354814	Lrfn5
17774367	4.87254	3.78577	-1.28707	0.0356094	Olr716
17671538	5.90456	6.95437	1.1778	0.0356754	Katnal1
17873962	4.38698	4.75378	1.08361	0.0359231	Prame
17882583	6.70809	7.25617	1.0817	0.0359401	Zfp326
17840699	4.86084	4.12275	-1.17903	0.0359983	Olr1105
17807212	1.00805	2.78407	2.76184	0.0360047	Acnat1
17731351	6.48207	6.88826	1.06266	0.036031	Bean1
17645664	4.70298	3.95136	-1.19022	0.0360413	Cdkn2aipnl
17783670	5.4894	4.99609	-1.09874	0.0360767	Prr15
17659558	7.42039	7.92119	1.06749	0.0361666	Usp32
17727396	7.87903	8.35187	1.06001	0.036262	Zfp407
17605533	3.11817	1.874	-1.66391	0.0363017	Fto
17717823	4.20027	3.74358	-1.12199	0.0363267	Mir24-1
17863238	4.48289	3.83289	-1.16958	0.0363304	Tfap2d
17741466	4.30916	3.84577	-1.12049	0.0363783	Ampd1
17785186	3.13484	1.70355	-1.84017	0.0364047	Anxa4
17853874	6.01548	6.69831	1.11351	0.0365258	Myzap
17630020	4.63584	5.08027	1.09587	0.036533	Nop53
17862139	4.80443	4.09398	-1.17354	0.0365555	Lama1
17841990	3.68687	2.22067	-1.66025	0.0366707	Cntn5
17677810	4.69063	5.14121	1.09606	0.0367044	Bcl7a
17665319	5.23195	6.00763	1.14826	0.0367268	Trmt10c
17879065	3.22965	2.54408	-1.26948	0.036739	Actrt1
17806035	4.62567	4.14773	-1.11523	0.0367676	Ripk2
17602775	5.78715	6.46855	1.11774	0.0368646	Cdc42
17878226	4.89365	4.51992	-1.08268	0.0368856	Dmrtc1b
17851238	3.58385	2.28347	-1.56948	0.0368971	Olr1274
17734588	3.93807	2.50021	-1.5751	0.0369048	ENSRNOG00000065872
17736435	3.3699	2.39786	-1.40538	0.0369081	ENSRNOG00000065396
17604257	4.37293	4.67699	1.06953	0.0369909	Sem1
17845008	4.03358	2.30884	-1.74702	0.0369935	Megf11
17774365	3.93173	2.3906	-1.64466	0.0370276	Olr715
17757392	5.75283	5.28296	-1.08894	0.0370968	Dnah8
17755689	6.14318	6.96166	1.13323	0.037114	LOC499469
17674190	4.85132	5.50465	1.13467	0.0372313	Oas1i
17806222	10.6234	10.835	1.01991	0.0372996	Manea
17788736	3.9915	3.4065	-1.17173	0.0373295	Srpk2
17690132	2.06629	0.862109	-2.39678	0.0373433	Tbc1d19
17723825	6.14423	5.3193	-1.15508	0.0374562	LOC502176
17790560	5.32348	4.99398	-1.06598	0.0375343	Slc13a4
17762026	5.08188	5.53435	1.08904	0.0376161	Acvr2a
17827065	4.18711	2.84781	-1.47029	0.0376296	ENSRNOG00000071034
17744446	3.60459	2.02838	-1.77707	0.0376348	Sv2c
17811368	5.00017	4.5979	-1.08749	0.0376569	Fam110d
17687658	6.2695	6.61006	1.05432	0.0377508	Lpgat1
17630693	5.17559	5.62973	1.08775	0.0377879	Erich4
17632004	4.23959	3.15326	-1.34451	0.0379406	Pepd
17661197	1.37273	2.92182	2.12848	0.0379464	Krt31
17732242	3.72352	4.22675	1.13515	0.0380749	Olr1666
17788960	7.71596	8.25781	1.07023	0.0380921	Hgf
17608721	6.10126	6.14008	1.00636	0.0380976	Sys1
17665773	4.49328	3.91632	-1.14732	0.0381182	Zbtb20
17670019	4.5577	5.14373	1.12858	0.0381909	Tp63
17876317	5.28821	4.77563	-1.10733	0.0382219	Syp
17680680	4.98163	4.00979	-1.24237	0.0382761	Kcnt2
17813304	4.4841	5.0739	1.13153	0.0382905	Tas1r3
17700092	5.83428	5.45406	-1.06971	0.0383507	Cpb2
17661024	4.23376	3.32548	-1.27313	0.0383992	Krt39
17738646	5.1904	5.48011	1.05582	0.0384296	Tm4sf4
17796852	5.05603	3.70177	-1.36584	0.0384564	Cpa6
17726318	5.34739	4.87498	-1.0969	0.0384585	Gramd2b
17867464	3.8273	2.29347	-1.66878	0.0384924	Cesl1
17763603	4.10475	3.07399	-1.33532	0.0384956	Olr472
17665375	4.39671	3.84549	-1.14334	0.0385139	Zpld1
17693103	1.50539	2.59873	1.72629	0.0385189	Paqr3
17698315	6.00082	6.61163	1.10179	0.0385341	ENSRNOG00000063931
17797288	5.28691	4.58082	-1.15414	0.0386867	Gem
17882621	4.49542	4.89484	1.08885	0.0387067	Tnfsf9
17750124	4.9551	3.91753	-1.26485	0.0387771	ENSRNOG00000057707
17641494	5.15149	4.46431	-1.15393	0.0388536	Tpd52l3
17769015	9.06561	10.2891	1.13496	0.0388722	Slc13a3
17683532	4.22617	3.10384	-1.36159	0.0390844	ENSRNOG00000065529
17669332	3.22662	3.89356	1.2067	0.0391645	Stfa2l1
17808699	5.86413	5.64017	-1.03971	0.0391673	Cyp2j10
17805606	4.19456	3.40457	-1.23204	0.0391892	Mos
17612399	5.54454	6.6966	1.20778	0.0392347	Fpr3
17725192	4.34702	4.96726	1.14268	0.0392579	Mocos
17739301	3.41522	2.52655	-1.35173	0.0394284	Ctso
17674842	4.64896	5.2151	1.12178	0.0394714	Ep400
17790019	4.92697	4.12217	-1.19524	0.0395184	Slc13a1
17734988	6.30096	6.96776	1.10583	0.0395588	Fam172a
17769411	1.59622	0.904804	-1.76416	0.039577	ENSRNOG00000069524
17699889	4.59272	4.93868	1.07533	0.0396138	Egr3
17801428	5.88783	7.04833	1.1971	0.0396542	Kif2c
17666905	4.91081	3.71044	-1.32351	0.0396696	Olr1568
17651336	3.64793	2.04658	-1.78245	0.0398126	G6pc1
17690621	4.15703	4.70206	1.13111	0.0399608	Sorcs2
17654808	5.05368	4.45523	-1.13432	0.0399984	Sox8
17877407	3.43183	2.77376	-1.23725	0.040014	Smpx
17840701	3.81183	4.51595	1.18472	0.0400153	Olr1106
17658276	5.05029	5.65949	1.12063	0.0400756	LOC691995
17723051	4.27685	3.6862	-1.16023	0.0401416	Lvrn
17619110	4.75105	3.98662	-1.19175	0.0402325	Olr110
17702325	3.09875	2.04578	-1.5147	0.0403293	ENSRNOG00000064531
17788778	10.0448	10.6471	1.05997	0.0403406	Psmc2
17603571	5.09884	5.51919	1.08244	0.0403713	Api5
17747317	3.71896	3.30251	-1.1261	0.0404783	Lhfpl6
17616908	2.53972	1.92177	-1.32155	0.0405431	Luzp2
17797172	6.79085	7.33213	1.07971	0.0405435	Chd7
17640315	9.66954	11.105	1.14845	0.0406123	Ubxn1
17604377	6.50585	7.26682	1.11697	0.0406911	LOC108348180
17676941	3.36708	2.28699	-1.47228	0.040694	Dtx2
17664252	1.69293	0.972495	-1.74081	0.0407854	ENSRNOG00000062450
17635675	9.5985	10.0796	1.05012	0.0408318	Trim5
17719453	8.24303	8.52667	1.03441	0.0408578	Cmah
17661118	6.32269	5.63989	-1.12107	0.0409074	ENSRNOG00000012973
17612141	4.84173	4.09846	-1.18135	0.0409225	LOC102556715
17833200	2.27025	0.473977	-4.78979	0.040943	Olr943
17789488	8.804	9.25367	1.05107	0.0409809	Samd9l
17659273	4.14669	3.3029	-1.25547	0.0410006	Asic2
17852203	4.34453	4.68647	1.07871	0.0410144	Ttc12
17735192	4.91491	5.43683	1.10619	0.0410972	Dmgdh
17882419	4.07446	4.46193	1.0951	0.041117	Pip5kl1
17792709	6.96501	7.55075	1.0841	0.041241	Exoc6b
17743645	5.76533	6.22644	1.07998	0.0412943	Negr1
17649585	8.34657	8.69134	1.04131	0.0414159	Taf15
17780832	4.65227	3.1789	-1.46349	0.0414467	Fbxl13
17744784	6.59896	7.19644	1.09054	0.0414687	Naip5
17718640	3.72853	3.17861	-1.17301	0.0415359	Mir3596d
17853338	6.94544	7.49888	1.07968	0.0415394	Map2k5
17636806	4.95148	5.60705	1.1324	0.0415932	Mfsd13b
17834736	5.43731	6.11332	1.12433	0.0416018	Eid3
17772632	5.62508	6.35635	1.13	0.0416333	Rbms1
17663819	4.17851	4.93242	1.18043	0.0417179	Cep295nl
17667435	2.66277	1.64074	-1.62291	0.0417883	Robo1
17669807	4.36902	3.92764	-1.11238	0.0418514	Tm4sf19
17692576	7.23105	8.41636	1.16392	0.0418795	Rpl5
17621377	7.29426	7.77936	1.06651	0.0419493	Plekha1
17817588	5.7251	6.20274	1.08343	0.041989	Ift43
17818435	1.7341	0.220283	-7.87216	0.0420796	Mir370
17862393	4.07417	2.87014	-1.4195	0.0422986	ENSRNOG00000065530
17614865	6.49177	7.64048	1.17695	0.0424724	Rps16
17733006	5.53712	5.7908	1.04581	0.0425645	B3gnt9
17718771	5.71957	6.25992	1.09447	0.0426081	Phactr1
17795703	2.78532	2.00249	-1.39093	0.0427146	Magohb
17666502	3.15648	2.44807	-1.28938	0.04278	Mb21d2
17722461	7.61877	7.93021	1.04088	0.0428274	Slc4a9
17880833	4.47545	3.6197	-1.23641	0.0428989	Mob3a
17685238	4.37467	3.25543	-1.34381	0.0429043	Lamc2
17652978	5.32957	6.16684	1.1571	0.0429064	Mgat5b
17871605	8.94653	9.36182	1.04642	0.0429378	LOC683430
17698354	5.36715	5.76577	1.07427	0.0429805	LOC100911980
17641643	4.46941	3.51775	-1.27053	0.0431409	LOC100360690
17638660	3.59428	4.41907	1.22947	0.0431416	Ascl2
17843745	2.17561	4.25931	1.95775	0.0431951	Jaml
17609607	4.59664	5.44044	1.18357	0.0432497	Pdhx
17876564	3.25987	1.19939	-2.71793	0.0432874	Trpc5os
17676776	4.29724	4.739	1.1028	0.0433547	Agfg2
17841297	4.18472	3.73226	-1.12123	0.0435058	Krt85
17881629	4.89123	5.33296	1.09031	0.0435535	Phactr4
17813605	5.20259	4.60841	-1.12893	0.0435992	Morn2
17799006	5.77312	6.27597	1.0871	0.043628	Zfp462
17820868	5.26124	5.77388	1.09744	0.0436486	Drc1
17880959	4.80697	4.26531	-1.12699	0.0436612	LOC103690545
17658137	5.27552	5.76475	1.09274	0.0436663	Chrne
17867729	3.62132	4.36632	1.20572	0.0438336	Slc25a41
17746977	5.11478	4.3446	-1.17727	0.0439184	Trpc3
17750206	2.5611	4.11509	1.60676	0.0439989	Cttnbp2nl
17767178	8.62374	7.88766	-1.09332	0.0440124	ENSRNOG00000069811
17758498	5.11189	5.62517	1.10041	0.0440243	H2afy2
17748743	4.26799	3.24401	-1.31565	0.0440468	Khdc4
17818007	6.13277	6.49398	1.0589	0.0441199	Tmem251
17722383	10.7731	12.0577	1.11924	0.0441783	Matr3
17634598	8.8568	9.90946	1.11885	0.0442552	Efl1
17625119	7.73945	8.44145	1.0907	0.0442881	Ifit3
17711085	4.86594	4.37085	-1.11327	0.0443103	Lpar2
17724651	7.26025	7.77611	1.07105	0.0443243	Rttn
17881130	4.17342	3.46443	-1.20465	0.0443268	Hivep2
17724811	4.77199	5.39235	1.13	0.0443435	Esco1
17820661	5.11196	5.85646	1.14564	0.044363	Trim54
17653930	4.69404	3.52795	-1.33053	0.0446678	LOC100361104
17866741	2.16234	2.99544	1.38528	0.0447003	Fam174a
17787423	4.74784	3.67903	-1.29051	0.0447703	Fgf6
17704710	8.63538	9.38694	1.08703	0.0447863	Dgkh
17642308	5.27403	4.38315	-1.20325	0.0448068	Ankrd2
17792537	6.09952	5.53147	-1.10269	0.0448237	Hk2
17783444	4.03089	3.60528	-1.11805	0.0449641	Aoc1
17698376	4.78115	4.30697	-1.11009	0.0449831	ENSRNOG00000059044
17839282	4.75756	4.56498	-1.04219	0.0450204	Enthd1
17610691	7.83822	8.42827	1.07528	0.045112	Map3k5
17826912	3.66492	3.34188	-1.09666	0.0452167	Vom1r108
17653639	6.08701	6.81538	1.11966	0.0453894	Snn
17668900	5.5891	6.285	1.12451	0.0455029	Cd200r1l
17755250	6.70518	7.63981	1.13939	0.0455189	Dse
17633541	3.82793	3.11392	-1.2293	0.0455331	Ube3a
17620391	9.2117	9.76613	1.06019	0.0455536	Prkcb
17673387	10.483	11.6535	1.11166	0.0455688	Cct6a
17817740	3.57685	2.37053	-1.50888	0.0455896	Dio2
17763742	4.06112	3.77816	-1.07489	0.0456638	Olr660
17849469	4.08135	3.14365	-1.29828	0.0456969	Cep126
17861912	4.46594	4.05313	-1.10185	0.0457259	Gal3st2
17784189	7.70048	5.96372	-1.29122	0.0457892	LOC103690612
17825844	1.81205	0.0767345	-23.6146	0.045854	Or6c1f-ps1
17870009	6.04576	6.42993	1.06354	0.0458808	LOC100363372
17732138	5.25193	4.77384	-1.10015	0.0459588	Zfp423
17721661	4.24304	3.64682	-1.16349	0.0460451	Chst9
17722195	4.83155	4.43727	-1.08885	0.0461317	Tslp
17612506	5.138	5.80598	1.13001	0.0462657	Zfp52
17754713	6.95309	7.24369	1.04179	0.046296	RGD1306739
17619160	3.98304	2.4456	-1.62866	0.0463063	Olr152
17744200	6.80853	7.31991	1.07511	0.0463083	Zfyve16
17833218	4.57032	4.95581	1.08435	0.0463267	Or6c66b
17698254	5.09203	4.39955	-1.1574	0.0463314	ENSRNOG00000065453
17746331	3.65715	2.9053	-1.25879	0.0463546	Tgap1
17874025	5.79816	6.40963	1.10546	0.0463559	Arxes2
17640505	4.1196	4.95653	1.20316	0.04636	Tmem216
17754816	6.29072	6.87541	1.09295	0.0464362	Rufy2
17687609	4.93542	5.45764	1.10581	0.0464504	Atf3
17822287	3.79491	3.15064	-1.20449	0.0465971	Klhdc1
17841800	2.47755	1.81221	-1.36715	0.0466198	Casp1
17830322	3.81036	3.14814	-1.21036	0.0466786	Commd5
17828130	6.6029	7.10384	1.07587	0.0467227	Osbpl8
17661316	4.73199	3.89994	-1.21335	0.0467596	Hap1
17774816	5.32768	4.99985	-1.06557	0.0467873	LOC103695174
17704935	6.71625	7.48473	1.11442	0.0468691	ENSRNOG00000000889
17882041	6.32833	7.14817	1.12955	0.0469295	Adcy9
17854084	4.56745	3.49687	-1.30615	0.0469651	Mlip
17615534	2.18925	3.36229	1.53582	0.0470063	Lrp3
17637630	5.34707	5.77993	1.08095	0.0470286	Sec23ip
17876806	3.74904	2.77232	-1.35231	0.047208	Maged2
17706156	5.69703	6.30046	1.10592	0.0472888	Tnnc1
17687187	6.00636	6.49325	1.08106	0.0473919	Nvl
17689236	5.14803	4.44573	-1.15797	0.0473953	Epha5
17879577	3.85828	2.68415	-1.43743	0.0474782	LOC688842
17746752	4.39326	3.86041	-1.13803	0.0474996	Lrriq4
17746778	4.83636	5.25232	1.08601	0.0475436	Zmat3
17783599	5.7775	6.25484	1.08262	0.0475671	Evx1
17807831	5.69825	4.88945	-1.16542	0.047687	Mup4
17880208	5.02153	5.40247	1.07586	0.0477619	RGD1562771
17736177	9.73992	10.1986	1.04709	0.0477624	Fyb
17818965	7.39205	8.46942	1.14575	0.0477793	Eif5
17678383	6.40449	6.91401	1.07956	0.047805	Tesc
17790578	4.78959	5.41414	1.1304	0.0478449	Fam180a
17602147	5.29722	5.89229	1.11234	0.0479327	Pfu60
17856685	6.14671	6.65504	1.0827	0.0480777	Kif15
17618236	5.85075	6.08017	1.03921	0.0480981	Dlg2
17643087	4.7218	4.32073	-1.09282	0.0481004	Gfra1
17817782	9.31463	9.6597	1.03705	0.0483269	Gpr65
17792224	5.96362	5.56599	-1.07144	0.0483768	Polr1a
17648839	4.90686	5.28133	1.07631	0.0484143	Fam222b
17786046	4.40689	4.87073	1.10525	0.0484506	Ttll3
17616579	5.25183	4.77782	-1.09921	0.0484599	Ncr3lg1
17797315	5.14726	4.36411	-1.17945	0.0485497	Cdh17
17864432	4.23053	3.43423	-1.23187	0.0485729	ENSRNOG00000069389
17804729	5.05024	4.40111	-1.14749	0.0486471	Megf6
17681825	8.30593	9.60723	1.15667	0.0486716	Fcgr3a
17676907	6.75747	7.36333	1.08966	0.0488391	Upk3bl
17647798	4.11574	5.05885	1.22914	0.0488427	Gltpd2
17713258	5.74104	6.61588	1.15238	0.0488458	Tnfsf13b
17635645	4.14295	3.35204	-1.23595	0.0488646	Olr142
17791585	5.70072	6.05909	1.06286	0.0489359	Lsm5
17669980	8.30833	8.83423	1.0633	0.048974	Ccdc50
17834095	5.14955	4.06289	-1.26746	0.0490008	Slc1a6
17736456	4.27615	4.63653	1.08428	0.0491511	Prlr
17751287	5.92188	6.51955	1.10092	0.0491542	Alpk1
17850020	3.50082	2.5058	-1.39709	0.0492056	Or7g35
17864112	7.73069	8.53443	1.10397	0.0492334	Cnot11
17828032	6.0167	5.35116	-1.12437	0.0493164	Lin7a
17646017	6.61128	7.07587	1.07027	0.0493255	RGD1563668
17769733	4.08295	3.28821	-1.24169	0.0493315	RGD1564340
17626408	4.7722	4.06107	-1.17511	0.0493713	Sorcs1
17629660	6.78839	7.51818	1.10751	0.0494128	Fcar
17878660	2.57751	2.04199	-1.26225	0.0494675	Dach2
17880358	5.82722	6.30021	1.08117	0.0495785	Lacc1
17703989	5.3203	4.17881	-1.27316	0.04959	Ppp2r2a
17859418	6.90776	6.34844	-1.0881	0.0496252	Aox4
17749842	3.62976	4.60648	1.26909	0.0496451	Tbx15
17820577	6.8874	7.59894	1.10331	0.0496516	Babam2
17602187	4.45245	5.38321	1.20904	0.0496672	Dad1
17815837	4.43205	3.77509	-1.17402	0.0497878	Nubpl
17682486	5.52741	4.92372	-1.12261	0.0498097	Smyd3
17746903	3.99346	3.30835	-1.20709	0.0498694	Ccdc144b
17625072	4.15405	3.19861	-1.2987	0.0498867	Lipk
17619206	4.27653	3.42283	-1.24941	0.0499115	Olr188
17872516	4.288	3.72255	-1.1519	0.0499122	LOC100362173
