# Supplementary material for: Developmental low-dose bisphenol A exposure leads to extensive transcriptome female masculinization and male feminization later in life
Source: Commun Med (Lond). 2025 Oct 1;5:410. doi: 10.1038/s43856-025-01119-8 (PMC12488919; doi:10.1038/s43856-025-01119-8)
Supplement: Supplementary file 5 — Supplementary data 2 [file 43856_2025_1119_MOESM5_ESM.xlsx]

## Sheet: Female BPA0.5 vs BPA50 Enrichr
			overlap BPA0.5 and BPA50 within sex
			T cell associated
					Female BPA0.5		Female BPA50
					WikiPathways 2024 Human		WikiPathways 2024 Human
Genes	Combined score	Odds Ratio	Adjusted p-value	P-value	Name	Index	Name	P-value	Adjusted p-value	Odds Ratio	Combined score	Genes
AEBP2;RBBP4;MTF2;RBBP7;JARID2;EZH2	40.16	6.27	0.9985	0.001655	Interactome Of Polycomb Repressive Complex 2 PRC2 WP2916	1	Interactions Between LOXL4 And Oxidative Stress Pathway WP3670	0.001047	0.5308	8.03	55.12	DDR1;BMP2;CDC37;LOXL4;PKD1
TLR9;UBE2V1;TLR5;NFKB1;MYD88;TLR2	29.87	5.23	0.9985	0.003293	MYD88 Distinct Input Output Pathway WP3877	2	GPR40 Pathway WP3958	0.004010	0.9830	7.59	41.87	PLCB3;PLCG1;PKD1;PLCD1
SMARCD2;ACTL6A;WDR5;DPY30;ASH2L;SMARCA2;BAP1	15.03	3.33	0.9985	0.01090	Kleefstra Syndrome WP5351	3	T Cell Receptor And Co Stimulatory Signaling WP2583	0.008213	0.9830	4.54	21.79	PPP3CA;RASA1;PTPN6;PLCG1;NFKB1
BECN1;TLR9;NFKB1;MYD88	26.54	5.97	0.9985	0.01170	Induction Of Autophagy And TLR Signaling By Graphene Oxide WP5336	4	Resistin As A Regulator Of Inflammation WP4481	0.01643	0.9830	3.73	15.31	PLCB3;IL12B;PLCG1;NFKB1;PLCD1
PRPS1;TPMT;IMPDH1;PAICS;GART;ITPA	16.23	3.69	0.9985	0.01226	Purine Metabolism And Related Disorders WP4224	5	RANKL RANK Signaling WP2018	0.02619	0.9830	2.85	10.37	CDC42;JUN;TNFRSF11A;PLCG1;MAP2K7;NFKB1
FABP2;FABP5;ACSL1;ACSBG2;SLC27A4	16.45	4.02	0.9985	0.01665	Fatty Acid Transporters WP5061	6	Interactome Of Polycomb Repressive Complex 2 PRC2 WP2916	0.03451	0.9830	4.81	16.19	AEBP2;THRAP3;JARID2
KEAP1;NFE2L2;ATF4	31.49	7.83	0.9985	0.01791	mRNA Protein And Metabolite Inducation Pathway By Cyclosporin A WP3953	7	PDGF Pathway WP2526	0.03510	0.9830	2.98	9.98	CDC42;JUN;RASA1;PLCG1;NFKB1
NT5C3A;NT5C;PUS1;DPYD	12.57	3.80	0.9985	0.03651	Biomarkers For Pyrimidine Metabolism Disorders WP4584	8	MFAP5 Effect On Permeability And Motility Of Endothelial Cells WP4560	0.04701	0.9830	4.17	12.74	JUN;MYL2;PLCG1
KEAP1;MAFK;NFKB1;NFE2L2	10.76	3.48	0.9985	0.04541	Quercetin And Nf kB AP 1 Induced Apoptosis WP2435	9	Aryl Hydrocarbon Receptor Pathway WP2873	0.05418	0.9830	2.61	7.60	JUN;JUND;CDC37;CYP1A1;IL12B
ACE;CTSG	19.11	6.95	0.9985	0.06407	Conversion Of Angiotensinogen To Angiotensin II WP4818	10	G Protein Signaling WP35	0.05748	0.9830	2.01	5.75	PPP3CA;PLCB3;GNG3;PRKCH;PDE4D;GNB3;PDE7B;PDE8B
					KEGG 2021 Human		KEGG 2021 Human
Genes	Combined score	Odds Ratio	Adjusted p-value	P-value	Name	Index	Name	P-value	Adjusted p-value	Odds Ratio	Combined score	Genes
PRPS1;PDE1C;PDE6H;PDE4D;GMPS;NTPCR;NUDT5;ADCY8;PAICS;GUCY2F;NT5C3A;NT5C;ADCY10;NT5C3B;PDE10A;IMPDH1;IMPDH2;PDE6C;PDE8B;GART;ITPA	11.24	2.04	1.000	0.004032	Purine metabolism	1	Cocaine addiction	0.02395	1.000	2.91	10.87	GRM2;JUN;BDNF;CREB3L1;PDYN;NFKB1
MTFMT;MTHFD1;SHMT2;MTHFD2;GART	12.70	3.48	1.000	0.02604	One carbon pool by folate	2	Glycosaminoglycan biosynthesis	0.03375	1.000	2.66	9.03	B4GALT3;CHST7;CHST1;CHSY3;CHST2;HS3ST2
EXOSC7;CNOT7;PAN3;DIS3;PABPC4;EXOSC8;PABPC4L;PARN;ENO2;CNOT8;PATL1;EXOSC1	5.96	1.87	1.000	0.04149	RNA degradation	3	Epithelial cell signaling in Helicobacter pylori infection	0.1017	1.000	1.95	4.47	CDC42;JUN;CXCR1;PLCG1;MAPK12;NFKB1
GABRB3;GABARAPL1;SLC38A1;GABRA3;SLC6A13;ADCY8;GPHN;GABRG2;GLS;GNG3;GNG5;GNB2;GNB3	5.52	1.79	1.000	0.04577	GABAergic synapse	4	T cell receptor signaling pathway	0.1053	1.000	1.74	3.91	CDC42;PPP3CA;JUN;PTPN6;PLCG1;MAP2K7;NFKB1;MAPK12
MCEE;SUCLA2;ECHDC1;SUCLG1;ACSS1;ACAT2	5.88	2.24	1.000	0.07215	Propanoate metabolism	5	Adherens junction	0.1070	1.000	1.92	4.30	CDC42;YES1;SNAI2;PTPN6;IGF1R;FGFR1
NDST2;B4GALT3;CHST7;EXTL1;UST;B3GALT6;B4GALT4;HS2ST1	4.50	1.86	1.000	0.08863	Glycosaminoglycan biosynthesis	6	Tryptophan metabolism	0.1254	1.000	2.19	4.55	AADAT;CYP1A1;KMO;ALDH8A1
PRIM2;POLD4;PRIM1;POLE3;MCM3;MCM5	5.02	2.09	1.000	0.09028	DNA replication	7	Th1 and Th2 cell differentiation	0.1298	1.000	1.72	3.51	PPP3CA;NOTCH3;JUN;IL12B;PLCG1;MAPK12;NFKB1
GABRB3;GNG3;PDE10A;PDE1C;GNG5;PDE4D;GNB2;GABRA3;GNB3;PDE8B;ADCY8;GABRG2	3.67	1.59	1.000	0.09911	Morphine addiction	8	Purine metabolism	0.1391	1.000	1.56	3.09	GUCY2C;PRPS2;IMPDH1;PDE4D;NTPCR;PDE7B;PDE8B;PAICS;GUCY2F
GCSH;MCEE;SHMT2;ACSS1;ACAT2	4.48	2.09	1.000	0.1169	Glyoxylate and dicarboxylate metabolism	9	Prostate cancer	0.1578	1.000	1.62	2.99	AR;SRD5A2;CREB3L1;PDGFC;NFKB1;IGF1R;FGFR1
BCL2L13;HSPA8;VCP;SAR1B;TLR5;NFKB1;MYD88;TLR2	3.58	1.70	1.000	0.1223	Legionellosis	10	Other types of O-glycan biosynthesis	0.1682	1.000	1.94	3.45	POMT2;B4GALT3;GALNT6;ST6GAL1
					CellMarker 2024		CellMarker 2024
Genes	Combined score	Odds Ratio	Adjusted p-value	P-value	Name	Index	Name	P-value	Adjusted p-value	Odds Ratio	Combined score	Genes
SOX2;PODXL;PAX6;NANOG;GNL3	36.71	6.53	0.9942	0.003616	Stem Cell Embryo Human	1	Exausted T(Tex) Cell Undefined Human	0.0008990	0.5385	31.28	219.39	LAG3;TOX2;GZMB
HAND1;HOXB1;MEOX1	47.13	10.44	0.9942	0.01094	Embryonic Mesodermal Cell Embryonic Mesoderm Mouse	2	Fibroblast Epithelium Human	0.001848	0.5535	3.99	25.08	BMP2;OLFM3;WNT5B;INSC;NR2F1;EBF2;SCN7A;MAPRE3
SOX2;PAX3;PAX6;SOX21	21.48	5.22	0.9942	0.01635	Stem Cell Embryo Mouse	3	T Cell Spleen Mouse	0.009840	0.8044	5.56	25.71	NELL1;LAG3;CXCR5;GZMB
SOX2;PAX3;MEOX1;TBX18;PAX1	16.45	4.02	0.9942	0.01665	Pluripotent Stem Cell Skeletal Muscle Human	4	CD4+ T Cell Lymphoid Tissue Human	0.01918	0.8044	13.89	54.90	LAG3;CD160
SOX2;TWF1;NANOG	31.49	7.83	0.9942	0.01791	Progenitor Cell Liver Mouse	5	Cardiomyocyte Embryo Human	0.01918	0.8044	13.89	54.90	MYL2;TNNT2
ROBO2;CNTNAP2;PDZD2;CLSTN2;TMEM200A;CACNA2D1;MAPRE3;UTRN;EPHA3	9.78	2.48	0.9942	0.01922	Cajal-Retzius Cell Brain Mouse	6	Plasmacytoid Dendritic cell(pDC) Bone Marrow Human	0.01918	0.8044	13.89	54.90	NELL1;GZMB
CD4;CCL4;CD28	22.66	6.26	0.9942	0.02682	CD4+ Cytotoxic T1 Cell Peripheral Blood Human	7	D1 Medium Spiny neuron(D1 MSN) Nucleus Accumbens Mouse	0.01918	0.8044	13.89	54.90	WFS1;PDYN
GINS2;PDLIM3;OLFM3;FABP5;HAND1;EBF2;MAPRE3;MBL2;WNT4	8.21	2.29	0.9942	0.02795	Fibroblast Epithelium Human	8	Endothelial Cell Corneal Endothelium Human	0.01918	0.8044	13.89	54.90	COL8A1;SLC4A11
CD4;PDE1C;SDC1;PAX6	12.57	3.80	0.9942	0.03651	Cancer Cell Bone Marrow Human	9	CD8+ T Cell Lung Mouse	0.01952	0.8044	6.25	24.61	LAG3;CD160;GZMB
SOX2;RPS28;ISOC1;PAX6;MCM5	10.02	3.07	0.9942	0.03826	Mid Radical Glial Cell Brain Human	10	Myoblast Skeletal Muscle Human	0.02251	0.8044	4.17	15.82	PAX7;PAX3;LEMD2;MAPK12

## Sheet: Male BPA0.5 vs BPA50 Enrichr
			overlap BPA0.5 and BPA50 within sex
			T cell associated
					Male BPA0.5		Male BPA50
					WikiPathways 2024 Human		WikiPathways 2024 Human
Genes	Combined score	Odds Ratio	Adjusted p-value	P-value	Name	Index	Name	P-value	Adjusted p-value	Odds Ratio	Combined score	Genes
RPL4;RPL5;RPL32;RPL21;RPS8;RPL23;RPL12;RPSA;RPL6;RPS16;RPL18A;RPLP2;RPS2;RPS12	47.64	4.36	0.008405	0.00001773	Cytoplasmic Ribosomal Proteins WP477	1	Cytoplasmic Ribosomal Proteins WP477	0.0002955	0.1386	3.45	28.05	RPL5;RPL32;RPL21;RPS8;RPL23;RPSA;RPS3A;RPL6;RPS16;RPS6KA2;RPLP2;RPS2;RPS12
FTO;IRX3;PPARGC1A	77.11	13.68	0.6868	0.003564	FTO Obesity Variant Mechanism WP3407	2	Amyotrophic Lateral Sclerosis ALS WP2447	0.009134	0.9997	3.72	17.45	PPP3CA;SLC1A2;DERL1;CASP1;MAP2K6;MAP3K5
ITK;CD4;CD40LG;CD28;PTPN6;PDCD1;MAP2K7;TNF	18.43	3.39	0.6868	0.004347	T Cell Antigen Receptor TCR Pathway During Staph A. Infection WP3863	3	Axon Guidance WP5289	0.02233	0.9997	2.48	9.42	CDC42;SEMA6C;FZD3;BMPR2;DCC;PARD3;BOC;ROBO1
TGFB2;IRAK1;ECSIT;TNF;MAP2K6	18.13	4.08	0.9998	0.01171	Signal Transduction Through IL1R WP4496	4	Purine Metabolism And Related Disorders WP4224	0.02292	0.9997	4.17	15.73	MOCOS;AMPD1;PFAS;PAICS
TGFB2;CD40LG;CD80;CD28;TNFSF9;PDCD1	15.08	3.43	0.9998	0.01225	T Cell Modulation In Pancreatic Cancer WP5078	5	Embryonic Stem Cell Pluripotency Pathways WP3931	0.02590	0.9997	2.06	7.52	FZD1;FGF6;FGF7;FZD3;BMPR2;EGF;HNF1A;WNT1;FGF12;MAP2K5;MAP2K6
CD80;CD28;PTPN6	24.58	6.22	0.9998	0.01918	Cancer Immunotherapy By CTLA4 Blockade WP4582	6	GLP 1 From Intestine And Pancreas Role In Glucose Homeostasis WP5452	0.03064	0.9997	9.88	34.44	GLP1R;PCSK1
SCP2;NR1I2;LBP;CYP7B1;SLC27A2;CYP8B1	11.95	3.04	0.9998	0.01976	Oxysterols Derived From Cholesterol WP4545	7	Involvement Of Secretase In Neurodegenerative Diseases WP5372	0.04592	0.9997	4.24	13.05	SRPK2;BDNF;TARDBP
IRAK1;PELI2;ECSIT;MAP2K7;PRKCZ;MAP2K6	10.47	2.85	0.9998	0.02551	IL1 Signaling WP195	8	Genes Associated With The Development Of Rheumatoid Arthritis WP5033	0.05319	0.9997	3.95	11.60	STAT4;CTLA4;CD244
ITK;CD28;PTPN6;PDCD1	13.50	3.80	0.9998	0.02869	T Cell Receptor And Co Stimulatory Signaling WP2583	9	FTO Obesity Variant Mechanism WP3407	0.05365	0.9997	6.59	19.27	FTO;IRX5
TGFB2;CD4;CD40LG;CD28	12.53	3.65	0.9998	0.03221	Selective Expression Of Chemokine Receptors T Cell Polarization WP4494	10	Pre Implantation Embryo WP3527	0.05996	0.9997	2.28	6.43	MOS;IRX5;CELF3;NKX2-1;SOX8;MYBL1
					KEGG 2021 Human		KEGG 2021 Human
Genes	Combined score	Odds Ratio	Adjusted p-value	P-value	Name	Index	Name	P-value	Adjusted p-value	Odds Ratio	Combined score	Genes
RPL4;RPL5;RPL32;RPL21;RPS8;RPL23;RPL12;RPSA;RPL6;MRPL21;RPS16;RPL18A;RPLP2;RPS2;RPS12	14.13	2.41	0.7420	0.002832	Ribosome	1	Ribosome	0.04250	1.000	1.78	5.62	RPL5;RPL32;RPL21;RPS8;RPL23;RPSA;RPS3A;RPL6;MRPL11;RPS16;RPLP2;RPS2;RPS12
CDC42;ITK;CD4;CD40LG;CD28;PTPN6;PDCD1;MAP2K7;CD3E;TNF	10.70	2.43	1.000	0.01236	T cell receptor signaling pathway	2	Axon guidance	0.05781	1.000	1.65	4.71	EPHA5;SEMA6C;FZD3;EPHA6;BMPR2;TRPC3;DCC;SEMA4G;ROBO1;EFNB2;CDC42;PPP3CA;PARD3;BOC
CD40LG;CD80;CD28;GZMB;TNF	13.38	3.46	1.000	0.02085	Allograft rejection	3	Spinocerebellar ataxia	0.08560	1.000	1.65	4.06	SEM1;NOP56;BECN1;PSMC5;BEAN1;DAB1;TRPC3;PRKCB;PSMC2;SLC1A6;MAP3K5
CD4;CD40LG;AIRE;RFXAP;CD3E	13.38	3.46	1.000	0.02085	Primary immunodeficiency	4	Coronavirus disease	0.09668	1.000	1.47	3.43	RPL5;RPL32;RPL21;PRKCB;RPS8;RPL23;RPSA;RPS3A;RPL6;RPS16;IRAK1;CASP1;RPLP2;TLR8;RPS2;RPS12
SCP2;CYP7B1;CYP8B1	16.71	4.88	1.000	0.03263	Primary bile acid biosynthesis	5	Endocytosis	0.1033	1.000	1.43	3.26	PSD;CAV3;ZFYVE9;ARAP2;WASL;ACTR3B;IGF2R;CDC42;ZFYVE16;RAB31;KIF5C;PARD3;PIP5KL1;RUFY2;STAM2;VPS28;CHMP5
CD80;PTPRN;CD28;GZMB;TNF	10.18	3.00	1.000	0.03371	Type I diabetes mellitus	6	Amyotrophic lateral sclerosis	0.1140	1.000	1.34	2.91	DNAH3;BECN1;VCP;DNAI2;DNAH7;DNAH8;DERL1;SLC1A2;COX6C;SEM1;PPP3CA;PSMC5;KIF5C;TUBB3;PSMC2;CASP1;SRSF3;MATR3;HAP1;TARDBP;PFN2;MAP3K5;MAP2K6
RPL4;RPL5;RPL32;RPL21;RPS8;RPL23;RPL12;RPSA;TNF;RPL6;RPS16;RPL18A;IRAK1;RPLP2;RPS2;RPS12	5.59	1.70	1.000	0.03715	Coronavirus disease	7	Various types of N-glycan biosynthesis	0.1172	1.000	2.26	4.84	B4GALT3;CHST9;DAD1;ALG13
GALNT6;GALNT13;ST6GALNAC2;B3GNT3	7.85	2.85	1.000	0.06357	Mucin type O-glycan biosynthesis	8	Protein digestion and absorption	0.1245	1.000	1.67	3.47	PRSS1;CPB2;MME;COL22A1;COL7A1;SLC1A1;COL8A2;SLC3A2
GSTM4;CAV3;MAP2K7;TNF;PRKCZ;SELE;ACVR2B;MAP2K5;TXN2;MAP2K6	4.72	1.77	1.000	0.06954	Fluid shear stress and atherosclerosis	9	Adherens junction	0.1273	1.000	1.83	3.76	CDC42;TCF7L2;PARD3;WASL;ACTN4;SSX2IP
CD4;EGF;CD28;PTPN6;PDCD1;CD3E;MAP2K6	4.88	1.95	1.000	0.08153	PD-L1 expression and PD-1 checkpoint pathway in cancer	10	NF-kappa B signaling pathway	0.1295	1.000	1.65	3.37	EDARADD;IRAK1;PLAU;PRKCB;LBP;CXCL3;MALT1;TNFSF13B
					CellMarker 2024		CellMarker 2024
Genes	Combined score	Odds Ratio	Adjusted p-value	P-value	Name	Index	Name	P-value	Adjusted p-value	Odds Ratio	Combined score	Genes
CD4;CD28;CD27;GZMB;CD3E	1610.19	114.30	0.0005978	7.616e-7	CD4+ Cytotoxic T2 Cell Peripheral Blood Human	1	Neuron Hypothalamus Mouse	0.006153	0.8170	6.60	33.59	PTPRZ1;TUBB3;SYP;HCRT
CD4;CD28;CD27;GZMB;CD3E	454.29	38.09	0.002599	0.000006621	CD4+ Cytotoxic T1 Cell Peripheral Blood Human	2	Epithelial Cell Vein Human	0.007557	0.8170	9.89	48.32	NELL2;FLRT2;PIEZO2
CD4;CD28;CD27;CD3E	458.13	45.66	0.01149	0.00004392	CD4+ Central Memory Like T (Tcm-like) Cell Peripheral Blood Human	3	Exhausted T(Tex) Cell Undefined Human	0.007743	0.8170	6.09	29.61	EOMES;CTLA4;IFIT3;CD244
CD4;CD40LG;CD28;CD27;PDCD1;CD3E	110.07	11.44	0.01298	0.00006613	CD4+ T Cell Undefined Human	4	Cardiomyocyte Heart Muscle Mouse	0.01041	0.8170	8.48	38.70	HCN4;MYH6;HCN1
CD4;TRAT1;CD28;CD27;PDCD1;CD3E	97.97	10.56	0.01463	0.00009321	T Cell Liver Human	5	Osteocyte Bone Marrow Mouse	0.01041	0.8170	8.48	38.70	FBLN7;IRX5;PTPRZ1
CD4;CD28;CD27;CD3E;TNF	108.67	12.69	0.02147	0.0001915	Activated T Cell Skin Human	6	Cardiomyocyte Heart Mouse	0.01168	0.8170	5.28	23.49	ALCAM;CAV3;TNNC1;MYH6
CD4;CD28;CD27;CD3E	195.43	22.83	0.02147	0.0001915	Naive CD4+ T Cell Blood Human	7	Secretory Progenitor Cell Small Intestine Human	0.01171	0.8170	3.50	15.55	CACNB4;KCNT2;LAMA1;BANK1;CC2D2A;HCN1
CD4;CD28;CD27;PDCD1;CD3E	71.75	9.52	0.05226	0.0005326	T Cell Bone Marrow Mouse	8	Natural Killer Cell Undefined Mouse	0.01671	0.8170	4.66	19.05	EOMES;FCGR3A;MME;NFIL3
CD4;CD28;CD3E	248.48	34.21	0.05589	0.0007000	T Cell Lymphoid Tissue Mouse	9	M?ller Glial Cell Retina Mouse	0.02110	0.8170	13.18	50.84	SLC3A2;RLBP1
EOMES;CD4;GZMB;PDCD1;CD3E	63.68	8.79	0.05589	0.0007120	T Cell Lung Mouse	10	Neutrophil Nasal Polyp Human	0.02227	0.8170	5.93	22.57	FCGR3A;FPR3;CXCL3

## Sheet: Female BPA(0.5+50) Enrichr
		WikiPathways 2024 Human
	Index	Name	P-value	Adjusted p-value	Odds Ratio	Combined score		Genes
	1	T Cell Receptor And Co Stimulatory Signaling WP2583	0.004011	0.9990	4.60	25.41		PPP3CA;RASA1;CD28;PTPN6;NFKB1;IL2
	2	Development Of Ureteric Derived Collecting System WP5053	0.005993	0.9990	2.98	15.26		ROBO2;GRIP1;BMP2;MYCN;BMPER;SMO;LHX1;FREM1;FGFR2
	3	Splicing Factor NOVA Regulated Synaptic Proteins WP4148	0.008298	0.9990	3.38	16.18		CDH2;CHL1;APLP2;ANK3;GRIN2B;CLASP1;MAPK4
	4	ADHD And Autism ASD Pathways WP5420	0.01732	0.9990	1.55	6.30		GABRB3;ABCD4;BECN1;KCNA4;DBH;ALDH1L2;ADRA1A;GLS;GRIP1;GRM2;SCN7A;PCBD1;CACNG1;GRIA4;GABRA2;ACE;SYT1;CNTN5;AADAT;CNTN6;AKR1C1;GABRA3;KMO;GRIN2B;GNMT;GKAP1;IMPDH1;DLG5;SHANK2;ADGRL3;CNTNAP4
	5	Induction Of Autophagy And TLR Signaling By Graphene Oxide WP5336	0.02074	0.9990	6.32	24.48		BECN1;TLR4;NFKB1
	6	Hippo Signaling Regulation WP4540	0.02144	0.9990	2.14	8.21		YAP1;CDC42;CDH2;CDH11;KDR;CDH12;CDH9;FGFR2;TEAD2;IGF1R;EPHA2
	7	Phosphodiesterases In Neuronal Function WP4222	0.03057	0.9990	2.51	8.76		ADCY10;PDE6H;PDE4D;PDE6A;PDE8B;ADCY8;GRIN2B
	8	Hair Follicle Development Organogenesis Part 2 Of 3 WP2839	0.03152	0.9990	3.12	10.79		FZD1;SMO;GJB6;NFKB1;FGFR2
	9	Genes Controlling Nephrogenesis WP4823	0.03523	0.9990	2.66	8.91		ROBO2;ITGA3;LAMB2;LHX1;KDR;FGFR2
	10	MicroRNAs In Cardiomyocyte Hypertrophy WP1544	0.04284	0.9990	2.05	6.47		FZD1;PPP3CA;NPPA;PLA2G2A;MAP2K7;MAPK4;NFKB1;FGFR2;IGF1R
		KEGG 2021 Human
	Index	Name	P-value	Adjusted p-value	Odds Ratio	Combined score		Genes
	1	Maturity onset diabetes of the young	0.05519	1.000	3.06	8.88		PAX4;SLC2A2;PAX6;NKX2-2
	2	Cocaine addiction	0.05528	1.000	2.35	6.81		GRM2;CREB3L4;BDNF;PDYN;GRIN2B;NFKB1
	3	Purine metabolism	0.05896	1.000	1.73	4.90		GUCY2C;PRPS2;ADCY10;PDE6H;IMPDH1;PDE4D;NTPCR;PDE6A;PDE8B;ADCY8;PRPS1L1;GUCY2F
	4	Nicotine addiction	0.07164	1.000	2.41	6.35		GABRB3;GABRA2;GABRA3;GRIN2B;GRIA4
	5	Glutamatergic synapse	0.1074	1.000	1.62	3.62		GRM2;PPP3CA;GNG3;GNB3;PLA2G4A;ADCY8;GRIN2B;SHANK2;GLS;GRIA4
	6	Morphine addiction	0.1386	1.000	1.62	3.21		GABRB3;GABRA2;GNG3;PDE4D;GABRA3;GNB3;PDE8B;ADCY8
	7	Axon guidance	0.1447	1.000	1.41	2.72		ROBO2;TRPC5;UNC5A;WNT5B;SEMA3D;SEMA6D;UNC5D;CDC42;PPP3CA;SMO;RASA1;LRRC4C;SRGAP1;EPHA2
	8	Various types of N-glycan biosynthesis	0.1738	1.000	1.92	3.37		B4GALT3;DAD1;STT3B;B4GALNT4
	9	Glycosaminoglycan biosynthesis	0.1754	1.000	1.75	3.05		B4GALT3;CHST7;EXTL1;UST;CHSY3
	10	Amphetamine addiction	0.1902	1.000	1.60	2.66		PPP3CA;CREB3L4;CAMK4;PDYN;GRIN2B;GRIA4
		CellMarker 2024
	Index	Name	P-value	Adjusted p-value	Odds Ratio	Combined score		Genes
	1	Endothelial Cell Corneal Endothelium Human	0.001621	0.6208	25.28	162.41		CDH2;COL8A1;SLC4A11
	2	Exausted T(Tex) Cell Undefined Human	0.001621	0.6208	25.28	162.41		LAG3;TOX2;GZMB
	3	Stem Cell Embryo Human	0.004698	0.7671	7.49	40.17		SOX2;PAX6;NANOG;GNL3
	4	Epithelial Cell Transformed Artery Human	0.01607	0.7671	4.82	19.89		DLL4;NELL2;GJA4;KDR
	5	T Cell Spleen Mouse	0.01948	0.7671	4.49	17.70		NELL1;LAG3;CXCR5;GZMB
	6	Primordial Germ Cell Embryo Mouse	0.02074	0.7671	6.32	24.48		SOX2;TDRD12;NANOG
	7	Rheaume Et al.Nat Commun.29 Retina Mouse	0.02074	0.7671	6.32	24.48		HSD11B2;PIEZO2;SCN7A
	8	Pluripotent Stem Cell Undefined Human	0.02653	0.7671	5.62	20.38		SOX2;CDH11;NANOG
	9	Epithelial Cell Thyroid Human	0.02653	0.7671	5.62	20.38		IYD;DIO2;ID4
	10	Lake Et al.Science.Ex4 Brain Human	0.02653	0.7671	5.62	20.38		NEUROD6;LYPD6B;PCDH20

## Sheet: Male BPA(0.5+50) Enrichr
		WikiPathways 2024 Human
	Index	Name	P-value	Adjusted p-value	Odds Ratio	Combined score		Genes
	1	Cytoplasmic Ribosomal Proteins WP477	2.332e-8	0.00001210	5.36	94.27		RPL4;RPL5;RPL3;RPL32;RPL21;RPL10;RPS8;RPL23;RPL12;RPL22;RPSA;RPS3A;RPL6;RPS16;RPL18A;RPS3;RPLP2;RPS2;RPL17;RPS12
	2	8Q11 23 RB1CC1 Copy Number Variation WP5412	0.008415	0.9992	6.00	28.69		GABARAPL2;ATG16L1;TNF;MAP3K5
	3	MYD88 Distinct Input Output Pathway WP3877	0.01301	0.9992	5.15	22.35		IRAK1;TLR9;TLR8;TLR10
	4	Induction Of Autophagy And TLR Signaling By Graphene Oxide WP5336	0.01756	0.9992	6.75	27.29		BECN1;TLR9;TNF
	5	MicroRNAs In Cardiomyocyte Hypertrophy WP1544	0.03054	0.9992	2.19	7.65		FZD1;RCAN1;PRKCB;EGF;MAP2K7;TNF;PIK3CG;MAP2K5;MAP2K6
	6	Cancer Immunotherapy By PD 1 Blockade WP4585	0.03058	0.9992	3.79	13.22		CD3G;NFATC1;PDCD1LG2;PDCD1
	7	Translation Inhibitors In Chronically Activated PDGFRA Cells WP4566	0.03285	0.9992	2.70	9.23		EIF4A2;EIF4A1;MAP2K7;PIK3CG;MAP2K5;MAP2K6
	8	GLP 1 From Intestine And Pancreas Role In Glucose Homeostasis WP5452	0.03618	0.9992	8.99	29.85		GLP1R;PCSK1
	9	miRNA Role In Immune Response In Sepsis WP4329	0.04349	0.9992	2.81	8.82		IRAK1;CCL4;GZMB;TLR8;TNF
	10	Translation Factors WP107	0.04678	0.9992	2.46	7.52		EIF4A2;EEF1B2;EIF4A1;EIF5;EIF4H;EIF3E
		KEGG 2021 Human
	Index	Name	P-value	Adjusted p-value	Odds Ratio	Combined score		Genes
	1	Ribosome	0.00002959	0.008079	2.95	30.71		RPL4;RPL5;RPL3;RPL32;RPL21;RPL10;RPS8;RPL23;RPL12;RPL22;RPSA;RPS3A;RPL6;MRPL11;MRPS9;RPS16;RPL18A;RPS3;RPLP2;RPS2;RPL17;RPS12
	2	Coronavirus disease	0.0002430	0.03317	2.30	19.13		RPL4;RPL5;RPL3;RPL32;RPL10;RPL12;CGAS;TNF;RPL6;RPS16;RPL18A;IRAK1;C3AR1;RPS3;RPLP2;RPS2;RPL17;RPS12;RPL21;PRKCB;RPS8;RPL23;RPL22;RPSA;RPS3A;TLR8
	3	NF-kappa B signaling pathway	0.008629	0.7202	2.36	11.21		CYLD;TICAM2;IRAK1;CCL21;PRKCB;CCL4;LBP;LTB;TNF;CARD14;MALT1;TNFSF13B
	4	Primary bile acid biosynthesis	0.01055	0.7202	5.54	25.23		CYP27A1;CYP39A1;CYP46A1;CYP7B1
	5	African trypanosomiasis	0.04349	1.000	2.81	8.82		PRKCB;TLR9;PLCB1;TNF;SELE
	6	Fluid shear stress and atherosclerosis	0.06380	1.000	1.70	4.69		BMPR2;GSTA5;CAV3;SUMO2;MAP2K7;TNF;SELE;MAP2K5;ACVR2A;TXN2;MAP3K5;MAP2K6
	7	Endocytosis	0.07522	1.000	1.47	3.81		ARF3;HSPA8;RAB5C;PDCD6IP;CAV3;ZFYVE9;ARAP2;WASL;ACTR3B;IGF2R;ARFGAP2;ZFYVE16;RAB31;RUFY2;KIF5A;FOLR2;STAM2;VPS28;CHMP5
	8	GABAergic synapse	0.09729	1.000	1.78	4.15		GABRB3;GABARAPL2;KCNJ6;ADCY9;PRKCB;GNG4;GABRA3;GNB3
	9	Toll-like receptor signaling pathway	0.09813	1.000	1.71	3.96		TICAM2;IRAK1;CCL4;TLR9;TLR8;LBP;MAP2K7;TNF;MAP2K6
	10	Thyroid hormone synthesis	0.1001	1.000	1.85	4.27		ADCY9;PRKCB;GPX5;GPX8;LRP2;PLCB1;PDIA4
		CellMarker 2024
	Index	Name	P-value	Adjusted p-value	Odds Ratio	Combined score		Genes
	1	T Cell Kidney Mouse	0.0007637	0.5558	6.77	48.57		ITK;RPS16;SATB1;RPL12;CD3G;LTB
	2	Cytotoxic Double-Positive T Cell Liver Human	0.001351	0.5558	27.01	178.46		GZMB;TNF;KLRG1
	3	CD8+ T Cell Lymph Human	0.002595	0.5558	18.01	107.21		ENTPD1;GZMB;PDCD1
	4	Transit Amplifying (TA) Cell Intestinal Crypt Mouse	0.003073	0.5558	2.40	13.91		RPL4;RPL5;RPL3;RPL32;RPL10;RPS8;RPL12;RPSA;PRAP1;RPL6;EEF1B2;RPS16;RPL18A;RPS2;RPL17
	5	Natural Killer Cell Testis Human	0.004364	0.5558	13.50	73.38		KLRB1;GZMB;KLRG1
	6	Regulatory T(Treg) Cell Bile Duct Human	0.004364	0.5558	13.50	73.38		ENTPD1;GZMB;PDCD1
	7	Beta Cell Pancreatic Islet Mouse	0.006582	0.5558	6.55	32.91		GLP1R;PDX1;PRLR;KLRG1
	8	CD4+ T Cell Stomach Human	0.007429	0.5558	4.74	23.25		CD2;CD3G;RPS3A;EIF3E;LTB
	9	T Cell Stomach Human	0.007429	0.5558	4.74	23.25		CD2;KLRB1;TRAT1;SH2D1A;CD3G
	10	Natural Killer Cell Skin Human	0.009264	0.5558	3.73	17.47		EOMES;FCGR3A;KLRB1;CCL4;GZMB;CD3G
