# Supplementary material for: Developmental low-dose bisphenol A exposure leads to extensive transcriptome female masculinization and male feminization later in life
Source: Commun Med (Lond). 2025 Oct 1;5:410. doi: 10.1038/s43856-025-01119-8 (PMC12488919; doi:10.1038/s43856-025-01119-8)
Supplement: Supplementary file 6 — Supplementary Data 3 [file 43856_2025_1119_MOESM6_ESM.xlsx]

## Sheet: female (BPA0.5+BPA50)
Probe_ID	Female Control, FC (avg intensity)	Female BPA, fBPA(0.5+50) (avg intensity)	fBPA(0.5+50) vs FC (fold change)	fBPA(0.5+50) vs FC (p-value)	Associated Gene Symbol
17626893	2.06013	0.429517	-4.79638	0.00029433	Ces2i
17601989	2.85553	0.960637	-2.97254	0.0070543	P3h3
17601463	3.29588	1.22309	-2.69471	0.00868745	Atn1
17736646	2.37454	1.02722	-2.31161	0.0473642	Cdh9
17724174	2.93432	1.364	-2.15126	0.0283545	Mapk4
17601275	3.69079	1.84424	-2.00126	0.0264844	Phb2
17708049	2.58973	1.33915	-1.93387	0.011408	Fat1
17851266	3.21269	1.77611	-1.80884	0.0423659	Olr1295
17608649	3.09779	1.84409	-1.67985	0.0482003	Gpbp1l1
17684952	2.27118	1.38542	-1.63935	0.0354988	Pla2g4a
17879069	3.07797	1.89355	-1.6255	0.0415366	ENSRNOG00000063829
17606469	3.86547	2.38851	-1.61836	0.0182383	Pou6f1
17754684	2.53529	1.61908	-1.56588	0.047921	Fam13c
17791912	2.61137	1.73122	-1.5084	0.0367071	ENSRNOG00000069491
17723667	3.70524	2.47391	-1.49773	0.0296975	Mir3557
17818447	2.75055	1.8628	-1.47656	0.0153931	Rtl1
17689278	2.45612	1.67225	-1.46875	0.0113123	Adgrl3
17724855	3.25048	2.23201	-1.4563	0.026181	Tmem241
17727712	2.93617	2.04912	-1.43289	0.000230221	LOC100910721
17712292	3.54071	2.52202	-1.40392	0.00426888	Zfp703
17834450	3.46704	2.48229	-1.39671	0.0297498	Olr1096
17604799	4.17888	3.02891	-1.37967	0.00146074	Txndc15
17789144	2.83455	2.06651	-1.37166	0.0320933	Sema3d
17800491	3.32479	2.44049	-1.36235	0.00859862	Dhcr24
17843235	3.71974	2.73545	-1.35982	0.0281363	Olr1203
17842866	3.81956	2.85923	-1.33587	0.00827594	Aplp2
17824947	5.19867	3.95273	-1.31521	0.0219035	ENSRNOG00000065283
17717621	3.64231	2.79594	-1.30271	0.0413599	Dlat-ps1
17607881	3.64526	2.81897	-1.29312	0.00221746	Apip
17879490	2.91289	2.26062	-1.28853	0.0422131	RGD1566008
17608495	4.25778	3.31474	-1.2845	0.0373981	Rad51b
17637274	3.88475	3.04332	-1.27648	0.00807126	RGD1563217
17613318	3.36277	2.65312	-1.26748	0.01706	Vom1r44
17791704	3.39483	2.6812	-1.26616	0.0166528	Ccser1
17815732	2.82897	2.23645	-1.26494	0.0395523	Stxbp6
17623958	4.31782	3.41645	-1.26383	0.00262865	Best1
17633780	3.89999	3.08806	-1.26292	0.0349791	LOC103691155
17639986	3.8954	3.08459	-1.26286	0.0119043	Tex40
17767085	4.41064	3.4945	-1.26216	0.00542733	Cst12
17742150	3.79985	3.01517	-1.26025	0.00137553	Olfm3
17766080	4.05214	3.22754	-1.25549	0.00457413	Fbln7
17645017	3.0935	2.48334	-1.2457	0.0104356	Mir218-2
17699417	4.10019	3.29489	-1.24441	0.0170959	C1qtnf9
17718732	3.14506	2.52833	-1.24393	0.0230404	Jarid2
17737825	4.06304	3.26989	-1.24256	0.0140174	Sox2
17693277	2.9435	2.37257	-1.24064	0.0348943	LOC685667
17612974	4.28027	3.45608	-1.23847	0.0146282	Vom1r37
17602405	4.90171	3.96461	-1.23637	0.0416721	Iscu
17760090	3.36301	2.73416	-1.23	0.0346224	LOC100359989
17629867	3.01441	2.45091	-1.22991	0.0299101	Vom2r33
17806938	4.07093	3.31195	-1.22917	0.010043	Olr833
17606887	4.69969	3.85047	-1.22055	0.0108759	Galnt6
17766023	4.69289	3.84875	-1.21933	0.0088633	LOC499886
17728879	3.56876	2.93504	-1.21591	0.0036569	Adgre5
17619435	3.86046	3.17516	-1.21583	0.0291636	Olr276
17654396	4.91473	4.06687	-1.20848	0.0132145	Dnase1l2
17831021	4.08818	3.39358	-1.20468	0.0333152	RGD1306782
17635673	4.49146	3.7311	-1.20379	0.0156196	Olr150
17830066	4.51953	3.75514	-1.20356	0.0428416	Spatc1
17612978	3.98757	3.31415	-1.2032	0.031844	Vom1r38
17791554	4.05922	3.37796	-1.20168	0.0251108	Neurod6
17605917	3.76262	3.13258	-1.20112	0.0137645	Thrap3
17835652	4.52298	3.76663	-1.2008	0.0154979	Syt1
17666510	4.05791	3.3962	-1.19484	0.0310212	Fgf12
17857689	4.36301	3.65558	-1.19352	0.00338665	Znrd1-as1
17713211	3.722	3.1191	-1.19329	0.046321	Col4a1
17699751	4.45795	3.74382	-1.19075	0.0423515	Adra1a
17878238	3.97212	3.3392	-1.18954	0.0329069	ENSRNOG00000003025
17828539	3.1555	2.65299	-1.18941	0.0367814	ENSRNOG00000029354
17602047	4.75524	4.00128	-1.18843	0.0111041	Gpr162
17634523	4.96187	4.18811	-1.18475	0.0109198	Fsd2
17774325	3.96437	3.3579	-1.18061	0.0072564	Olr690
17737285	3.96703	3.36045	-1.18051	0.0376694	Il7
17795801	4.1121	3.48399	-1.18028	0.0125568	Tas2r103
17880505	3.89526	3.30679	-1.17796	0.0256133	RGD1565369
17851355	4.49618	3.82357	-1.17591	0.00721629	RGD1560789
17651595	4.62068	3.93243	-1.17502	0.00307675	Higd1b
17635729	3.26562	2.782	-1.17384	0.0492281	Olr183
17794664	3.69703	3.14953	-1.17384	0.0428158	Vom2r50
17775749	4.11249	3.50352	-1.17382	0.0350581	Ppp1r14d
17824049	4.06723	3.46846	-1.17263	0.0174179	Serpina1f
17625488	4.17516	3.56113	-1.17242	0.0272828	LOC100361547
17763689	3.74821	3.19922	-1.1716	0.0115058	Olr594
17714898	4.43615	3.79366	-1.16936	0.0108438	Rnf144b
17618059	4.98906	4.26968	-1.16849	0.0192648	Or6aa1b
17794815	5.56527	4.76539	-1.16785	0.0119754	Lrrc23
17856378	4.15057	3.55964	-1.16601	0.0489077	Slc22a13
17873738	5.13744	4.40833	-1.16539	0.00693493	Nap1l3
17712678	4.05466	3.48152	-1.16462	0.0281528	Defb1
17850316	4.50767	3.87101	-1.16447	0.0294841	Ap1m2
17782679	4.5973	3.94819	-1.16441	0.0133288	Tas2r137
17818407	4.3157	3.70817	-1.16383	0.0105046	Mir433
17824855	8.30674	7.14408	-1.16274	0.00346479	LOC100359684
17813354	4.75471	4.08954	-1.16265	0.0294206	Mir429
17797213	4.74584	4.09015	-1.16031	0.00198275	Chd7
17863638	4.4585	3.8471	-1.15893	0.0214995	Lgsn
17603577	5.55189	4.79723	-1.15731	0.00518828	Api5
17851369	3.44196	2.9787	-1.15553	0.0464145	Olr1335
17634626	5.30737	4.59556	-1.15489	0.00978833	Cfap161
17815439	3.7707	3.26622	-1.15445	0.0376259	Prps1l1
17622566	4.78026	4.1452	-1.15321	0.00407029	Cars1
17792677	4.90771	4.25747	-1.15273	0.0236283	Cd207
17882261	5.3677	4.65818	-1.15232	0.0013581	Krtap24-1
17829856	4.2456	3.68499	-1.15213	0.00471906	Mir3586
17808518	4.21377	3.65815	-1.15188	0.00643266	LOC103692403
17751213	4.24918	3.68912	-1.15182	0.0444131	ENSRNOG00000054545
17680423	5.13548	4.46291	-1.1507	0.0115902	Tnni1
17797244	3.76236	3.27086	-1.15026	0.0419693	Ndufaf6
17840683	3.8617	3.35828	-1.1499	0.0351182	Olr1877
17831711	5.7036	4.96099	-1.14969	0.0139718	Rabl2
17697622	4.47304	3.89176	-1.14936	0.00131132	Fam107a
17685599	4.54776	3.95806	-1.14899	0.0125392	Axdnd1
17624558	5.04985	4.3953	-1.14892	0.0171172	Trpm3
17659365	4.92918	4.29044	-1.14887	0.00563879	Heatr9
17767047	4.52826	3.94198	-1.14873	0.0023674	Pax1
17633882	4.08785	3.5615	-1.14779	0.00360505	Igf1r
17679373	4.49222	3.91741	-1.14673	0.0200809	Tnfrsf11a
17639613	4.46127	3.8927	-1.14606	0.0030548	Ovol1
17686990	4.29205	3.74693	-1.14548	0.00790394	Mir350
17774283	3.50292	3.06308	-1.14359	0.0250112	Olr657
17808538	4.12973	3.61308	-1.14299	0.0214102	Ifna16l1
17767091	4.59863	4.02541	-1.1424	0.043791	Cst8
17810194	5.25984	4.60426	-1.14239	0.0194531	Mir30e
17880901	3.80738	3.33299	-1.14233	0.01839	Lca5
17685238	4.67044	4.09115	-1.1416	0.0174495	Lamc2
17792808	4.41122	3.86461	-1.14144	0.0406655	Cml2
17785460	3.86189	3.38617	-1.14049	0.0373896	Iqsec1
17700468	4.33607	3.80373	-1.13995	0.0347635	Tbc1d4
17728221	4.56248	4.00364	-1.13958	0.0415736	Ces1a
17762178	4.98941	4.37866	-1.13948	0.00391441	RGD1564306
17743049	4.50506	3.95415	-1.13932	0.012891	Adh1-ps1
17842699	5.38123	4.72836	-1.13808	0.00404319	Bmper
17806133	2.98264	2.62661	-1.13555	0.0392655	Nkain3
17629290	4.94189	4.3541	-1.135	0.00666757	Mir290
17738003	4.3942	3.87502	-1.13398	0.037163	Adad1
17877456	4.46468	3.93767	-1.13384	0.0106046	Cldn34e
17646399	5.0374	4.44562	-1.13312	0.0250026	Drc3
17834496	5.00645	4.41854	-1.13306	0.00651113	RGD1566251
17702253	7.49068	6.61497	-1.13238	0.0444531	ENSRNOG00000063168
17881771	4.78312	4.22499	-1.1321	0.00770373	Ceacam12
17740475	5.14105	4.54227	-1.13182	0.019618	LOC102554691
17600395	5.36669	4.74178	-1.13179	0.0187341	Lypla2
17754983	4.84119	4.27889	-1.13141	0.0103158	Pcbd1
17703315	4.7653	4.2142	-1.13077	0.0461842	Gjb6
17738401	3.60949	3.19232	-1.13068	0.0263356	Slc7a11
17764450	7.82762	6.92328	-1.13062	0.0139109	Pax6
17725991	5.55938	4.92352	-1.12915	0.0238393	Gpr151
17764518	4.97508	4.40732	-1.12882	0.000968974	Kcna4
17809798	4.70326	4.16756	-1.12854	0.0335993	Artn
17745976	5.41564	4.80079	-1.12807	0.029927	Pdzd2
17774863	4.7868	4.24523	-1.12757	0.0101652	Lrrc4c
17710750	4.53971	4.02829	-1.12696	0.0409718	Ccdc194
17730018	4.37966	3.89242	-1.12517	0.0485484	Tat
17609909	5.07962	4.51638	-1.12471	0.00812253	Tm2d1
17881435	4.93663	4.39024	-1.12446	0.0292017	Zbtb7c
17676816	4.68395	4.16831	-1.12371	0.0429014	RGD1560262
17606363	5.47793	4.87746	-1.12311	0.0071237	Tfcp2
17653798	4.18415	3.7284	-1.12224	0.0280649	Tmem114
17830795	4.50035	4.01274	-1.12151	0.0127876	Fam83f
17763083	5.20083	4.63849	-1.12123	0.0231855	Hoxd3
17762220	4.52155	4.03339	-1.12103	0.0161453	Arl6ip6
17606729	5.55064	4.95531	-1.12014	0.0061694	Cela1
17789270	4.97154	4.43912	-1.11994	0.039396	Zfp804b
17696898	4.93535	4.40686	-1.11993	0.0223001	Dlg5
17775289	4.27078	3.81419	-1.11971	0.0455348	Olr760
17814334	5.5433	4.9566	-1.11837	0.000884475	Mapre3
17747758	4.02135	3.5997	-1.11713	0.0482165	Vom2r47
17791329	5.30256	4.74687	-1.11706	0.00212449	Npvf
17622979	3.79263	3.39695	-1.11648	0.0349042	Ccdc87
17766552	5.58701	5.00441	-1.11642	0.0198512	Bmp2
17659942	4.35527	3.9018	-1.11622	0.00625752	Nog
17860813	5.16034	4.62363	-1.11608	0.0303274	Nyap2
17674212	4.43409	3.97607	-1.11519	0.0301939	Oas1e
17826812	4.17572	3.74439	-1.11519	0.0168167	Cyp4f4
17848271	4.5748	4.10263	-1.11509	0.00517748	Prss44
17604043	5.58058	5.00665	-1.11463	0.0166834	Tm9sf2
17768497	5.17587	4.64486	-1.11432	0.0146948	Dhx35
17681666	5.11945	4.59558	-1.11399	0.0362415	Gpa33
17856953	4.71242	4.23039	-1.11394	0.0367306	Efhb
17767488	4.75758	4.27161	-1.11377	0.0326039	Xkr7
17651028	6.73393	6.04675	-1.11364	0.0134201	Krtap31-1
17878161	6.04498	5.43029	-1.1132	0.00374386	Cited1
17824104	4.23864	3.80826	-1.11301	0.039568	LOC299277
17797967	4.49111	4.03579	-1.11282	0.0180481	Ifnk
17733825	4.68383	4.20953	-1.11267	0.00919238	Dynlrb2
17882705	4.62437	4.15722	-1.11237	0.0184472	Mep1b
17872065	4.50203	4.04757	-1.11228	0.0292628	Msl3
17675050	5.10452	4.59167	-1.11169	0.00918791	Map2k7
17877718	5.38148	4.84122	-1.11159	0.00553016	RGD1561382
17635738	4.74884	4.27239	-1.11152	0.0263203	Olr193
17618268	4.32629	3.89416	-1.11097	0.0401248	Ccdc90b
17708420	5.43705	4.89495	-1.11075	0.0135457	Unc5d
17825279	4.91506	4.42572	-1.11057	0.0218438	Abcb5
17763067	4.60143	4.14486	-1.11015	0.0339125	Hoxd8
17652017	4.86222	4.38074	-1.10991	0.0137282	Ace3
17664320	6.03761	5.4404	-1.10977	0.019942	Robo2
17724626	4.88951	4.40636	-1.10965	0.0128291	Neto1
17634776	4.44673	4.00777	-1.10953	0.0160276	Olr29
17636421	4.54313	4.09646	-1.10904	0.0183073	Calca
17635528	5.61368	5.06262	-1.10885	0.0106094	Olr51
17600465	5.69777	5.13912	-1.10871	0.0175854	Gdi2
17615434	5.08914	4.59258	-1.10812	0.03168	Sbsn
17603043	5.84311	5.27586	-1.10752	0.00786067	Tcea1
17781889	4.68147	4.22785	-1.10729	0.0311373	Spam1
17734535	5.16601	4.6683	-1.10661	0.0258965	LOC102547637
17659474	4.76823	4.30918	-1.10653	0.0392741	Lhx1
17685929	4.79395	4.33418	-1.10608	0.0458074	RGD1309106
17797006	4.998	4.51898	-1.106	0.0302949	Rgs20
17794339	4.79643	4.33683	-1.10598	0.0193383	Wnt5b
17827966	4.98088	4.50374	-1.10594	0.0294681	Lrriq1
17723019	5.17452	4.67971	-1.10574	0.0259515	Trim36
17802918	5.23712	4.73755	-1.10545	0.038486	Extl1
17736692	5.15097	4.66087	-1.10515	0.00590113	Cdh12
17820421	5.44416	4.92799	-1.10474	0.0188492	Clip4
17857472	4.84022	4.38227	-1.1045	0.0148143	Gnmt
17731090	4.59164	4.15827	-1.10422	0.0497826	Capn9
17883003	4.66983	4.23016	-1.10394	0.0366501	ENSRNOG00000063076
17635954	5.12834	4.64553	-1.10393	0.0378042	LOC499235
17745923	4.27561	3.87446	-1.10354	0.0282619	LOC499542
17602575	5.73678	5.19976	-1.10328	0.0154477	Polr2e
17636019	4.87446	4.4183	-1.10324	0.0258504	Ric3
17855546	4.70559	4.26641	-1.10294	0.027486	Lsmem2
17779078	5.04505	4.57475	-1.1028	0.0107682	Jph2
17715355	5.93752	5.38486	-1.10263	0.0317871	RGD1564786
17845434	4.57411	4.14842	-1.10262	0.0387834	C2cd4b
17816841	5.1634	4.68296	-1.10259	0.0306449	Sptb
17770130	5.37706	4.87768	-1.10238	0.000955219	Noxa1
17657885	5.10519	4.63244	-1.10205	0.0014633	LOC497938
17874027	5.52338	5.01202	-1.10203	0.00719182	Arxes2
17723923	4.59889	4.17316	-1.10202	0.0270263	Cplx4
17749195	4.58728	4.16296	-1.10193	0.0459865	Lce1f
17703296	4.7996	4.35564	-1.10193	0.0383693	LOC100912477
17794908	5.077	4.60841	-1.10168	0.00516352	Lag3
17878909	4.41321	4.00654	-1.1015	0.0300303	Bex2
17649608	4.4166	4.01292	-1.10059	0.0424163	Wfdc17
17881821	5.46061	4.96175	-1.10054	0.036123	LOC102554391
17689138	4.7484	4.31464	-1.10053	0.0275454	Tmprss11g
17882335	4.58598	4.16713	-1.10051	0.0326583	ENSRNOG00000069933
17809486	5.36249	4.87313	-1.10042	0.0310282	Nsun4
17707428	4.80062	4.364	-1.10005	0.0124318	Npy5r
17840689	4.94177	4.49238	-1.10004	0.00134731	Zfp641
17813301	4.76211	4.32945	-1.09994	0.0132025	Mxra8
17694801	4.21763	3.83499	-1.09978	0.0109108	Gba3
17613757	5.17755	4.71301	-1.09856	0.0297201	Ccdc8
17702030	5.70838	5.19781	-1.09823	0.0361457	Rnase11
17751175	4.90108	4.4628	-1.09821	0.00621561	Mettl14
17633360	6.73765	6.1353	-1.09818	0.0420344	LOC102552287
17843290	5.07666	4.62597	-1.09743	0.0350819	Olr1237
17800635	6.27907	5.72221	-1.09732	0.0148136	Glis1
17846278	4.76035	4.33822	-1.0973	0.0156288	Elovl4
17619676	5.7111	5.20555	-1.09712	0.0413129	Parva
17840175	4.88152	4.45021	-1.09692	0.0340528	Syt10
17845663	4.7462	4.32922	-1.09632	0.035364	Aldh1a2
17843707	5.69133	5.19143	-1.09629	0.00387535	Kmt2a
17655496	5.17605	4.72202	-1.09615	0.0135619	ENSRNOG00000071157
17764288	7.2563	6.62016	-1.09609	0.00181408	Pamr1
17623944	4.94317	4.51045	-1.09594	0.0136133	Scgb2a2
17660032	4.42593	4.0391	-1.09577	0.0345952	Kif2b
17676101	5.14672	4.69775	-1.09557	0.0480196	Slc29a4
17759240	5.13069	4.68334	-1.09552	0.00454362	RGD1561147
17842847	4.44017	4.05318	-1.09548	0.0188276	Adamts8
17609935	6.0938	5.56282	-1.09545	0.02736	Ccz1b
17846431	4.90104	4.47583	-1.095	0.0477597	Mrap2
17882831	5.56615	5.08496	-1.09463	0.00931759	Dnah10
17824344	5.21935	4.7685	-1.09455	0.0430286	Mir3576
17742246	4.60547	4.2093	-1.09412	0.0373324	Dpyd
17862356	5.80962	5.31002	-1.09409	0.00236697	Yes1
17804058	4.07472	3.72448	-1.09404	0.0192264	Vps13d
17864155	5.05976	4.62669	-1.0936	0.0215107	LOC102547353
17843411	4.96921	4.54491	-1.09336	0.0350387	Olr1337
17808056	4.53069	4.1442	-1.09326	0.0411625	LOC688893
17712437	5.01016	4.58452	-1.09284	0.0208886	Sfrp1
17744336	5.26093	4.81421	-1.09279	0.0132426	Pde8b
17761795	4.47932	4.10036	-1.09242	0.0153494	Olr423
17749022	4.78212	4.37931	-1.09198	0.0359107	Creb3l4
17690171	4.67644	4.28323	-1.0918	0.0277439	Lgi2
17725450	5.42562	4.97117	-1.09142	0.0439483	Nme5
17862441	5.6838	5.20869	-1.09122	0.0372015	LOC100910172
17877649	4.69708	4.30489	-1.0911	0.00638109	Mageb7
17768668	5.50923	5.05162	-1.09059	0.0163706	Tox2
17671144	4.9908	4.57647	-1.09053	0.00969061	Dync1i2
17781529	4.43791	4.06954	-1.09052	0.0319122	C1galt1
17782216	4.4808	4.11004	-1.09021	0.0140134	Cpa5
17684169	4.73014	4.33879	-1.0902	0.0161248	Nfasc
17813036	6.31163	5.78977	-1.09014	0.0091265	Hes3
17864988	6.09946	5.59532	-1.0901	0.0170532	Cd28
17695172	5.41724	4.97048	-1.08988	0.0395172	Afap1
17775034	4.76256	4.36983	-1.08987	0.0250687	Cd59
17831539	5.0684	4.65358	-1.08914	0.0259577	Mov10l1
17877638	5.12635	4.71022	-1.08834	0.00939424	Mageb3
17828407	5.90733	5.429	-1.08811	0.0306333	Grip1
17824656	6.12644	5.63146	-1.0879	0.00887647	Mta1
17606261	5.76894	5.30408	-1.08764	0.0358351	Eif4h
17812281	4.51768	4.15383	-1.08759	0.0402881	Pramef12
17613529	4.88998	4.49679	-1.08744	0.0295759	ENSRNOG00000059786
17854667	5.39342	4.95979	-1.08743	0.019836	LOC102550510
17635080	6.83178	6.28325	-1.0873	0.0297515	Omp
17600327	6.29357	5.78849	-1.08726	0.0189649	Becn1
17619053	4.81015	4.42596	-1.0868	0.0087917	Olr59
17879512	4.76298	4.38353	-1.08656	0.000835332	Fgf13
17715332	5.27297	4.85319	-1.0865	0.00935451	Tubb2b
17801896	5.22779	4.81192	-1.08642	0.0121151	Pou3f1
17624339	5.32746	4.90494	-1.08614	0.00722864	Olr354
17648707	5.75444	5.29832	-1.08609	0.00282344	Dbil5
17650552	5.13593	4.72967	-1.0859	0.0289782	Hoxb1
17734793	5.61205	5.16851	-1.08582	0.0253018	LOC688542
17611785	5.31136	4.89324	-1.08545	0.025692	Acat2
17661189	5.66527	5.22021	-1.08526	0.0263675	Krt34
17601409	6.87759	6.33785	-1.08516	0.00875631	Ptpn6
17721665	4.69897	4.33061	-1.08506	0.0296002	Cdh2
17605487	6.70403	6.17869	-1.08502	0.00483456	Fto
17763172	5.95116	5.48636	-1.08472	0.00315803	Dfnb59
17629546	5.95792	5.4929	-1.08466	0.0253044	Ccdc106
17735842	4.85797	4.47906	-1.08459	0.0193601	Mcidas
17768732	6.36565	5.87029	-1.08439	0.0131666	Kcnk15
17882473	4.84571	4.46896	-1.08431	0.0315924	Or13p8b
17612556	4.43211	4.09191	-1.08314	0.0381895	Vom2r13
17861671	5.61994	5.18994	-1.08285	0.0191967	Olr1349
17758286	6.00128	5.54425	-1.08243	0.0464153	Herc4
17880410	6.22563	5.75283	-1.08219	0.0384027	Simc1
17665014	5.26944	4.86985	-1.08205	0.0359802	Ripk4
17799810	6.32581	5.8493	-1.08146	0.00124301	Elavl2
17678372	5.17087	4.78147	-1.08144	0.0266146	RGD1562310
17604235	5.02044	4.64263	-1.08138	0.0313032	Slc35c1
17672878	5.92324	5.47757	-1.08136	0.0218913	Ssc4d
17747548	6.75874	6.25049	-1.08131	0.017571	Erich6
17876715	4.87671	4.5102	-1.08126	0.0242155	LOC103690888
17644331	5.55169	5.13447	-1.08126	0.0198656	Noxo1
17882507	5.80178	5.36577	-1.08126	0.0477059	Ankrd33
17774148	5.89282	5.45013	-1.08123	0.0033649	Olr505
17662347	5.00769	4.63162	-1.0812	0.00547232	Ace
17777209	6.06915	5.6145	-1.08098	0.034086	Pdyn
17785030	5.08265	4.70362	-1.08058	0.026586	Spr-ps1
17713375	5.82944	5.39513	-1.0805	0.0465654	Lamb2
17725943	4.82612	4.46661	-1.08049	0.0237679	Grxcr2
17778324	7.07748	6.55114	-1.08034	0.00173519	Defb29
17851813	6.08816	5.63744	-1.07995	0.00799877	Upk2
17633198	8.07642	7.48013	-1.07972	0.0206366	Saa4
17754230	5.70542	5.28575	-1.0794	0.0197421	Lrrc3
17838598	5.8366	5.40798	-1.07926	0.00689049	Mroh1
17821091	5.16326	4.78468	-1.07913	0.0350073	Mycn
17608859	6.3021	5.84129	-1.07889	0.0220938	Rnf111
17746142	4.71505	4.37112	-1.07868	0.049422	Ropn1l
17649180	4.80164	4.45187	-1.07857	0.00664173	Mir423
17811841	5.9404	5.50839	-1.07843	0.00241735	Pax7
17680867	4.60873	4.27496	-1.07808	0.0328892	Ivns1abp
17665967	4.8747	4.52243	-1.0779	0.0180631	Fbxo40
17823188	5.78997	5.37426	-1.07735	0.0471104	Abcd4
17605651	5.85909	5.43855	-1.07733	0.0159929	Osbpl2
17744314	5.19216	4.81967	-1.07728	0.0179114	Bhmt2
17807890	4.72067	4.38214	-1.07725	0.0044915	Zfp37
17851421	6.10622	5.66888	-1.07715	0.0279828	Crtam
17619437	6.34027	5.88668	-1.07705	0.01853	Nlrp10
17796078	5.29822	4.91963	-1.07696	0.00521671	Aebp2
17808188	5.71022	5.30298	-1.07679	0.0247997	Tle1
17729434	5.16836	4.80025	-1.07669	0.0471949	Hsd11b2
17827113	5.87886	5.46046	-1.07662	0.0243175	Fbxo7
17824318	5.6778	5.2743	-1.0765	0.0289344	Wdr25
17810547	4.49914	4.17948	-1.07648	0.0196491	Trappc3
17693071	6.48915	6.02854	-1.07641	0.0404705	Rasgef1b
17880121	6.37626	5.92581	-1.07602	0.0334312	Dmrtc1a
17866346	4.99646	4.64405	-1.07588	0.0318466	Iqca1
17844098	5.99057	5.56807	-1.07588	0.0276129	Arhgap20
17649499	4.9531	4.60507	-1.07558	0.0459866	Unc45b
17702407	5.33995	4.96622	-1.07525	0.00953059	ENSRNOG00000067669
17611503	5.51325	5.12793	-1.07514	0.0309895	Ccdc170
17704825	6.54997	6.09325	-1.07495	0.0342809	Pcdh20
17845526	6.25602	5.82007	-1.0749	0.0142081	Rora
17881939	7.30052	6.79477	-1.07443	0.00104576	ENSRNOG00000068658
17847203	5.95358	5.5414	-1.07438	0.0332315	Col6a4
17651280	5.62414	5.23497	-1.07434	0.0335074	Cntd1
17659584	4.56657	4.25065	-1.07432	0.0372386	Ppm1d
17801990	5.65679	5.26588	-1.07423	0.0442179	RGD1560436
17857098	5.66023	5.26943	-1.07416	0.049177	Daam2
17731182	6.16212	5.7373	-1.07405	0.00856955	Ntpcr
17610516	5.99928	5.58578	-1.07403	0.00525194	Utrn
17649132	5.69001	5.2979	-1.07401	0.0159605	Tp53i13
17793412	5.66206	5.27446	-1.07349	0.0339176	Magi1
17795893	4.53308	4.22287	-1.07346	0.0373453	Grin2b
17628646	5.76947	5.37533	-1.07332	0.044111	Ccr6
17842292	5.83207	5.43455	-1.07315	0.0173714	Zfp846
17870567	5.3638	4.99841	-1.0731	0.0121896	RGD1560927
17821011	5.70117	5.31438	-1.07278	0.0188234	Klhl29
17646050	5.33075	4.97038	-1.0725	0.0427416	Larp1
17632211	6.00208	5.59647	-1.07247	0.0269017	Cdc42se2
17804140	4.73967	4.41983	-1.07236	0.0212289	Nppa
17867772	5.55871	5.18369	-1.07235	0.0414644	Acer1
17863712	5.57759	5.2043	-1.07173	0.0203247	Prss40
17681241	5.50247	5.13499	-1.07156	0.0144505	Rabgap1l
17882207	6.56483	6.12778	-1.07132	0.0128484	LOC102551255
17727796	4.43689	4.14231	-1.07111	0.0486677	Ndrg4
17675597	5.64706	5.27431	-1.07067	0.0192324	Uspl1
17777302	6.2672	5.85417	-1.07055	0.0360434	Slc4a11
17877640	5.14494	4.80596	-1.07053	0.0395225	mageb1l1
17754651	6.04114	5.6438	-1.0704	0.015489	Bicc1
17837137	5.30012	4.95245	-1.0702	0.0281762	Sybu
17824352	5.4213	5.06695	-1.06993	0.0177989	RGD1305298
17744616	5.1933	4.85422	-1.06985	0.0149334	Tmem171
17709248	5.32911	4.98153	-1.06977	0.0152807	Atp4b
17786914	5.10425	4.77135	-1.06977	0.0487046	Nanog
17606167	6.61843	6.18812	-1.06954	0.0127366	Stx16
17810714	6.1137	5.71875	-1.06906	0.00552636	Gja4
17875847	6.28447	5.87892	-1.06898	0.00465705	Chst7
17853371	5.57773	5.21839	-1.06886	0.00288269	Iqch
17878760	6.6328	6.20566	-1.06883	0.0324171	LOC102555917
17839665	4.80992	4.50027	-1.06881	0.00401285	RGD1566029
17720009	5.21163	4.87635	-1.06876	0.0171798	Armc4
17779825	5.87664	5.49994	-1.06849	0.0284559	Phactr3
17827996	6.53273	6.11452	-1.0684	0.013727	Ppfia2
17744450	7.33458	6.86547	-1.06833	0.00756011	ENSRNOG00000060714
17881867	4.62608	4.33053	-1.06825	0.0478958	Tnpo1
17617952	6.09007	5.70156	-1.06814	0.0252039	Adamtsl3
17841714	5.10137	4.77599	-1.06813	0.00990334	LOC102555445
17705538	5.59669	5.24008	-1.06805	0.00410448	LOC290071
17654512	5.77119	5.40396	-1.06796	0.0384994	Slc9a3r2
17638177	6.28921	5.89055	-1.06768	0.013999	Syce1
17718233	5.73276	5.36984	-1.06758	0.0275372	Unc5a
17693376	5.94851	5.57209	-1.06755	0.018841	Sdad1
17804305	5.50037	5.15255	-1.06751	0.0379446	Casz1
17721975	5.39994	5.05895	-1.0674	0.0462068	Fhod3
17709497	5.85503	5.48644	-1.06718	0.0425086	Slc10a2
17666560	6.14999	5.76289	-1.06717	0.0420875	Lpp
17715954	5.24789	4.91857	-1.06695	0.0451115	Pou6f2
17877485	5.37613	5.03914	-1.06687	0.0430523	Ptges3l1
17782095	6.03064	5.65466	-1.06649	0.036596	Smo
17718771	6.6208	6.20807	-1.06648	0.048398	Phactr1
17690484	6.94732	6.5166	-1.0661	0.00825161	Nsg1
17627707	5.68562	5.33473	-1.06578	0.047458	Moxd1
17799330	5.45108	5.11485	-1.06573	0.0412778	Mir455
17780265	5.29456	4.96815	-1.0657	0.0235058	Bdnf
17754673	8.03355	7.53831	-1.0657	0.00391242	Phyhipl
17760196	5.59381	5.24934	-1.06562	0.0151252	LOC681186
17726987	4.82489	4.52842	-1.06547	0.0360537	LOC361346
17816099	5.81494	5.4582	-1.06536	0.000904151	RGD1307621
17803896	5.5267	5.18777	-1.06533	0.0188244	Epha2
17630489	4.81522	4.52015	-1.06528	0.00601053	Tex101
17622119	7.234	6.7934	-1.06486	0.0126865	B4galnt4
17771223	7.59199	7.13218	-1.06447	0.0477327	Qrfp
17664328	6.17964	5.80543	-1.06446	0.0371147	Rbm11
17659255	5.19797	4.88369	-1.06435	0.0458983	Myo1d
17719224	6.31652	5.93499	-1.06429	0.0292419	Cdkal1
17688247	5.53023	5.19624	-1.06428	0.0308041	Hsd17b13
17601515	6.61723	6.21762	-1.06427	0.0251634	Eno2
17869695	5.57498	5.23835	-1.06426	0.0403171	RGD1564212
17791390	6.17476	5.80196	-1.06425	0.025688	Hoxa7
17823003	5.16301	4.85339	-1.06379	0.023571	Adam4l1
17607255	6.58418	6.19002	-1.06368	0.00437553	Dazap2
17642527	6.03632	5.67733	-1.06323	0.00969788	Pitx3
17670580	5.42403	5.10158	-1.06321	0.0308728	Olr1569
17849815	6.556	6.16632	-1.0632	0.0348477	Naalad2
17840679	6.21709	5.84896	-1.06294	0.00110124	Olfr287
17795358	5.62626	5.29616	-1.06233	0.00896691	Clec2e
17788192	6.95112	6.5447	-1.0621	0.00976272	Arntl2
17705556	5.69427	5.36244	-1.06188	0.032912	LOC100360891
17706415	5.12604	4.82856	-1.06161	0.0402258	Frmpd2
17757333	6.39392	6.02287	-1.06161	0.00444248	Ccdc167
17698254	5.57188	5.24863	-1.06159	0.0353079	ENSRNOG00000065453
17696256	5.93696	5.59282	-1.06153	0.0461361	Pkd1l1
17855397	5.97258	5.6266	-1.06149	0.0234653	LOC102550160
17689351	5.65008	5.32333	-1.06138	0.0242916	Nmu
17834018	5.78558	5.45111	-1.06136	0.0432848	Fgf22
17603771	6.26655	5.90654	-1.06095	0.0214446	Dnajc8
17826613	5.72184	5.39313	-1.06095	0.0381727	Polrmt
17647298	5.75102	5.42071	-1.06094	0.0413614	Rpl26
17674232	5.89607	5.55842	-1.06075	0.0352758	Rita1
17778331	4.61309	4.34916	-1.06069	0.0442808	Defb24
17845789	5.66834	5.34467	-1.06056	0.0125395	Dyx1c1
17815747	6.08426	5.73704	-1.06052	0.0286111	RGD1559629
17704941	5.64495	5.32323	-1.06044	0.0263907	Klf12
17874224	6.25428	5.90006	-1.06004	0.0442722	Mid2
17685434	6.73218	6.35164	-1.05991	0.00404404	Mr1
17678784	6.20098	5.85049	-1.05991	0.0410511	Fam222a
17723928	7.43324	7.0155	-1.05955	0.0180093	Rax
17805295	6.28259	5.92959	-1.05953	0.0219738	Ncoa2
17643139	6.11408	5.77088	-1.05947	0.0107042	Vax1
17882613	7.63875	7.21138	-1.05926	0.0455948	Snai2
17613753	5.73567	5.41515	-1.05919	0.0372635	Pnmal1
17840384	5.79719	5.47713	-1.05844	0.00366494	Nell2
17670081	6.73507	6.36421	-1.05827	0.00233414	Rtp1
17881601	5.5434	5.23951	-1.058	0.0333638	Macrod2
17741072	5.46781	5.16984	-1.05764	0.0395333	Ankrd35
17698315	6.56572	6.20816	-1.05759	0.0195001	ENSRNOG00000063931
17778123	6.0079	5.6811	-1.05752	0.0381458	RGD1565143
17654249	5.31801	5.0288	-1.05751	0.00918698	Prss30
17603265	6.01066	5.68513	-1.05726	0.0133053	Ankrd17
17656988	7.23562	6.84395	-1.05723	0.0322153	Rnf112
17744705	6.30837	5.96772	-1.05708	0.00745317	Cartpt
17697116	6.56291	6.20922	-1.05696	0.0187019	Mss51
17610457	4.82393	4.56541	-1.05663	0.0363127	Ust
17838798	5.33535	5.0505	-1.0564	0.0220335	Lrrc24
17782860	6.40486	6.06336	-1.05632	0.0482531	Trbv13-2
17872725	6.68027	6.32459	-1.05624	0.0355598	Mageb2
17682317	6.49785	6.15432	-1.05582	0.0360871	Kmo
17697062	6.83754	6.47642	-1.05576	0.0251465	Synpo2l
17834700	5.10813	4.83982	-1.05544	0.0352519	Aldh1l2
17602779	6.30251	5.97163	-1.05541	0.0267496	Cdc42
17783099	5.4198	5.13603	-1.05525	0.0381435	Arhgef5
17720497	4.52884	4.29188	-1.05521	0.0490649	Akr1c1
17714873	6.27957	5.9528	-1.05489	0.0403009	Ptpdc1
17644009	7.07344	6.70565	-1.05485	0.01843	Nlrc3
17788897	5.75948	5.46064	-1.05473	0.0401637	Magi2
17643476	8.23293	7.80622	-1.05466	0.00458027	LOC102550998
17874195	6.62801	6.28532	-1.05452	0.0342197	Cldn2
17807538	6.15258	5.83462	-1.0545	0.0191364	Txndc8
17683261	6.33782	6.01269	-1.05408	0.0123021	Irf6
17603743	6.02129	5.71263	-1.05403	0.0241671	Mir3583
17848689	5.30856	5.03677	-1.05396	0.0309223	Mir26a
17851823	6.29139	5.97132	-1.0536	0.020471	Cxcr5
17851246	7.18329	6.81795	-1.05359	0.02927	Olr1279
17876097	5.07552	4.81746	-1.05357	0.0281534	Hypm
17602537	7.92439	7.52199	-1.0535	0.0452134	Ppa1
17674510	5.47786	5.1997	-1.0535	0.0389156	Sppl3
17649130	7.50094	7.12106	-1.05335	0.00577561	Abhd15
17846260	6.57649	6.24358	-1.05332	0.00837747	Irak1bp1
17760312	7.65329	7.26635	-1.05325	0.0176135	Gbgt1
17675619	6.39782	6.07626	-1.05292	0.0402697	Mtus2
17733582	6.26429	5.95045	-1.05274	0.0360474	Exosc6
17726735	8.03048	7.62831	-1.05272	0.0113752	ENSRNOG00000050226
17674395	6.47816	6.15503	-1.0525	0.0303082	Tmem233
17781921	6.29539	5.98253	-1.0523	0.0256518	Fscn3
17637493	5.31478	5.05119	-1.05218	0.0262228	Stx1b
17731446	6.00781	5.71297	-1.05161	0.0342821	Mmp15
17874481	7.67334	7.29833	-1.05138	0.0144956	Gpc4
17870683	6.31165	6.00442	-1.05117	0.035589	Slc6a14
17693348	5.08056	4.8335	-1.05111	0.0480589	Fam47e
17821260	5.52099	5.25323	-1.05097	0.0403904	Taf1b
17614552	5.511	5.24442	-1.05083	0.036913	LOC100910127
17780369	7.3148	6.96154	-1.05074	0.0344299	Dpp6
17725092	7.42857	7.07073	-1.05061	0.0474052	RGD1562080
17702341	6.22836	5.92872	-1.05054	0.0432459	Tcrva8
17703511	6.81678	6.49175	-1.05007	0.0137238	Atp8a2
17774210	6.11218	5.82101	-1.05002	0.0290576	Olr552
17774051	6.03458	5.74823	-1.04981	0.0238303	P2rx3
17873704	5.91164	5.63136	-1.04977	0.00535778	H2afb3
17787797	5.41176	5.1564	-1.04952	0.0226811	Gucy2c
17746202	7.36834	7.02103	-1.04947	0.0211254	ENSRNOG00000068153
17695991	6.92144	6.59908	-1.04885	0.0214804	Znrf3
17638074	5.81786	5.54775	-1.04869	0.0328263	LOC103691261
17669860	7.38227	7.03954	-1.04869	0.0263084	Pigz
17718644	6.29786	6.00884	-1.0481	0.0464804	Id4
17741703	6.03473	5.75794	-1.04807	0.0495917	LOC100363178
17868552	6.9782	6.65894	-1.04794	0.0468718	Tmem37
17802139	7.42761	7.08996	-1.04762	0.0460065	Col8a2
17818835	6.96007	6.64626	-1.04722	0.0284773	Zfp839
17614698	7.92173	7.56472	-1.04719	0.0414771	Prx
17735683	8.42524	8.04582	-1.04716	0.0054569	Pde4d
17819240	5.96855	5.69991	-1.04713	0.0445773	Tex22
17676959	6.22371	5.94712	-1.04651	0.0099156	Srrm3
17882635	5.53999	5.29438	-1.04639	0.0362159	Avil
17857172	7.16807	6.85152	-1.0462	0.0284649	Foxp4
17849448	6.37992	6.09964	-1.04595	0.0482576	LOC654482
17817338	6.00451	5.74151	-1.04581	0.0125951	Dnal1
17846985	6.42346	6.14239	-1.04576	0.00325095	Amotl2
17813704	6.04918	5.78485	-1.04569	0.0185108	Plekhh2
17789285	7.20545	6.89074	-1.04567	0.00993935	Fzd1
17689559	7.5891	7.25798	-1.04562	0.0487161	Txk
17730578	6.03124	5.76949	-1.04537	0.0391677	Klhl36
17695800	7.14523	6.83657	-1.04515	0.037732	RGD1308775
17689771	9.25073	8.85209	-1.04503	0.0363952	Bend4
17765325	6.58276	6.29981	-1.04491	0.0325997	Stard9
17848898	6.62163	6.33765	-1.04481	0.0155269	Mobp
17797004	5.93022	5.67614	-1.04476	0.0264665	Npbwr1
17765071	7.04831	6.74685	-1.04468	0.0354277	Dll4
17690185	7.07281	6.77063	-1.04463	0.0327359	Ccdc149
17600547	8.93351	8.55514	-1.04423	0.00213012	Copb1
17824116	8.20623	7.85915	-1.04416	0.0146045	Serpina3a
17842798	6.79332	6.51061	-1.04342	0.015605	Igsf9b
17793691	7.39994	7.09265	-1.04332	0.0477418	Chl1
17661741	7.50034	7.19429	-1.04254	0.0476644	Mpp3
17624453	5.79659	5.5604	-1.04248	0.0496047	Trpm6
17631448	9.0365	8.671	-1.04215	0.0451617	Zfp27
17697369	6.24733	5.99483	-1.04212	0.0352017	LOC498465
17876870	7.88697	7.56878	-1.04204	0.0255768	Shroom2
17753402	6.42289	6.16439	-1.04193	0.0298785	LOC499407
17880589	6.7784	6.5078	-1.04158	0.0293417	RT1-CE16
17841318	7.63285	7.3287	-1.0415	0.0331455	Krt82
17849437	7.87273	7.56067	-1.04127	0.0444231	Yap1
17839120	6.92307	6.65056	-1.04098	0.0277768	Baiap2l2
17611421	5.16123	4.95974	-1.04063	0.0149264	Iyd
17682099	6.42584	6.17584	-1.04048	0.0256617	Igsf8
17627742	7.27614	6.99583	-1.04007	0.0373969	Taar7e
17710343	7.55618	7.2654	-1.04002	0.0171734	Shld2
17652951	7.06337	6.79392	-1.03966	0.0274017	Mettl23
17764784	5.66151	5.44707	-1.03937	0.0451485	Zfp770
17663879	5.89754	5.67442	-1.03932	0.0344943	Mir338
17825276	8.42163	8.10505	-1.03906	0.0200991	Sp8
17657249	6.07594	5.85049	-1.03853	0.014897	Arhgap44
17687254	6.51477	6.27436	-1.03832	0.0324086	LOC103693700
17665130	7.78436	7.5018	-1.03767	0.0256191	Olr1546
17689947	7.86917	7.58938	-1.03687	0.00806166	Mir328b
17672343	6.93355	6.68735	-1.03682	0.014089	Azgp1
17792762	6.48919	6.26161	-1.03635	0.0379025	Rab11fip5
17778982	6.74276	6.50657	-1.0363	0.0380685	RGD1563145
17739843	9.02057	8.70501	-1.03625	0.0131823	Mex3a
17864351	5.44884	5.25863	-1.03617	0.0214355	Gls
17734045	6.32988	6.10898	-1.03616	0.0362897	Zcchc14
17660702	7.46189	7.20308	-1.03593	0.0194629	Cacnb1
17882703	9.33037	9.0075	-1.03584	0.0371669	Kdr
17870833	6.1644	5.95342	-1.03544	0.0215313	Ndp
17626635	8.38594	8.09977	-1.03533	0.0478694	Adrb1
17829984	7.12648	6.88411	-1.03521	0.0255576	Zc3h3
17711144	6.44345	6.22486	-1.03511	0.0477917	Zfp964
17730555	6.69892	6.47281	-1.03493	0.0393196	Adad2
17783858	8.07328	7.8021	-1.03476	0.0436385	LOC103695214
17869444	7.19873	6.96181	-1.03403	0.0305712	LOC685989
17648065	6.76522	6.5431	-1.03395	0.035046	Spns3
17679419	7.29404	7.0551	-1.03387	0.0455621	Kdsr
17603207	8.49957	8.22405	-1.0335	0.0249018	B4galt3
17741359	9.19551	8.90217	-1.03295	0.0215873	Trim45
17742633	9.57509	9.27536	-1.03231	0.0308054	Cfi
17750735	5.76298	5.58276	-1.03228	0.0120048	LOC120101345
17787813	7.6366	7.40043	-1.03191	0.0228314	Pde6h
17682865	8.6579	8.41466	-1.02891	0.0355072	Tlr5
17870903	8.94772	8.70075	-1.02838	0.0497361	LOC307727
17681407	7.20375	7.00541	-1.02831	0.0377659	Mir214
17796611	7.95235	7.74148	-1.02724	0.018868	LOC102551296
17600865	7.58463	7.3862	-1.02686	0.0287302	Lpcat3
17604061	8.48311	8.27087	-1.02566	0.0120572	Ptdss1
17615374	8.19785	7.99912	-1.02484	0.0384713	RGD1560986
17774168	10.9815	10.7391	-1.02257	0.0449506	Olr522
17784234	8.84675	8.66324	-1.02118	0.00676291	ENSRNOG00000033938
17725351	8.83216	9.0439	1.02397	0.00912154	Rps27a-ps12
17878716	6.43425	6.62239	1.02924	0.0353038	Pcdh19
17775148	8.14014	8.37825	1.02925	0.0319062	RGD1560017
17827299	6.98277	7.19221	1.02999	0.0275657	LOC691921
17611410	7.38664	7.61142	1.03043	0.0136166	ENSRNOG00000067926
17690397	9.64026	9.95781	1.03294	0.0339785	RGD1561694
17689793	7.25212	7.49408	1.03336	0.0237161	Phox2b
17714036	7.9482	8.2139	1.03343	0.0397586	Tut7
17722461	7.3652	7.61916	1.03448	0.0201907	Slc4a9
17628084	8.53493	8.8332	1.03495	0.0460038	LOC679731
17741221	7.81814	8.10032	1.03609	0.0350461	Adam30
17700158	8.28273	8.58692	1.03673	0.00522244	Gtf2f2
17823538	10.7263	11.125	1.03717	0.0238286	Gtf2a1
17829203	8.4085	8.72168	1.03725	0.024843	Abra
17741796	6.45074	6.71731	1.04133	0.0115177	Kcna10
17630241	5.40316	5.62716	1.04146	0.0262285	Cd3eap
17827479	4.86261	5.06681	1.04199	0.0473472	Nr1h4
17835987	5.64509	5.88412	1.04234	0.0391377	RGD1306474
17806434	6.98347	7.28442	1.0431	0.04113	Ndufb6
17625512	6.72823	7.02311	1.04383	0.0433141	Cyp2c22
17671901	5.16462	5.39105	1.04384	0.0318291	Spdye4
17713887	7.1744	7.49349	1.04448	0.0113524	Zfp845
17871740	7.12194	7.45346	1.04655	0.0456711	LOC100362724
17610361	4.3497	4.55269	1.04667	0.0363474	Rrlt
17610966	7.51848	7.8736	1.04723	0.0172791	Tmem200a
17878870	6.64972	6.96698	1.04771	0.0357988	Zmat1
17867300	9.11691	9.55188	1.04771	0.0257751	Mt-co2
17646715	10.022	10.5099	1.04868	0.0272058	Lrrc75a
17801684	6.04785	6.34295	1.0488	0.0445086	Guca2b
17652606	5.40017	5.66642	1.0493	0.0432305	Kctd2
17734805	8.61048	9.04247	1.05017	0.0368543	Erap1
17611052	4.52767	4.75832	1.05094	0.0438141	Taar8c
17690531	5.34931	5.62209	1.05099	0.0280754	Wfs1
17871554	6.6276	6.97503	1.05242	0.0140635	ENSRNOG00000039203
17880955	5.3653	5.64711	1.05253	0.0473692	RGD1564447
17791413	6.60613	6.95315	1.05253	0.0110555	Evx1
17818685	5.2434	5.51919	1.0526	0.0444901	Mir300
17771869	9.48551	9.99796	1.05402	0.0343816	Wdr38
17859645	10.518	11.0897	1.05436	0.040934	Nop58
17839395	9.73123	10.2621	1.05455	0.0354719	LOC102549144
17638713	6.20393	6.5426	1.05459	0.029432	Nap1l4
17876731	5.83825	6.15871	1.05489	0.0198803	RragB
17837695	6.18217	6.52433	1.05535	0.0104746	Adcy8
17737281	5.73955	6.05936	1.05572	0.0455367	Stmn2
17698231	4.99112	5.26989	1.05585	0.046028	Olr1643
17668044	4.40049	4.64854	1.05637	0.0157998	Cldn14
17664172	4.99354	5.27511	1.05639	0.0436102	Rab40b
17602165	5.47394	5.78461	1.05675	0.0450376	Pfu60
17847353	4.86267	5.14306	1.05766	0.0268864	Grm2
17801023	7.80689	8.26545	1.05874	0.0397141	Skint10
17720684	5.64493	5.9817	1.05966	0.0426487	Sfmbt2
17799004	7.11543	7.54087	1.05979	0.0114098	LOC120103152
17668348	5.61211	5.94831	1.05991	0.0340788	Nsun3
17872257	10.0881	10.6934	1.06001	0.0279709	Ctps2
17851407	5.00892	5.3098	1.06007	0.0394188	Bsx
17661238	4.50409	4.7754	1.06024	0.0490448	Krt15
17608697	5.76087	6.1079	1.06024	0.0240401	Ccdc17
17842354	5.57636	5.91298	1.06036	0.0281044	Ppan
17723511	5.59531	5.93472	1.06066	0.0404456	Chsy3
17737579	5.18834	5.5089	1.06178	0.0461355	Slc2a2
17880483	4.9609	5.26823	1.06195	0.00898093	Rasa1
17769288	5.05663	5.37042	1.06205	0.0193677	Tfap2c
17818430	5.80515	6.16812	1.06253	0.0142313	Mir341
17739249	5.81645	6.18237	1.06291	0.0109311	LOC499643
17604759	6.57525	6.98949	1.063	0.0199297	Gtf2h5
17624595	5.94022	6.31461	1.06303	0.00388588	ENSRNOG00000046395
17686894	4.62851	4.92236	1.06349	0.0316139	Olr1592
17744392	5.14264	5.46987	1.06363	0.00813821	S100z
17874930	9.27923	9.87592	1.0643	0.0356033	Gabra3
17617570	4.55594	4.84922	1.06437	0.0337726	Mrps11
17746435	9.03246	9.62439	1.06553	0.0286058	ENSRNOG00000064316
17839345	5.48251	5.84193	1.06556	0.034145	Chadl
17729917	6.10947	6.51013	1.06558	0.0471252	LOC100362565
17880418	5.01006	5.34008	1.06587	0.0424204	LOC100909679
17611073	8.27474	8.82059	1.06597	0.0349189	Rps12
17745564	8.42282	8.9861	1.06688	0.0222743	Ghr
17617129	5.96412	6.36358	1.06698	0.00643931	Gabrb3
17825181	6.98446	7.45886	1.06792	0.025737	Rpl32
17846174	4.71038	5.03063	1.06799	0.0347123	Col12a1
17848896	9.02292	9.63768	1.06813	0.0399279	Rpsa
17693741	4.93422	5.27165	1.06838	0.00468226	Dzip1-ps1
17843379	4.6277	4.94595	1.06877	0.0162161	Olr1308
17844818	5.99439	6.41062	1.06944	0.0315166	Larp6
17749165	4.41015	4.71727	1.06964	0.0382345	LOC102552651
17701451	4.00888	4.28853	1.06976	0.0204842	Fam3d
17616728	5.8438	6.2535	1.07011	0.0155951	Nav2
17840724	6.3408	6.78536	1.07011	0.00273408	Kansl2
17625288	4.83228	5.17512	1.07095	0.0191832	Cpeb3
17675915	4.35218	4.66146	1.07106	0.0304598	Nptx2
17760451	7.16662	7.67616	1.0711	0.0423703	Brd3
17880351	6.82992	7.31961	1.0717	0.00679633	LOC103693442
17642795	3.99433	4.28118	1.07181	0.0268291	Sorcs3
17815821	5.76817	6.18439	1.07216	0.00332814	Nubpl
17687414	5.9959	6.42912	1.07225	0.0184798	ENSRNOG00000023547
17667929	5.53646	5.9393	1.07276	0.0465557	Dnajc28
17658493	3.70085	3.97054	1.07287	0.03932	ENSRNOG00000063600
17654238	4.54265	4.87401	1.07295	0.0193413	Zg16b
17615597	6.68774	7.1809	1.07374	0.0287094	Tdrd12
17712710	5.26722	5.65597	1.07381	0.00201914	Defa10
17850594	4.65466	4.99859	1.07389	0.00217309	Dpy19l2
17843371	7.32272	7.86687	1.07431	0.0233354	Or8g18c
17878568	4.83634	5.19594	1.07435	0.0168636	RGD1562039
17829929	5.54382	5.95637	1.07442	0.0165129	Psca
17761617	4.33992	4.66309	1.07446	0.0247624	RGD1564854
17683592	9.5202	10.2312	1.07468	0.0344048	Clasp1
17856249	6.63563	7.13276	1.07492	0.041803	Stt3b
17811793	5.44107	5.84959	1.07508	0.0437346	Pla2g2a
17751520	4.69714	5.05295	1.07575	0.0342621	ENSRNOG00000065234
17609597	5.44101	5.85371	1.07585	0.00446538	Suds3
17881817	4.9229	5.29939	1.07648	0.049499	Amt
17738052	4.08583	4.39901	1.07665	0.0367213	RGD1564378
17715197	4.16506	4.48737	1.07738	0.0302458	Cage1
17674844	8.41444	9.06763	1.07763	0.042077	Ep400
17843424	5.47267	5.90171	1.0784	0.000439829	Zfp202
17619955	4.64905	5.01444	1.0786	0.0408086	Acsm2a
17746334	5.849	6.3096	1.07875	0.0111155	Chmp4c
17724160	4.54072	4.90015	1.07916	0.00476537	Mro
17808430	6.3805	6.88573	1.07918	0.0482977	ENSRNOG00000033445
17685836	5.50571	5.94359	1.07953	0.0305428	Zbtb37
17631334	5.0843	5.48904	1.07961	0.0379106	Spred3
17604409	5.71177	6.16758	1.0798	0.0206457	LOC108348180
17818103	5.30411	5.72802	1.07992	0.00233493	Ppp4r4
17843147	4.36185	4.71138	1.08013	0.0353058	Hepacam
17697502	7.17955	7.75651	1.08036	0.0193319	Atxn7
17688647	4.46388	4.82545	1.081	0.0283762	Ccdc158
17883065	4.27085	4.6177	1.08122	0.000529216	ENSRNOG00000066092
17763607	4.6139	4.98992	1.0815	0.00935698	Olr475
17818965	7.60467	8.22463	1.08152	0.0411464	Eif5
17727441	4.16878	4.51027	1.08192	0.0268288	LOC100359752
17764604	4.12357	4.46141	1.08193	0.0421682	Olr748
17741393	4.51213	4.88595	1.08285	0.0181058	Casq2
17605799	4.78987	5.19031	1.0836	0.0418133	Zfp592
17774100	8.19903	8.88847	1.08409	0.0436706	Fads2b
17873629	3.41344	3.70093	1.08422	0.026617	LOC100911639
17619421	5.02126	5.44525	1.08444	0.00996978	Olr264
17670118	8.60107	9.32737	1.08444	0.0310555	Eif4a2
17831126	5.12709	5.56199	1.08482	0.00663444	Septin3
17791155	8.77852	9.52889	1.08548	0.0308634	Pdia4
17765685	4.41469	4.7963	1.08644	0.0339549	Sema6d
17674327	6.1425	6.67566	1.0868	0.0472783	Ksr2
17724523	4.4016	4.78511	1.08713	0.0312237	LOC102553808
17835302	5.18827	5.64065	1.08719	0.0234819	Rpl31l3
17635082	5.45945	5.93815	1.08768	0.0132748	B3gnt6
17608579	5.46709	5.94783	1.08793	0.00440881	Mettl5
17766772	4.70435	5.11923	1.08819	0.013726	Otor
17813079	4.45653	4.85039	1.08838	0.0488208	Ajap1
17850691	4.98148	5.42351	1.08873	0.0459732	Bin2a
17722250	6.61423	7.20189	1.08885	0.0268177	Camk4
17616926	5.40404	5.8864	1.08926	0.0398125	Siglech
17700729	4.5842	4.99376	1.08934	0.0323673	Rap2a
17709862	7.6103	8.29197	1.08957	0.0398271	Gnl3
17647353	4.04317	4.40656	1.08988	0.0495497	Borcs6
17880220	4.09414	4.46477	1.09053	0.0341674	Lsamp
17839737	7.12727	7.77346	1.09066	0.035646	Atxn10
17882003	4.71615	5.14404	1.09073	0.0100609	Gpr6
17807281	4.49705	4.90513	1.09075	0.0162692	Or13d1
17710187	6.52351	7.11708	1.09099	0.0423451	Timm23
17792133	4.24174	4.62834	1.09114	0.0482848	Smyd1
17631210	5.28019	5.76215	1.09128	0.0353173	Ryr1
17865872	4.26483	4.65471	1.09142	0.0226596	Fam124b
17774236	3.64451	3.978	1.0915	0.031606	Olr604
17683379	3.6228	3.95516	1.09174	0.0302656	ENSRNOG00000064561
17763041	5.4137	5.91544	1.09268	0.00426917	Evx2
17772949	4.67929	5.11403	1.09291	0.0396482	Scn7a
17684462	5.9083	6.46135	1.09361	0.013952	Arl8a
17677535	4.56447	4.99176	1.09361	0.0324835	Atp6v0a2
17603153	5.08593	5.56348	1.0939	0.000859211	Arfgap2
17869149	4.44877	4.86721	1.09406	0.00114249	LOC316124
17614456	4.76108	5.21447	1.09523	0.0154224	B3gnt8
17810192	4.17382	4.57159	1.0953	0.0437844	Mir30c1
17724639	6.77911	7.42829	1.09576	0.0086351	Cbln2
17829038	3.7304	4.08918	1.09618	0.0276814	Odf1
17727681	6.89949	7.56521	1.09649	0.0297767	Cdh11
17843197	4.98191	5.46493	1.09695	0.00902468	Vsig2
17676538	4.01501	4.40475	1.09707	0.0123136	Mir25
17735559	4.83415	5.30665	1.09774	0.019449	Adamts6
17723641	4.71433	5.17678	1.0981	0.0485421	Pde6a
17656531	4.7576	5.22543	1.09833	0.0279068	Obscn
17838637	3.97907	4.37387	1.09922	0.0210223	Scrt1
17758137	4.61437	5.07381	1.09957	0.0321336	Ank3
17600221	5.62126	6.18157	1.09968	0.0492425	Ube2d2
17788294	4.93146	5.4232	1.09971	0.0341074	Rps4y2
17864415	4.15239	4.56868	1.10025	0.00583645	Tmeff2
17737211	3.99471	4.39741	1.10081	0.021258	Fabp9
17659949	3.91323	4.30866	1.10105	0.0321765	LOC102551403
17698236	3.98605	4.3891	1.10111	0.038279	Trav2
17750982	4.0585	4.46897	1.10114	0.0462315	ENSRNOG00000060159
17626033	4.80009	5.28716	1.10147	0.00047476	Hps6
17814960	4.58052	5.04981	1.10245	0.0467596	Odc1
17764822	4.55307	5.02138	1.10286	0.00448036	Tmco5a
17657284	4.33882	4.78821	1.10357	0.0241674	Dnah9
17677771	4.82959	5.33049	1.10372	0.0495621	Lrrc43
17880285	4.42871	4.88935	1.10401	0.00209351	LOC690138
17808373	4.24515	4.68724	1.10414	0.021247	Frem1
17844970	6.39111	7.0568	1.10416	0.0172518	Poldip3
17850645	3.94672	4.3588	1.10441	0.0372903	Eepd1
17756404	3.99355	4.4106	1.10443	0.0458146	Ly6g5c
17723396	4.52372	4.99683	1.10458	0.0421458	Ctxn3
17699096	3.84089	4.24498	1.10521	0.0312108	Gzmb
17808857	4.68331	5.17739	1.1055	0.036852	Cachd1
17692576	7.40675	8.18967	1.1057	0.0117572	Rpl5
17602781	4.94098	5.46418	1.10589	0.0398109	Srp14
17854027	4.58466	5.07097	1.10607	0.00490419	Tmod2
17785157	5.22666	5.78109	1.10608	0.0200541	ENSRNOG00000016507
17634958	4.40702	4.87458	1.10609	0.0464024	Rab30
17605731	5.0982	5.64125	1.10652	0.0347896	Trappc2l
17790891	3.4128	3.77686	1.10668	0.00848352	Prss37
17703439	5.00396	5.53932	1.10699	0.00703384	RGD1563302
17880497	4.42787	4.90179	1.10703	0.0203243	ENSRNOG00000067916
17619502	9.07412	10.0478	1.1073	0.0365155	Ipo7
17857965	3.64546	4.03676	1.10734	0.0423395	RGD1562107
17662644	4.62215	5.11933	1.10757	0.00264188	Cacng1
17882663	4.16681	4.61508	1.10758	0.00983934	Gckr
17799408	5.28637	5.85601	1.10776	0.0330315	Mir3084c
17629648	4.61025	5.10752	1.10786	0.00418449	Nlrp9
17709291	4.21758	4.67552	1.10858	0.016026	Adprhl1
17719505	7.40685	8.2153	1.10915	0.0194975	Btn1a1
17712094	4.26457	4.73104	1.10938	0.0248661	Mfhas1
17645787	3.88099	4.30687	1.10973	0.0205127	Shroom1
17712060	4.59166	5.09726	1.11011	0.021595	Pragmin
17811325	4.49992	5.00018	1.11117	0.0491716	Catsper4
17653713	4.02461	4.47251	1.11129	0.00751886	Atf7ip2
17612139	7.59167	8.43807	1.11149	0.0248011	LOC102556715
17810722	4.536	5.04427	1.11205	0.00136953	Gjb5
17735635	4.34975	4.83863	1.11239	0.0274189	Zswim6
17747002	3.99722	4.44782	1.11273	0.0393437	Il2
17751221	7.5489	8.40009	1.11276	0.0332787	ENSRNOG00000069122
17647227	4.72827	5.26238	1.11296	0.0101001	Mfsd6l
17601743	4.25548	4.73775	1.11333	0.00512087	Usp5
17793891	4.47926	4.987	1.11335	0.0392504	Atp2b2
17725568	6.14356	6.84185	1.11366	0.0241106	Hspa9
17725255	3.96388	4.41495	1.1138	0.00507043	Tafa2
17655264	4.56787	5.08774	1.11381	0.00943339	Ranbp17
17723497	5.39861	6.01362	1.11392	0.0154408	Isoc1
17733821	3.03663	3.38327	1.11415	0.0233627	Adamts18
17637632	6.98256	7.78095	1.11434	0.0109228	Fgfr2
17751596	4.29229	4.78553	1.11491	0.0479111	ENSRNOG00000033088
17760106	4.58819	5.11629	1.1151	0.00210806	Kcnt1
17722258	6.3391	7.07348	1.11585	0.021365	Epb41l4a
17620691	4.52158	5.04746	1.1163	0.00421871	Tbx6
17630496	3.57246	3.98862	1.11649	0.0426377	RGD1564380
17720057	4.87958	5.44986	1.11687	0.0105585	LOC100362965
17831119	3.93473	4.39611	1.11726	0.00838447	Mir33
17621282	4.28049	4.78372	1.11756	0.0487078	Plpp4
17670072	3.80985	4.25802	1.11764	0.00476748	Rtp4
17867541	4.71531	5.2711	1.11787	0.0384262	Vom2r76
17711471	3.91393	4.37957	1.11897	0.0134009	Aadat
17623368	4.57998	5.12509	1.11902	0.0228506	Cdc42bpg
17878615	3.74365	4.19031	1.11931	0.0431792	Satl1
17871394	3.62401	4.05887	1.12	0.0473154	Lrch2
17624985	4.85623	5.44003	1.12022	0.00648668	Mbl2
17805604	6.4181	7.19074	1.12038	0.015744	Rps20-ps10
17702281	3.98989	4.4707	1.12051	0.000624514	ENSRNOG00000067709
17615650	5.75221	6.44982	1.12128	0.0172385	LOC690114
17855784	3.63716	4.08632	1.12349	0.0496993	Mir3555
17610855	4.22819	4.75092	1.12363	0.00539785	Aldh8a1
17801876	3.43464	3.85947	1.12369	0.038011	LOC102547626
17849503	3.92088	4.40835	1.12433	0.00990101	Cntn5
17867031	4.20079	4.72371	1.12448	0.0211418	Mtcl1
17856610	4.34298	4.88488	1.12478	0.00362586	Lyzl4
17817269	4.4179	4.96945	1.12484	0.00581887	Papln
17880638	3.40819	3.83512	1.12527	0.0310061	Ptgs1
17808103	5.34227	6.01169	1.12531	0.01546	Tlr4
17831219	3.55311	3.99897	1.12548	0.0331099	Mpped1
17660303	4.2074	4.73579	1.12558	0.0103902	Itga3
17873757	5.33216	6.0069	1.12654	0.016241	Rbm31y
17740709	5.13378	5.78344	1.12655	0.0214362	Psmb4
17710348	3.78837	4.26954	1.12701	0.0348683	Fam25a
17791722	3.89543	4.39312	1.12776	0.0177134	Hpgds
17801863	7.916	8.932	1.12835	0.0161133	Pabpc4
17812310	3.03327	3.42342	1.12863	0.0338538	RGD1559644
17604993	4.1879	4.72958	1.12935	0.0427032	Chmp5
17767250	3.44731	3.89321	1.12935	0.0367227	Nsfl1c
17856878	3.95893	4.47429	1.13018	0.0195071	Slc5a7
17678750	4.80344	5.43105	1.13066	0.0111839	Ankrd13a
17741423	2.53713	2.86867	1.13068	0.0418439	Sycp1
17843365	3.81605	4.31537	1.13085	0.013904	Olr1271
17707014	4.45177	5.03634	1.13131	0.0159801	Kcnn1
17640803	4.00667	4.5341	1.13164	0.0170015	Olr325
17608727	4.32376	4.89337	1.13174	0.014243	Sys1
17616249	4.05326	4.58754	1.13182	0.00898174	Tead2
17734026	3.78162	4.28208	1.13234	0.0241103	Emc8
17851866	3.42672	3.88522	1.1338	0.049379	Ift46
17881048	3.80393	4.31308	1.13385	0.0471876	RGD1566387
17825894	4.06693	4.61183	1.13398	0.0352458	Olr990
17665377	4.3142	4.89246	1.13404	0.0441424	Zpld1
17880802	3.67352	4.1673	1.13441	0.0098674	Ttc6
17737657	3.80471	4.31864	1.13508	0.0210855	Actrt3
17842249	3.72192	4.22474	1.1351	0.0145555	Pcbp1
17636806	4.75191	5.39429	1.13518	0.0273151	Mfsd13b
17742929	3.35022	3.80601	1.13605	0.0444395	Ppp3ca
17644642	3.74436	4.25814	1.13721	0.0440682	Mslnl
17790133	3.84317	4.37434	1.13821	0.0235306	Pax4
17766921	3.48747	3.97217	1.13898	0.0474586	Slc24a3
17875323	3.61479	4.11978	1.1397	0.041257	Tenm1
17765469	4.95685	5.6495	1.13974	0.0343074	Pdia3
17667697	3.84292	4.38193	1.14026	0.0169773	Cct8
17793700	3.89465	4.44227	1.14061	0.0279029	Cntn6
17828153	6.22254	7.10037	1.14107	0.0289519	Nap1l1
17601685	4.5956	5.25015	1.14243	0.0123804	Tpi1
17667433	4.82857	5.51713	1.1426	0.017745	Gbe1
17764480	7.12546	8.14234	1.14271	0.0377913	Immp1l
17841793	4.03352	4.60995	1.14291	0.00467562	Msantd4
17757282	3.38378	3.86963	1.14358	0.0264095	Srsf3
17642925	4.4172	5.05177	1.14366	0.0100892	Gucy2g
17675697	7.89173	9.02787	1.14397	0.0401511	Rpl21
17689669	3.88981	4.45159	1.14442	0.0152468	Gabra2
17664503	3.96631	4.53963	1.14455	0.0179566	Krtap13-2
17761755	3.60498	4.12762	1.14498	0.00144587	Olr396
17789272	3.43384	3.93404	1.14567	0.0290249	RGD1564345
17640851	3.10091	3.55382	1.14606	0.0373955	Olr343
17871530	4.02536	4.61684	1.14694	0.0195861	Gucy2f
17666434	3.72886	4.27969	1.14772	0.0254393	Cpn2
17752323	3.89158	4.46849	1.14825	0.0236319	Olr1744
17607967	4.75883	5.46484	1.14836	0.0120327	Eif4enif1
17608413	5.00924	5.75359	1.1486	0.0144524	Zfyve26
17735051	3.27056	3.76192	1.15024	0.0457584	Cox7c
17836828	3.94025	4.53261	1.15034	0.044531	Fbxo43
17817742	3.25731	3.74943	1.15108	0.0405446	Dio2
17736124	4.86739	5.60968	1.1525	0.0100652	Rpl37
17872079	3.65564	4.21771	1.15375	0.00811361	Prps2
17640636	3.31548	3.83025	1.15526	0.0406903	Ms4a18
17644371	4.54403	5.25157	1.15571	0.00899196	Hs3st6
17871172	3.74062	4.32446	1.15608	0.00467749	Eras
17714226	2.36758	2.73952	1.1571	0.0328438	Gkap1
17872953	4.06642	4.7077	1.1577	8.92379e-05	Ar
17880162	3.18849	3.69421	1.15861	0.029399	Scpep1
17762099	4.11042	4.76513	1.15928	0.0137069	Lypd6b
17700732	3.55291	4.11976	1.15954	0.0144836	Ipo5
17785017	2.97549	3.45317	1.16054	0.0115286	Exoc6b
17634978	2.517	2.92296	1.16129	0.0407818	Tenm4
17667409	4.09864	4.76175	1.16179	0.0241582	Chmp2b
17640302	5.28285	6.15019	1.16418	0.00107356	Gng3
17624216	5.02972	5.86236	1.16554	0.0224152	Osbp
17711151	2.33158	2.7183	1.16586	0.0303156	Zfp868
17863710	3.83034	4.4657	1.16587	0.0109061	Cfc1
17879617	3.44291	4.01984	1.16757	0.00896162	Mir743a
17778090	3.03595	3.54522	1.16774	0.0440364	LOC296235
17863213	4.09046	4.77991	1.16855	0.00382989	Crisp4
17808186	3.42827	4.00643	1.16865	0.0177957	ENSRNOG00000062502
17748264	4.23681	4.95332	1.16911	0.0037457	Rbm46
17815471	3.28994	3.8464	1.16914	0.0182588	Agr3
17872106	3.76468	4.41465	1.17265	0.00388933	Egfl6
17726532	3.55171	4.1656	1.17284	0.00866683	Mir378
17779149	3.59683	4.21907	1.173	0.0380009	Wfdc5
17787463	3.3232	3.90095	1.17385	0.000739386	Tspan11
17668828	5.32435	6.25131	1.1741	0.016211	Phldb2
17730310	3.69083	4.33408	1.17429	0.0116225	Cntnap4
17874091	3.57852	4.20284	1.17446	0.0256265	Nrk
17607075	3.48561	4.09904	1.17599	0.00174067	Slc4a8
17739110	3.51314	4.1321	1.17618	0.0274009	Schip1
17735918	3.00977	3.54374	1.17741	0.0288809	ENSRNOG00000031115
17774120	3.5577	4.19046	1.17786	0.0317182	Olr482
17666753	3.06247	3.61016	1.17884	0.00793881	Plch1
17809493	3.44579	4.06272	1.17904	0.0470994	Lurap1
17703186	2.94321	3.47905	1.18206	0.0350545	Gzmf
17879340	3.36461	3.98002	1.18291	0.00910292	Mir19b2
17609245	4.03588	4.77982	1.18433	0.00718733	Zmym2
17819748	3.05499	3.62644	1.18705	0.0299732	Arhgef33
17686241	2.94083	3.49359	1.18796	0.0497	Adcy10
17738332	3.44054	4.08809	1.18821	0.00260702	LOC365791
17667230	4.02987	4.79209	1.18914	0.00533557	Ccdc116
17614858	4.08786	4.86674	1.19054	0.0319823	Rps16
17876534	2.72234	3.24218	1.19095	0.0439095	Mir1912
17779671	3.06758	3.6565	1.19198	0.0330635	Zfp93
17760437	3.67061	4.37761	1.19261	0.0230839	Dbh
17870578	3.30227	3.94412	1.19437	0.0401528	Akap14
17719593	3.50278	4.18568	1.19496	0.0260945	Or2ad1
17669344	2.72873	3.26348	1.19597	0.00667156	Csta
17824346	3.14291	3.76127	1.19675	0.0410387	Mir3592
17737823	2.53112	3.0392	1.20073	0.0330394	Dnajc19
17709056	2.99414	3.59676	1.20127	0.0426043	Defb38
17825916	3.3419	4.01707	1.20203	0.00179617	Olr1049
17601899	4.22273	5.07709	1.20232	0.0105637	Gnb3
17857881	3.04349	3.66347	1.20371	0.0222031	LOC102553880
17624768	2.94317	3.54318	1.20387	0.019836	Smarca2
17832714	2.83048	3.40787	1.20399	0.0123102	Hoxc10
17882581	2.93044	3.52908	1.20428	0.0440525	Emcn
17875518	2.67748	3.23101	1.20674	0.0374313	Lonrf3
17763760	3.37487	4.07849	1.20849	0.0197246	Olr725
17836105	3.12636	3.7866	1.21119	0.0262565	LOC100362798
17618069	2.42425	2.93721	1.2116	0.0345101	Or14a257
17876548	2.4097	2.92186	1.21254	0.0270679	Mir3552
17842260	2.85285	3.45961	1.21269	0.0455879	Olr1169
17794121	2.92479	3.54734	1.21286	0.0392411	RGD1563294
17624333	3.634	4.40844	1.21311	0.0179532	Olr347
17802718	2.60468	3.16129	1.21369	0.0224257	Trnp1
17882597	2.9718	3.60772	1.21399	0.0232002	Vti1a
17873405	2.65452	3.22826	1.21614	0.00830997	Nexmif
17604269	4.14985	5.04865	1.21659	0.0234713	Sem1
17805654	3.40154	4.14962	1.21992	0.0281732	RGD1563405
17705169	2.96816	3.6252	1.22136	0.0174697	Slitrk5
17683561	3.01891	3.69389	1.22359	0.0280951	Cntnap5a
17701826	3.95338	4.84208	1.22479	0.0488097	Ktn1
17754697	2.95304	3.62636	1.22801	0.0449936	Dynlt2b-ps1
17877689	2.66282	3.28118	1.23222	0.048841	ENSRNOG00000030346
17881557	3.49414	4.31525	1.235	0.0117137	Scaf8
17695867	5.73371	7.08374	1.23545	0.0144232	Hormad2
17799873	2.72087	3.36773	1.23774	0.030502	Fggy
17611075	2.03114	2.51872	1.24005	0.0398427	Eya4
17622593	3.46874	4.30886	1.2422	0.00555125	Shank2
17852932	2.95392	3.67819	1.24519	0.0219061	Ppcdc
17602195	3.31976	4.13562	1.24576	0.0389248	Dad1
17602305	3.58389	4.47521	1.2487	0.0403344	Prpf8
17787645	2.72422	3.40643	1.25042	0.00569604	Tas2r120
17661181	3.08154	3.85998	1.25261	0.0375683	Krt33b
17664755	1.88294	2.36714	1.25715	0.0337005	Mir802
17797464	2.89429	3.66401	1.26594	0.0245923	Cngb3
17689949	1.90349	2.41416	1.26828	0.0424605	Rell1
17812315	2.38962	3.0314	1.26857	0.023453	LOC691196
17672685	3.25138	4.12823	1.26968	0.00685693	RGD1561730
17795746	2.74236	3.48465	1.27067	0.0492132	Tas2r114
17797639	2.43821	3.10291	1.27262	0.0286728	Gpr63
17742235	3.32644	4.23503	1.27314	0.00610581	Plppr5
17671409	2.38038	3.03642	1.2756	0.0273598	Stard13
17605345	2.66568	3.40042	1.27563	0.00655955	Vps35l
17635565	3.28067	4.18632	1.27606	0.0261173	Olr104
17881739	2.59473	3.31145	1.27622	0.001837	Nfkb1
17785904	2.17009	2.76998	1.27644	0.0411522	Lmcd1
17689259	1.50554	1.92301	1.27729	0.0314197	Tecrl
17763974	2.57175	3.28697	1.27811	0.0316115	Nr1h3
17855794	3.16675	4.04983	1.27886	0.0336559	P4htm
17728627	2.91618	3.73546	1.28094	0.0348278	Best2
17763595	2.48724	3.18736	1.28148	0.0297281	Olr468
17781965	2.57849	3.30544	1.28193	0.00320886	Impdh1
17834277	1.72455	2.21079	1.28195	0.0150413	ENSRNOG00000068204
17764621	2.81856	3.61493	1.28254	0.000520839	Olr757
17853515	2.47625	3.18766	1.28729	0.0458654	Parp16
17660859	1.88714	2.43069	1.28803	0.0273054	Wipf2
17874448	2.58755	3.33298	1.28808	0.0294704	LOC317588
17791990	5.54765	7.15712	1.29012	0.0216651	ENSRNOG00000068268
17677988	3.40904	4.40743	1.29286	0.0105267	Myl2
17724218	4.34761	5.6338	1.29584	0.0118205	Cfap53
17705150	2.89762	3.75588	1.2962	0.0391578	ENSRNOG00000064722
17666531	3.29539	4.29138	1.30224	0.01627	Tmem207
17607357	3.34904	4.36945	1.30469	0.0100837	Elp2
17604569	3.42872	4.47719	1.30579	0.0227662	Bcap31
17862492	2.76689	3.62488	1.31009	0.0405573	Kcnh8
17747179	2.43003	3.19191	1.31353	0.0457358	LOC102548017
17656473	2.26776	2.99328	1.31993	0.0213251	Olr1422
17808681	2.86207	3.77805	1.32004	0.0297569	Mysm1
17823045	1.89116	2.49948	1.32167	0.0193405	Sipa1l1
17786457	3.16989	4.20959	1.32799	0.00421136	Zfp422
17863648	2.60231	3.49256	1.3421	0.0319998	Prim2
17778053	2.06288	2.76924	1.34241	0.0333028	RGD1563136
17876562	3.03936	4.08661	1.34456	0.000169452	Trpc5
17779182	1.47927	1.99404	1.34799	0.0441183	Slpil3
17714890	1.60044	2.15794	1.34835	0.0427678	Mirlet7f-1
17609625	2.81991	3.81191	1.35178	0.0117913	Ap3d1
17870901	3.46405	4.6885	1.35347	0.0147523	Ddx3x
17687846	2.60816	3.53407	1.355	0.0263606	Tmed11
17842256	2.87724	3.90151	1.35599	0.00676011	Olr1165
17763636	2.65966	3.60943	1.3571	0.00231058	Or5aq1d
17883011	1.85723	2.53002	1.36226	0.0151161	Srgap1
17798910	1.71561	2.33848	1.36306	0.0196683	LOC500460
17605419	2.05311	2.8095	1.36841	0.0457948	Cnot7
17839704	2.81639	3.85728	1.36958	0.000226676	Mir1249
17877899	2.69523	3.69455	1.37077	0.00335768	Asb12
17778058	1.65826	2.27391	1.37126	0.0266276	LOC689220
17607667	3.1377	4.3133	1.37467	0.0183347	Rabgap1
17626334	2.69772	3.70957	1.37507	0.022671	Sfr1
17763192	1.65255	2.28087	1.38021	0.0049823	Nell1
17629072	2.10486	2.97999	1.41577	0.0252358	LOC682225
17868539	1.54216	2.18558	1.41723	0.0426494	LOC100911408
17806396	2.40329	3.42392	1.42468	0.0134443	Mir873
17685342	3.21625	4.63214	1.44023	0.029873	Rgsl1
17825876	1.58017	2.29002	1.44922	0.0332156	Olr950
17604199	2.48601	3.61631	1.45467	0.0379676	Ythdf1
17620522	2.31364	3.39106	1.46568	0.0469742	LOC691716
17616918	2.00061	2.95346	1.47628	0.00590162	Luzp2
17791727	2.3936	3.55631	1.48576	0.0208561	Prdm5
17777957	2.56046	3.88048	1.51554	0.0170153	Nkx2-2
17797387	1.44147	2.19172	1.52048	0.0284463	Calb1
17791729	1.08696	1.65751	1.5249	0.0306249	RSA-14-44
17606029	2.21652	3.42484	1.54515	0.0220047	Fbxw8
17786036	1.88745	2.93824	1.55673	0.00991658	Jagn1
17865434	2.36751	3.70933	1.56677	0.0114579	Cxcr1
17638072	1.16272	1.86857	1.60706	0.0354427	Mir202
17621679	1.86392	3.00702	1.61327	0.0445707	LOC100302465
17806163	1.55398	2.52437	1.62445	0.00450033	Mms22l
17837272	1.15573	1.93042	1.6703	0.0425364	Aard
17777472	1.18917	2.00752	1.68817	0.0093836	RGD1564425
17784332	1.40473	2.4109	1.71628	0.00996301	Eif2ak3
17612416	1.64937	2.84455	1.72463	0.00252654	Vom1r3
17658498	1.74176	3.03827	1.74437	0.0153071	Olr1498
17861793	1.61502	2.82293	1.74792	0.00840476	ENSRNOG00000016974
17861862	2.60903	4.75467	1.82239	0.00934391	Farp2
17872998	0.985847	1.86441	1.89117	0.0498828	Mir3573
17711284	1.48425	2.84179	1.91463	0.000446684	Marchf1
17689442	1.27554	2.44354	1.9157	0.035797	LOC100363494
17664440	1.47866	3.07119	2.07701	0.00317749	Adamts5
17665185	0.944845	1.96933	2.08429	0.000466705	Col8a1
17651099	0.925202	2.09405	2.26334	0.0234584	Zfp385c
17880691	0.963152	2.23307	2.3185	0.00513038	Olr1471
17723744	0.844598	2.12589	2.51705	0.00830547	Piezo2
17602597	1.10206	3.0315	2.75074	0.00368791	Uba1
17780194	0.698411	2.00017	2.86388	0.012425	Zbtb46
17849291	0.594716	2.0484	3.44433	0.0116862	Gria4
17824832	0.788012	2.85524	3.62335	0.00515466	ENSRNOG00000065156
17604911	0.413148	2.02802	4.9087	0.006525	Ncstn
17604685	0.409492	2.09689	5.12071	0.000371596	Zfp644
17604483	0.162217	2.58032	15.9066	0.0031761	Mrpl21

## Sheet: male (BPA0.5+BPA50)
Probe_ID	Male Control, MC (avg intensity)	Male BPA, mBPA(0.5+50) (avg intensity)	mBPA(0.5+50) vs MC (fold change)	mBPA(0.5+50) vs MC (p-value)	Associated Gene Symbol
17818435	1.7341	0.142046	-12.208	0.0023515	Mir370
17866861	1.73381	0.375039	-4.62301	0.0055696	ENSRNOG00000032765
17676821	2.48568	0.935396	-2.65735	0.0019032	Pilrb-ps6
17700872	1.84101	0.712833	-2.58266	0.0205275	Tmtc4
17720295	3.15342	1.30053	-2.42471	0.0249127	Ryr2
17652674	2.1791	0.995466	-2.18903	0.0108012	Tmem94
17723022	2.85076	1.3167	-2.16508	0.00726434	Trim36
17702368	2.5019	1.23309	-2.02896	0.018938	ENSRNOG00000068772
17759327	2.79499	1.38248	-2.02173	0.0414102	Foxo3
17755805	3.02844	1.49989	-2.01912	0.0262731	Popdc3
17698991	2.14386	1.06855	-2.00633	0.049308	RGD1565713
17825873	1.91082	0.983591	-1.9427	0.0143154	Olr947
17822060	1.60475	0.835996	-1.91957	0.00586864	Brms1l
17823578	3.0779	1.68713	-1.82434	0.00123731	Sel1l
17722302	2.18237	1.2034	-1.81351	0.0406988	Fam113b
17828428	2.72483	1.50703	-1.80808	0.0493795	Tmbim4
17882901	5.01299	2.93029	-1.71075	0.0468529	ENSRNOG00000045639
17734970	5.01299	2.93029	-1.71075	0.0468529	RGD1560883
17758831	2.09443	1.24391	-1.68374	0.00526729	RGD1559810
17872929	3.38617	2.02545	-1.67181	0.0232862	Pgr15l
17751284	2.67889	1.61183	-1.66201	0.0243175	Ank2
17744446	3.60459	2.20224	-1.63678	0.00845269	Sv2c
17698547	2.71862	1.66156	-1.63618	0.00354678	ENSRNOG00000009074
17833196	3.21228	1.96845	-1.63188	0.00528839	Olr936
17813508	3.46766	2.21804	-1.56339	0.000450619	Fez2
17634774	3.08814	1.98572	-1.55517	0.0210916	Olr27
17738640	2.87957	1.85352	-1.55357	0.0205115	Nbea
17704845	2.3576	1.52361	-1.54737	0.00283637	Pcdh9
17814060	3.36134	2.17417	-1.54603	0.0348753	Srd5a2
17818250	3.10382	2.03617	-1.52435	0.0239313	Vrk1
17667435	2.66277	1.7611	-1.51199	0.00726896	Robo1
17713758	1.95864	1.29785	-1.50914	0.0364958	Prxl2c
17641707	3.09096	2.05349	-1.50522	0.026148	LOC120100195
17633641	2.5347	1.6916	-1.49841	0.031444	RGD1561206
17789165	2.31283	1.54974	-1.4924	0.0415799	Mir879
17604585	3.28145	2.21161	-1.48374	0.019998	Bcap31
17683397	2.15063	1.45387	-1.47924	0.00724742	Cntnap5b
17619058	4.33544	2.99268	-1.44868	0.0204132	Or51a25
17746449	3.01761	2.08453	-1.44762	0.0247567	ENSRNOG00000063581
17879293	2.91943	2.06931	-1.41082	0.0405166	Magea14
17800491	3.48408	2.47174	-1.40957	0.0461757	Dhcr24
17628980	4.06448	2.89806	-1.40248	0.0112693	Mir3596c
17817740	3.57685	2.55444	-1.40025	0.0160155	Dio2
17808299	2.62499	1.88014	-1.39617	0.0130278	Mpdz
17712348	4.14432	2.98995	-1.38608	0.0023427	Ddhd2
17619140	4.37796	3.16006	-1.3854	0.0298113	Olr143
17814007	4.50392	3.25476	-1.38379	0.0443456	ENSRNOG00000031342
17818647	2.7868	2.02281	-1.37769	0.0174966	Mir379
17862543	3.05167	2.223	-1.37277	0.0271899	Mocs1
17723017	3.16236	2.30675	-1.37091	0.0237072	ENSRNOG00000030301
17676941	3.36708	2.46416	-1.36642	0.0291517	Dtx2
17706552	3.96092	2.90419	-1.36387	0.0466794	Ldb3
17658477	3.97874	2.91914	-1.36299	0.0480333	Olr1471
17613818	4.23332	3.1264	-1.35405	0.0156545	Ceacam11
17664511	3.84489	2.85146	-1.34839	0.0182473	Cldn17
17858567	3.56715	2.64627	-1.34799	0.000346813	Lyg2
17879629	2.44172	1.81794	-1.34313	0.0402552	Mir3551
17612661	3.23624	2.41136	-1.34208	0.0439754	Vom2r-ps39
17739279	3.25386	2.42487	-1.34187	0.0132256	Tmem144
17878331	3.02354	2.26728	-1.33355	0.0269695	Mir384
17671409	3.5512	2.66618	-1.33194	0.021792	Stard13
17837103	3.87829	2.92011	-1.32813	0.0309384	Eif3e
17664326	3.48469	2.63212	-1.32391	0.0124968	Lipi
17636662	2.6991	2.04396	-1.32053	0.0350681	Knop1
17876893	3.38108	2.56076	-1.32034	0.0419388	LOC685789
17787479	2.32268	1.7667	-1.3147	0.0398514	LOC103692234
17878660	2.57751	1.96127	-1.31421	0.01147	Dach2
17843241	4.34045	3.3044	-1.31354	0.00989482	Or8b37
17780948	4.4438	3.39129	-1.31036	0.0269679	Magi2
17725233	4.3681	3.34792	-1.30472	0.00420186	ENSRNOG00000064251
17692643	4.39255	3.36752	-1.30439	0.039215	Ephx4
17870837	2.77059	2.12653	-1.30287	0.0108021	Maob
17802718	4.04047	3.1054	-1.30111	0.0452252	Trnp1
17725423	4.35019	3.35295	-1.29742	0.0259346	LOC103694185
17711255	2.74987	2.12008	-1.29706	0.042724	ENSRNOG00000063117
17839733	4.7133	3.64084	-1.29456	0.0480191	Ribc2
17792083	3.71313	2.88006	-1.28925	0.040481	RGD1564696
17688569	3.66277	2.85285	-1.2839	0.0355192	Gk2
17602041	5.23201	4.07581	-1.28367	0.00018537	P3h3
17656503	3.63444	2.83222	-1.28325	0.045327	RGD1559534
17607773	4.30134	3.35915	-1.28048	0.0371436	Apip
17777537	4.12596	3.22498	-1.27937	0.025027	Cds2
17653930	4.69404	3.66924	-1.27929	0.0112503	LOC100361104
17805450	5.17616	4.05774	-1.27563	0.00694209	RGD1561849
17831908	3.26907	2.56316	-1.27541	0.0300709	Yaf2
17726649	4.09717	3.21302	-1.27518	0.0441786	Spink13
17760321	3.51472	2.76477	-1.27125	0.0139309	Lcn4
17844192	4.66737	3.67477	-1.27011	0.0228008	Slc35f2
17711983	4.06993	3.20496	-1.26988	0.00428324	LOC100910977
17796833	3.40855	2.69027	-1.26699	0.0174509	Slco5a1
17818649	2.65855	2.10041	-1.26573	0.0416246	Mir411
17716278	3.85379	3.05527	-1.26136	0.00110577	ENSRNOG00000062407
17879625	3.27127	2.59549	-1.26037	0.00723412	Slitrk2
17703186	3.48248	2.76527	-1.25936	0.0393443	Gzmf
17874062	3.39776	2.69858	-1.25909	0.0329016	Tceal1
17694443	3.24266	2.57861	-1.25752	0.0201682	Pds5a
17863211	4.29342	3.42606	-1.25316	0.00333428	Pgk2
17781280	4.50438	3.59604	-1.2526	0.0293875	LOC103692071
17746564	3.51956	2.81431	-1.25059	0.0103253	Tbl1xr1
17774397	3.91099	3.13091	-1.24915	0.00987689	Olr744
17730306	4.10534	3.28775	-1.24868	0.0200626	ENSRNOG00000031439
17711322	4.57745	3.67299	-1.24625	0.0282875	Spock3
17755592	4.9992	4.02749	-1.24127	0.00638454	Ak9
17706458	3.72129	3.00987	-1.23637	0.0285656	Rbp3
17621989	4.0375	3.26991	-1.23474	0.0197701	Olr302
17603621	4.60799	3.73474	-1.23382	0.0227616	Api5
17635637	2.30817	1.87115	-1.23356	0.0287721	Olr129
17778304	4.39691	3.56607	-1.23298	0.0426268	Nrsn2
17812273	4.08916	3.31771	-1.23252	0.0466297	Pramef20
17635588	4.94451	4.01679	-1.23096	0.000630226	Olr121
17843069	5.4219	4.41029	-1.22937	0.032388	LOC100360143
17606587	4.75016	3.86446	-1.22919	0.0132264	Dazap2
17658479	4.38498	3.56743	-1.22917	0.0349723	Olr1474
17664233	4.16589	3.40081	-1.22497	0.000753972	ENSRNOG00000069664
17788736	3.9915	3.26082	-1.22408	0.00555584	Srpk2
17874533	4.93987	4.04	-1.22274	0.0372207	Mospd1
17617261	4.05355	3.32217	-1.22015	0.0211786	Mir211
17769299	4.60496	3.77588	-1.21957	0.0207031	Spo11
17842225	3.58313	2.94326	-1.2174	0.0154548	ENSRNOG00000066231
17763691	4.73055	3.88806	-1.21669	0.0393148	Olr595
17795006	3.1741	2.61489	-1.21386	0.00791522	Tuba3a
17662073	4.13304	3.40535	-1.21369	0.042126	Spata32
17881549	4.37016	3.60195	-1.21328	0.00916779	Sall3
17880833	4.47545	3.69271	-1.21197	0.00599679	Mob3a
17798630	4.33936	3.58123	-1.21169	0.0103926	Foxe1
17671298	4.91402	4.05623	-1.21147	0.0254647	Pcp2
17680226	5.00602	4.14178	-1.20866	0.00680922	Fmod
17813583	3.43518	2.85279	-1.20414	0.0124035	Hnrnpll
17713941	4.27468	3.55006	-1.20412	0.0235641	Ctsr
17766983	4.14201	3.44353	-1.20284	0.0461313	Ralgapa2
17707510	4.09401	3.40466	-1.20247	0.0351087	Cpe
17830322	3.81036	3.17498	-1.20012	0.0127313	Commd5
17830364	3.09957	2.58461	-1.19924	0.038246	Txn2
17665832	4.54608	3.79247	-1.19871	0.0284878	Tmem39a
17876479	4.42543	3.69536	-1.19757	0.0177072	Ott
17877407	3.43183	2.86724	-1.19691	0.0123068	Smpx
17722664	3.24627	2.71421	-1.19603	0.0326485	Pcdhb11
17676608	2.76521	2.31368	-1.19516	0.028099	Vom2r61
17703220	4.65984	3.89953	-1.19498	0.0109909	Gzmb
17694311	5.15815	4.31763	-1.19467	0.0222885	Grxcr1
17653468	4.25941	3.56538	-1.19466	0.00704921	Pla2g10
17881048	4.42613	3.71639	-1.19098	0.00728854	RGD1566387
17715140	4.36467	3.66491	-1.19094	0.0204026	Ofcc1
17785915	4.45141	3.74413	-1.1889	0.0203699	Cav3
17814005	3.11323	2.62318	-1.18682	0.041	Nrxn1
17668365	3.97008	3.35053	-1.18491	0.046915	Epha6
17775285	3.88215	3.27676	-1.18475	0.0403479	Olr747
17699518	4.64996	3.92543	-1.18457	0.0318803	Defb43
17783891	4.82013	4.07201	-1.18372	0.0356518	Vom1r72
17814793	3.50716	2.96438	-1.1831	0.0360321	Cyria
17810057	4.28386	3.62609	-1.1814	0.0215852	Olr866
17854660	4.06307	3.43983	-1.18118	0.00731541	Zic4
17737222	4.9437	4.18541	-1.18118	0.0167476	Pmp2
17844705	4.57332	3.87451	-1.18036	0.0412119	Celf6
17846131	3.73437	3.16591	-1.17956	0.0316077	Gsta5
17715886	4.96154	4.20753	-1.17921	0.045508	Gpx5
17790019	4.92697	4.17923	-1.17892	0.0149384	Slc13a1
17820928	5.11107	4.33573	-1.17883	0.0481363	Efr3b
17819544	4.83644	4.10335	-1.17866	0.040528	Tmem196
17842288	3.52833	2.99378	-1.17855	0.029301	Or7h7b
17822614	4.91125	4.17209	-1.17717	0.0463938	Six1
17792028	4.37008	3.71676	-1.17578	0.0303392	ENSRNOG00000069414
17756731	3.95844	3.37107	-1.17424	0.0317448	Btnl3
17774219	4.17277	3.55487	-1.17382	0.0324754	Or5w11
17718640	3.72853	3.17955	-1.17266	0.0237502	Mir3596d
17626408	4.7722	4.08057	-1.16949	0.00726639	Sorcs1
17690113	4.04769	3.46126	-1.16943	0.0316584	ENSRNOG00000065472
17617131	4.41946	3.77996	-1.16918	0.0216126	Gabrb3
17680673	5.33007	4.55979	-1.16893	0.0424597	Cfh
17824346	4.32474	3.70051	-1.16869	0.04674	Mir3592
17874722	4.54002	3.8851	-1.16857	0.00789351	F9
17842247	3.26836	2.79758	-1.16828	0.0016934	Olr1162
17883033	4.04845	3.46797	-1.16738	0.0355585	Ackr3
17837275	4.49546	3.85155	-1.16718	0.0225769	Ext1
17844933	4.45157	3.81868	-1.16574	0.042734	Pias1
17635717	4.23046	3.62914	-1.16569	0.043877	Olr174
17625943	5.12906	4.40028	-1.16562	0.0102843	Sema4g
17726740	3.77497	3.24111	-1.16472	0.00841001	St8sia3
17878506	4.05616	3.48303	-1.16455	0.0151554	RGD1561552
17880501	4.70484	4.05068	-1.16149	0.040674	RGD1564915
17737452	5.39274	4.64536	-1.16089	0.0272215	Naaladl2
17681000	4.07362	3.50958	-1.16071	0.0440966	Shcbp1l
17787545	4.75049	4.09281	-1.16069	0.0406433	Klrb1
17826858	3.98014	3.43408	-1.15901	0.0381839	LOC691422
17872707	4.4724	3.86174	-1.15813	0.0295376	LOC100363193
17621587	3.94499	3.40687	-1.15795	0.0471945	LOC103690408
17675050	4.61371	3.9847	-1.15786	0.00258121	Map2k7
17754602	4.47577	3.8667	-1.15752	0.0380028	Rtdr1
17883207	6.39885	5.53169	-1.15676	0.00794615	Mt-nd1
17774045	4.35064	3.76107	-1.15675	0.0136693	Slc43a3
17604931	6.03089	5.21463	-1.15653	0.00957137	Chmp5
17753995	4.74376	4.10273	-1.15625	0.0086759	Pde9a
17787922	4.54608	3.93369	-1.15568	0.011047	Plekha5
17880744	5.46237	4.73063	-1.15468	0.0169487	Rnf223
17863238	4.48289	3.88863	-1.15282	0.009896	Tfap2d
17688108	4.21494	3.66237	-1.15088	0.0187309	Barhl2
17872580	4.19799	3.65053	-1.14997	0.0051071	LOC100909677
17797315	5.14726	4.47827	-1.14939	0.0167709	Cdh17
17774270	5.13632	4.46962	-1.14916	0.0274096	Olr650
17649863	4.71741	4.1054	-1.14907	0.00976112	Tbx4
17664918	3.77904	3.28932	-1.14888	0.028977	Kcnj6
17719761	4.64674	4.04733	-1.1481	0.0422845	Sugct
17646209	4.03198	3.51196	-1.14807	0.0283321	Eno1l3
17607935	5.01956	4.37283	-1.1479	0.0370097	Eif4enif1
17630489	4.935	4.29984	-1.14772	0.0205479	Tex101
17808901	4.31168	3.75963	-1.14684	0.0490312	RGD1561212
17711987	4.77	4.16271	-1.14589	0.0116725	Adam24
17876865	3.88905	3.39577	-1.14526	0.0182382	LOC685699
17676538	4.61036	4.02719	-1.14481	0.0215233	Mir25
17613521	4.76753	4.16479	-1.14472	0.0357314	Cabp5
17679443	4.37649	3.82874	-1.14306	0.0135818	Serpinb13
17711787	4.71316	4.12852	-1.14161	0.000789242	Pdlim3
17866780	4.94147	4.32978	-1.14128	0.0344295	Slco6b1
17783444	4.03089	3.53324	-1.14085	0.00536981	Aoc1
17702226	4.0073	3.51315	-1.14066	0.0399922	Olr1645
17860307	5.06069	4.43839	-1.14021	0.0262082	LOC102548134
17791875	6.59463	5.78482	-1.13999	0.0459029	ENSRNOG00000066812
17743062	5.41436	4.7498	-1.13991	0.0117583	Adh4
17730701	4.99522	4.38521	-1.13911	0.0329387	Mir3564
17843250	3.68757	3.23847	-1.13868	0.0380741	Olr1214
17848329	4.9053	4.30792	-1.13867	0.0461731	Lrrc2
17746398	4.85666	4.26666	-1.13828	0.017765	Pex2
17774182	5.21355	4.5808	-1.13813	0.0136885	Olr533
17741928	4.30383	3.78206	-1.13796	0.0454125	Sars1
17785391	4.25016	3.73954	-1.13655	0.0110245	Vom1r97
17797288	5.28691	4.65243	-1.13638	0.0195075	Gem
17619110	4.75105	4.18137	-1.13624	0.0458165	Olr110
17629992	4.82579	4.24947	-1.13562	0.0068605	Crx
17796847	4.09728	3.60926	-1.13521	0.03599	LOC680435
17624812	4.47034	3.93835	-1.13508	0.0271948	Slc1a1
17723051	4.27685	3.76978	-1.13451	0.0120255	Lvrn
17841243	4.8651	4.28864	-1.13442	0.0289097	Scn8a
17611240	3.9819	3.51604	-1.1325	0.00813792	Echdc1
17731839	4.44416	3.92587	-1.13202	0.0409313	Sez6l
17729870	4.74805	4.20111	-1.13019	0.0122224	Mir140
17868867	4.40981	3.90236	-1.13004	0.00653087	LOC291863
17717823	4.20027	3.71805	-1.1297	0.0332577	Mir24-1
17707766	5.18721	4.59199	-1.12962	0.015305	Tenm3
17741466	4.30916	3.81749	-1.12879	0.00545808	Ampd1
17865545	4.65372	4.12476	-1.12824	0.016879	Mir375
17827234	4.96231	4.40131	-1.12746	0.0477871	Aldh1l2
17850788	5.0505	4.48217	-1.1268	0.0395955	Tmem45b
17674285	4.45239	3.95451	-1.1259	0.0211036	Tbx3
17865827	5.06904	4.50255	-1.12581	0.00191237	Scg2
17728627	3.87075	3.44219	-1.1245	0.0469747	Best2
17880310	5.70338	5.07631	-1.12353	0.0454781	RGD1562394
17707849	4.90279	4.37324	-1.12109	0.0343557	ENSRNOG00000033638
17641494	5.15149	4.60023	-1.11983	0.0316403	Tpd52l3
17818137	5.92583	5.29353	-1.11945	0.0431608	LOC299282
17880959	4.80697	4.29715	-1.11864	0.00827085	LOC103690545
17629006	5.35702	4.79809	-1.11649	0.048956	Vom1r10
17749142	5.15318	4.61635	-1.11629	0.00606193	Pglyrp3
17779178	4.31796	3.86834	-1.11623	0.0363121	Slpil2
17658637	5.18	4.64316	-1.11562	0.0445366	Serpinf2
17810045	5.56896	4.992	-1.11558	0.00529453	Olr857
17747131	5.09323	4.56678	-1.11528	0.00957396	RGD1563562
17880903	5.4915	4.9257	-1.11487	0.0244199	Rasgrf1
17882659	5.08043	4.55766	-1.1147	0.0461189	Pdx1
17665258	5.50073	4.94357	-1.1127	0.019671	Lnp1
17819449	5.01581	4.50849	-1.11252	0.0187319	Ptprn2
17768369	5.34422	4.80931	-1.11122	0.0344452	Ralgapb
17611384	6.6974	6.03016	-1.11065	0.0180965	Slc6a18
17690395	5.19815	4.68044	-1.11061	0.0222566	RGD1565560
17612471	4.2311	3.81008	-1.1105	0.0183578	Vom1r21
17881154	4.91561	4.42659	-1.11047	0.0394253	Sgf29
17670915	4.85143	4.37403	-1.10914	0.0145232	LOC102546862
17751329	5.91867	5.34071	-1.10822	0.00965729	Egf
17716950	5.10463	4.60954	-1.1074	0.025102	Usp6nl
17821649	4.66646	4.21678	-1.10664	0.0340081	Dgkb
17838174	4.65317	4.20786	-1.10583	0.0201713	LOC680316
17740626	4.11004	3.7179	-1.10547	0.0198133	C2cd4d
17807247	5.91662	5.35243	-1.10541	0.0431208	Grin3a
17795787	4.66919	4.224	-1.1054	0.0437596	Tas2r129
17635920	4.72568	4.27649	-1.10504	0.0493927	Olr218
17856301	5.03868	4.56224	-1.10443	0.0339886	LOC102550324
17874991	5.30581	4.80792	-1.10356	0.00279606	LOC690082
17768777	4.83252	4.37924	-1.10351	0.00219554	Svs4
17742987	5.50902	4.99569	-1.10276	0.0446209	LOC102555814
17664878	5.93016	5.38205	-1.10184	0.0473061	Hlcs
17724615	4.84265	4.39776	-1.10116	0.0229539	Fbxo15
17825898	3.58838	3.26476	-1.09913	0.0333023	Olr995
17797445	5.04572	4.59478	-1.09814	0.0164928	Cngb3
17789901	6.24828	5.69077	-1.09797	0.00190581	Cttnbp2
17770733	5.14181	4.68752	-1.09691	0.0142069	Vegp2
17795882	4.32694	3.94724	-1.09619	0.0479874	Gsg1
17749641	5.50171	5.02174	-1.09558	0.0261859	Nudt17
17682154	5.2778	4.81988	-1.09501	0.0168592	Cfap45
17691728	4.58837	4.19797	-1.093	0.0418948	Spred2
17838768	4.77343	4.37218	-1.09177	0.0351489	Foxh1
17861121	4.90435	4.49237	-1.09171	0.0347989	Alppl2
17824528	5.46651	5.01198	-1.09069	0.0193935	Ahnak2
17673401	5.02725	4.61543	-1.08922	0.0173166	Zfp11
17781466	4.76399	4.37895	-1.08793	0.023767	Ppp1r9a
17838798	5.1175	4.70963	-1.0866	0.0299166	Lrrc24
17742537	6.71463	6.18202	-1.08615	0.0357943	Arsj
17612863	6.71462	6.18306	-1.08597	0.039027	Zfp418
17742419	5.45833	5.02782	-1.08563	0.0438635	Bcar3
17866307	4.31577	3.98064	-1.08419	0.0234362	Dnajb3
17771322	5.3048	4.89647	-1.08339	0.041388	Ttc16
17798803	5.13546	4.74602	-1.08206	0.0185512	Murc
17822984	4.82991	4.46489	-1.08175	0.0285933	Slc10a1
17679728	6.63198	6.13303	-1.08135	0.0281141	Tuba1c-ps1
17765785	5.7832	5.3541	-1.08015	0.0212632	Slc27a2
17770011	6.10854	5.65609	-1.07999	0.0486513	Il36g
17654033	5.38657	4.98839	-1.07982	0.00614027	Olr1356
17657485	5.10252	4.72733	-1.07937	0.0467993	ENSRNOG00000064074
17612797	5.15345	4.78064	-1.07798	0.04543	LOC100359972
17823470	5.10425	4.73611	-1.07773	0.0354698	Gle1-ps1
17677021	5.15919	4.78804	-1.07752	0.0417383	Trim50
17757392	5.75283	5.34635	-1.07603	0.011757	Dnah8
17642329	6.80401	6.3254	-1.07567	0.0429184	Scd1
17660257	4.89489	4.55109	-1.07554	0.0440094	Tmem92
17845789	5.40692	5.03511	-1.07384	0.0116469	Dyx1c1
17837872	6.10189	5.68623	-1.0731	0.0470784	Col22a1
17779556	5.10671	4.76318	-1.07212	0.0375938	Kcnb1
17767178	8.62374	8.04809	-1.07153	0.0366307	ENSRNOG00000069811
17774816	5.32768	4.97402	-1.0711	0.00355509	LOC103695174
17764304	5.19046	4.8509	-1.07	0.0433437	Slc1a2
17757895	6.14322	5.75245	-1.06793	0.0403071	Gstt3
17882497	4.81378	4.51343	-1.06655	0.0233959	Noxred1
17867322	6.79901	6.38177	-1.06538	0.0454961	Mt-nd2
17860813	4.92744	4.62601	-1.06516	0.0345607	Nyap2
17832113	6.04231	5.67456	-1.06481	0.0209465	Wnt1
17852119	6.4491	6.05923	-1.06434	0.0261235	LOC102551354
17792224	5.96362	5.6214	-1.06088	0.0471079	Polr1a
17854449	4.91868	4.64478	-1.05897	0.0497307	Snap91
17719375	6.31991	5.97115	-1.05841	0.0112373	RGD1307443
17806664	4.67723	4.42166	-1.0578	0.0362271	Ccl21
17875055	6.48966	6.14563	-1.05598	0.0384961	Dusp9
17790970	5.69691	5.40058	-1.05487	0.0442454	Try10
17818295	5.73151	5.43913	-1.05375	0.0360236	Cyp46a1
17627742	7.21546	6.8482	-1.05363	0.0166178	Taar7e
17801679	5.59045	5.34027	-1.04685	0.00453866	Guca2a
17633011	7.43768	7.12618	-1.04371	0.0435259	Syngr4
17628459	5.71119	5.47539	-1.04307	0.0453776	Mrgprh
17739044	7.20346	7.00269	-1.02867	0.0290381	Mlf1
17714900	8.23912	8.37489	1.01648	0.0158819	Rnf144b
17612808	10.0713	10.247	1.01744	0.0429103	Vstm1
17806222	10.6234	10.8128	1.01783	0.0374267	Manea
17864547	10.6199	10.8147	1.01834	0.0388528	LOC681338
17661796	11.3473	11.6051	1.02272	0.00423002	Lsm12
17661471	11.0869	11.3478	1.02353	0.0225468	Rab5c
17698522	6.55616	6.715	1.02423	0.0461793	ENSRNOG00000067709
17691617	10.474	10.728	1.02425	0.0414805	Ikzf1
17832982	10.8762	11.1532	1.02547	0.0433463	Pa2g4
17644950	10.9696	11.2516	1.02571	0.0424734	Lcp2
17630680	10.0532	10.3218	1.02671	0.0139666	Ceacam1
17717308	10.9794	11.2909	1.02838	0.0316943	Plxdc2
17856125	10.5204	10.8252	1.02897	0.0236946	Pdcd6ip
17602545	7.53134	7.75061	1.02911	0.0463175	Ppa1
17714849	9.70621	9.99373	1.02962	0.0199838	Phf2
17817782	9.31463	9.6031	1.03097	0.0217039	Gpr65
17787115	11.5131	11.8718	1.03116	0.0279984	Phb2
17811169	10.2693	10.5902	1.03125	0.0216609	Wasf2
17653953	6.43732	6.63912	1.03135	0.0412769	Hmox2
17866937	9.84349	10.1542	1.03157	0.0146952	Rab31
17670575	8.27367	8.53831	1.03199	0.00701124	B3gnt5
17797581	8.11501	8.37919	1.03255	0.0307758	Fbxl4
17635403	9.37072	9.69074	1.03415	0.0240058	Folr2
17865053	9.52868	9.86687	1.03549	0.0127224	Klf7
17813875	9.45516	9.79202	1.03563	0.0493746	Cript
17660784	8.4174	8.72628	1.0367	0.044146	Mien1
17851673	7.67056	7.9541	1.03697	0.0346255	Pdzd3
17665624	7.39745	7.67373	1.03735	0.0321522	LOC685767
17719453	8.24303	8.55105	1.03737	0.0215991	Cmah
17757565	7.14753	7.41539	1.03748	0.0269446	LOC100365646
17856974	8.72664	9.0546	1.03758	0.00877356	Satb1
17744731	8.45463	8.77486	1.03788	0.0489334	Bdp1
17747418	8.40231	8.72077	1.0379	0.0397888	Ccna1
17839278	5.4283	5.63423	1.03794	0.0260014	Rps19bp1
17690272	7.66064	7.95358	1.03824	0.0413451	Lcorl
17600875	7.95619	8.26432	1.03873	0.0116948	Emg1
17692517	8.08298	8.39947	1.03916	0.0359852	Ccdc18
17635675	9.5985	9.97453	1.03918	0.0273683	Trim5
17772320	9.62049	10.0004	1.03949	0.0424468	Stam2
17665981	7.23781	7.52384	1.03952	0.000398657	Slc15a2
17840277	8.97516	9.33323	1.0399	0.047833	Gxylt1
17837767	9.8209	10.2129	1.03991	0.045827	Tmem71
17750657	9.45879	9.83777	1.04007	0.0424761	Stxbp3
17636302	10.2049	10.6191	1.04059	0.00901023	Eif4g
17636301	10.2049	10.6191	1.04059	0.00901023	Eif4g2
17774266	5.04146	5.24666	1.0407	0.0453554	Olr631
17643104	5.25744	5.47152	1.04072	0.018582	LOC681006
17629913	7.54525	7.85282	1.04076	0.00248564	RGD1310257
17780879	10.0403	10.4505	1.04086	0.0204357	Ptpn12
17727296	8.17309	8.50952	1.04116	0.0488156	Nfatc1
17686504	5.09754	5.31289	1.04224	0.0433139	Atf6
17871605	8.94653	9.32449	1.04225	0.0151585	LOC683430
17880160	9.24243	9.63326	1.04229	0.0273159	Slfn1
17843141	5.91189	6.16313	1.0425	0.0225127	Tmem218
17821531	9.0849	9.48352	1.04388	0.0445247	Pik3cg
17779331	7.69788	8.03567	1.04388	0.0416649	Ncoa5
17859655	8.22521	8.58653	1.04393	0.0176698	Bmpr2
17789488	8.804	9.19424	1.04433	0.0368474	Samd9l
17804598	10.9904	11.481	1.04464	0.0258207	Rpl22
17835724	10.3729	10.8365	1.04469	0.0383949	Glipr1
17662959	5.32759	5.56687	1.04491	0.0129824	Map2k6
17880477	7.56521	7.90615	1.04507	0.0423373	Hmgb1l1
17818007	6.13277	6.40927	1.04509	0.0399404	Tmem251
17702182	8.19619	8.56578	1.04509	0.0131568	Chd8
17881889	5.57871	5.83322	1.04562	0.0203194	Rnf157
17800587	6.05923	6.33594	1.04567	0.0482612	Hspb11
17711277	8.58327	8.97584	1.04574	0.0344978	March1
17631443	5.79789	6.06318	1.04576	0.038096	Zfp27
17795534	9.88997	10.343	1.04581	0.0236251	LOC103690111
17744073	8.92687	9.33617	1.04585	0.0456686	Vcan
17847555	7.21113	7.54255	1.04596	0.0407639	Camkv
17624245	7.83214	8.19458	1.04628	0.0160855	Patl1
17751564	7.94714	8.31666	1.0465	0.0362568	Bank1
17704825	6.00743	6.28776	1.04666	0.0474061	Pcdh20
17754713	6.95309	7.27937	1.04693	0.0244264	RGD1306739
17779424	6.18348	6.4755	1.04723	0.0318434	LOC685619
17791585	5.70072	5.96998	1.04723	0.0384261	Lsm5
17776979	6.18011	6.47519	1.04775	0.00959254	Fahd2a
17632219	6.65278	6.97231	1.04803	0.0158277	LOC102555051
17651653	9.1607	9.60367	1.04836	0.038894	Fmnl1
17660362	6.29696	6.60422	1.04879	0.0334509	Ngfr
17801019	6.26863	6.57484	1.04885	0.0180796	LOC100911772
17882291	7.71478	8.09589	1.0494	0.042176	Flvcr1
17801997	8.12493	8.52739	1.04953	0.0294536	Rspo1
17819983	6.54477	6.87223	1.05003	0.0332291	Prepl
17882331	8.09468	8.50069	1.05016	0.0450462	Zfp397
17881785	5.55075	5.83001	1.05031	0.013875	Scamp3
17794572	5.63629	5.9216	1.05062	0.0486641	Klrg1
17615696	6.44818	6.77492	1.05067	0.0130681	Zfp141
17650607	5.86994	6.17088	1.05127	0.0472831	Osbpl7
17620391	9.2117	9.69014	1.05194	0.0365552	Prkcb
17700435	8.47917	8.92143	1.05216	0.0178082	Pibf1
17754248	6.36604	6.69886	1.05228	0.0482577	LOC690431
17873463	7.76699	8.17479	1.0525	0.0431268	Atp7a
17864386	6.60919	6.96406	1.05369	0.000533482	Stat4
17710221	8.01146	8.44365	1.05395	0.0482743	Wdfy4
17743103	9.12323	9.61593	1.05401	0.0486685	Tspan5
17770406	7.21368	7.60436	1.05416	0.0342748	Tmem141
17711572	6.35976	6.70508	1.0543	0.0157043	LOC365085
17779161	5.48764	5.78758	1.05466	0.00962329	Wfdc15b
17747897	9.65127	10.1818	1.05497	0.0151693	Kpna4
17882025	9.80199	10.3418	1.05507	0.0216745	Tlr8
17655700	6.03678	6.37144	1.05544	0.0112529	Itk
17882499	7.11723	7.51227	1.0555	0.048268	Adss1
17705426	7.83424	8.26988	1.05561	0.0201911	Gpr18
17635207	6.18546	6.53	1.0557	0.0124059	Neu3
17804954	6.26963	6.62022	1.05592	0.0484652	Cdk11b
17689334	7.16828	7.57025	1.05608	0.0484246	Aasdh
17688437	5.71841	6.03924	1.05611	0.0438275	Lin54
17774291	5.80635	6.13302	1.05626	0.0420607	Olr663
17852677	5.36337	5.66539	1.05631	0.0168271	Cib2
17786158	8.50554	8.98787	1.05671	0.0192986	Brk1
17853768	5.19536	5.4909	1.05689	0.0216586	Foxb1
17875719	7.05945	7.46134	1.05693	0.0367066	Usp11
17865793	4.82369	5.09919	1.05711	0.033508	Pax3
17730363	5.92853	6.2704	1.05767	0.0162443	Nudt7
17851954	6.05925	6.40876	1.05768	0.0441576	Cd3g
17790063	7.587	8.02599	1.05786	0.0293189	Wasl
17723299	6.79404	7.1874	1.0579	0.0481272	Csnk1g3
17881093	5.55981	5.88188	1.05793	0.0346708	Eid2b
17668572	5.45175	5.76835	1.05807	0.00953687	Zbtb11
17649537	10.0714	10.6573	1.05817	0.0254534	Slfn4
17625518	8.89185	9.40988	1.05826	0.0144148	Entpd1
17731351	6.48207	6.86118	1.05849	0.006325	Bean1
17636814	8.83125	9.3507	1.05882	0.0332403	Igsf6
17750150	5.68014	6.01453	1.05887	0.0454511	Fam19a3
17642210	8.36471	8.86061	1.05929	0.0107093	Entpd7
17659395	10.2951	10.9068	1.05942	0.014803	Ccl6
17644901	8.63348	9.14885	1.05969	0.0496506	Stk10
17772978	7.26256	7.69987	1.06021	0.0209278	Stk39
17827164	6.02615	6.38963	1.06032	0.0263063	Cry1
17723832	7.89516	8.37526	1.06081	0.0176294	Malt1
17873537	6.66058	7.06605	1.06087	0.0444328	RGD1560455
17761572	5.91087	6.27211	1.06111	0.00599168	Angptl2
17610691	7.83822	8.31781	1.06119	0.0381575	Map3k5
17676754	5.68085	6.0286	1.06121	0.0423349	Irs3
17628420	8.42165	8.93746	1.06125	0.0361077	Tagap
17781829	6.8736	7.29601	1.06145	0.00249533	Ptprz1
17831906	8.08033	8.57843	1.06164	0.0146188	Dennd2b
17810614	6.46569	6.86453	1.06169	0.0303076	Ago4
17777693	6.13554	6.51413	1.0617	0.0379826	Tasp1
17661091	4.58523	4.87001	1.06211	0.029521	Krtap4-3
17702184	6.40677	6.80589	1.0623	0.0298177	Rab2b
17615745	8.99485	9.55904	1.06272	0.0494685	Siglec5
17692413	7.42028	7.89081	1.06341	0.0432488	Fgfrl1
17715845	6.27131	6.67099	1.06373	0.0369031	Zfp192
17629677	9.04222	9.62008	1.06391	0.0272413	Lilrb4
17710984	6.76239	7.19634	1.06417	0.0240176	Sugp2
17634604	7.80481	8.30674	1.06431	0.0262264	Il16
17635885	7.15717	7.61922	1.06456	0.0109245	Gvinp1
17744200	6.80853	7.24832	1.06459	0.0432684	Zfyve16
17676296	6.2605	6.66569	1.06472	0.0436959	Elfn1
17846210	5.93922	6.32368	1.06473	0.035496	Myo6
17882349	5.37177	5.71972	1.06477	0.0400059	Rgmb
17678731	8.6282	9.18858	1.06495	0.00851523	Oasl2
17828130	6.6029	7.03328	1.06518	0.0466997	Osbpl8
17632725	11.2319	11.9819	1.06677	0.0117937	Aldh16a1
17722336	5.27356	5.62591	1.06681	0.0316267	LOC100363294
17866137	7.55377	8.05848	1.06682	0.0152144	RGD1563917
17663879	5.5713	5.94487	1.06705	0.0389997	Mir338
17760196	5.02882	5.36649	1.06715	0.0361525	LOC681186
17676907	6.75747	7.21403	1.06756	0.0406937	Upk3bl
17671916	6.19791	6.61914	1.06796	0.0446138	Olr1572
17672731	9.54538	10.1985	1.06842	0.0237402	Fis1
17691515	6.40825	6.84794	1.06861	0.0437524	LOC688553
17785849	7.53138	8.04839	1.06865	0.0192131	Bhlhe40
17808188	4.84543	5.17807	1.06865	0.0275727	Tle1
17782531	5.2399	5.59977	1.06868	0.0217118	Ttc26
17676796	9.00184	9.62071	1.06875	0.0357243	LOC100910669
17699849	4.5398	4.85259	1.0689	0.0235854	Loxl2
17881933	5.64436	6.03333	1.06891	0.0374563	Fam199x
17808471	7.12969	7.62344	1.06925	0.000372722	Fam29a
17789285	6.56725	7.02273	1.06936	0.00497145	Fzd1
17853338	6.94544	7.42871	1.06958	0.014393	Map2k5
17704710	8.63538	9.24138	1.07018	0.0320774	Dgkh
17600237	6.82994	7.31061	1.07038	0.0151561	Ube2d2
17876830	4.5495	4.86985	1.07041	0.0158244	Wnk3
17621377	7.29426	7.8092	1.0706	0.0310561	Plekha1
17755547	5.48767	5.87682	1.07091	0.0386801	Rev3l
17825043	6.10596	6.54036	1.07114	0.00140191	ENSRNOG00000070891
17672411	5.18356	5.55315	1.0713	0.0330793	Nxpe5
17880863	6.02919	6.45914	1.07131	0.0138241	Smim24
17741868	5.26991	5.64649	1.07146	0.0476309	Amigo1
17809258	5.47952	5.87126	1.07149	0.0324198	Zfyve9
17795734	7.51603	8.05565	1.0718	0.0429614	Ybx3
17862587	8.14669	8.73171	1.07181	0.0329845	Treml4
17745289	6.05692	6.49252	1.07192	0.0486839	Gpx8
17608641	5.97801	6.40852	1.07202	0.00780318	Gpbp1l1
17666271	9.52967	10.2197	1.0724	0.0330361	Fbxo45
17870009	6.04576	6.48476	1.07261	0.0197555	LOC100363372
17715062	7.42581	7.96511	1.07263	0.0195507	Adtrp
17746481	4.85531	5.20843	1.07273	0.0284461	Crh
17789192	7.16817	7.69037	1.07285	0.0195821	Crot
17836123	8.42666	9.04095	1.0729	0.0275594	Irak3
17677810	4.69063	5.03267	1.07292	0.0444263	Bcl7a
17625123	6.88792	7.39103	1.07304	0.0265579	Ifit1
17695991	6.19115	6.6446	1.07324	0.00279984	Znrf3
17839047	7.15224	7.67639	1.07329	0.0477012	Mfng
17624393	7.21485	7.74511	1.0735	0.0259959	Prune2
17681477	5.28827	5.67803	1.0737	0.047782	Sele
17834858	6.77928	7.27989	1.07384	0.0343165	Dram1
17700678	5.06798	5.4429	1.07398	0.043433	Cldn10
17865955	5.53393	5.94371	1.07405	0.0197119	Dock10
17859645	10.6878	11.4793	1.07406	0.00733397	Nop58
17874579	6.68027	7.1753	1.0741	0.0338529	RGD1564845
17696164	10.2131	10.9728	1.07439	0.0474462	Myo1g
17608857	6.89795	7.41189	1.07451	0.00641586	Rnf111
17616068	4.79448	5.15257	1.07469	0.00378651	Fam71e1
17628511	6.87109	7.38468	1.07475	0.0451182	Map3k4
17816850	6.0937	6.5505	1.07496	0.0495984	Fntb
17688307	8.22715	8.8449	1.07509	0.0477319	Wdfy3
17781204	5.12091	5.50711	1.07542	0.0316107	Steap2
17817588	5.7251	6.15701	1.07544	0.0220117	Ift43
17657197	4.82082	5.18517	1.07558	0.0159511	Zfp287
17768901	4.30279	4.62931	1.07588	0.0450795	Snx21
17672714	7.51682	8.08743	1.07591	0.0241982	RGD1566006
17734990	6.20738	6.67885	1.07595	0.0422967	Pou5f2
17735497	8.04123	8.65281	1.07605	0.0272661	Cd180
17665106	4.51762	4.86212	1.07626	0.0475145	Olr1528
17715330	7.61371	8.19686	1.07659	0.0347574	Slc22a23
17610935	7.06928	7.61227	1.07681	0.0237745	L3mbtl3
17792709	6.96501	7.5025	1.07717	0.0431274	Exoc6b
17684469	5.45341	5.87743	1.07775	0.00129968	Timm17a
17795541	8.40033	9.06007	1.07854	0.0182693	Ly49si2
17633143	5.38959	5.8134	1.07863	0.0232953	Sergef
17877674	3.73505	4.02905	1.07872	0.0318868	ENSRNOG00000003345
17765071	6.45096	6.95917	1.07878	0.0478648	Dll4
17870865	6.43052	6.93722	1.0788	0.040999	Cask
17702438	5.28918	5.70617	1.07884	0.0167077	ENSRNOG00000067749
17872257	10.3474	11.1633	1.07886	0.00638823	Ctps2
17731446	5.50173	5.93661	1.07904	0.0228726	Mmp15
17668368	5.79293	6.25247	1.07933	0.0392892	Mina
17698315	6.00082	6.47916	1.07971	0.0427516	ENSRNOG00000063931
17772405	8.09156	8.73996	1.08013	0.0308416	Cytip
17813426	6.15783	6.65158	1.08018	0.0104928	Klhl17
17602719	5.17777	5.59377	1.08034	0.0271874	Tomm22
17687187	6.00636	6.49006	1.08053	0.0109517	Nvl
17874930	9.58404	10.3571	1.08067	0.0184369	Gabra3
17828543	5.0395	5.44719	1.0809	0.015323	Lrig3
17708414	8.79276	9.50717	1.08125	0.0143384	Tti2
17697861	6.34232	6.85951	1.08155	0.00163162	Gpr137c
17754816	6.29072	6.8045	1.08167	0.0125313	Rufy2
17802139	6.66996	7.21517	1.08174	0.0205555	Col8a2
17882677	7.4882	8.10259	1.08205	0.0178822	Impact
17793650	5.09643	5.51545	1.08222	0.0183789	Pdzrn3
17864163	4.79277	5.18702	1.08226	0.0397704	Mrps9
17858542	5.76792	6.24271	1.08232	0.0406235	ENSRNOG00000031651
17839395	9.76764	10.5732	1.08247	0.0132672	LOC102549144
17669396	7.34767	7.95745	1.08299	1.9511e-05	Hspbap1
17882475	4.37021	4.73303	1.08302	0.0287942	Ccdc30
17781957	6.61537	7.16622	1.08327	0.0327097	Lipogenin
17843465	7.91386	8.57459	1.08349	0.0316826	Hspa8
17794657	7.49296	8.11941	1.08361	0.0284585	Clec4e
17869130	5.32735	5.77292	1.08364	0.0294948	Ak5
17746437	4.99126	5.40963	1.08382	0.0244056	Cyp7b1
17623687	6.41342	6.95169	1.08393	0.0195384	LOC100912041
17839274	7.52063	8.15514	1.08437	0.0211709	Rpl3
17712654	4.18718	4.54092	1.08448	0.0274236	Defb12
17818321	7.95515	8.62733	1.0845	0.0225101	Evl
17629660	6.78839	7.36234	1.08455	0.0437151	Fcar
17609795	5.73415	6.21922	1.08459	0.000458362	Ap3d1
17848650	6.45777	7.00601	1.0849	0.0243782	Itga9
17881741	6.99523	7.58953	1.08496	0.0393662	ENSRNOG00000065234
17835470	6.78064	7.35786	1.08513	0.00487577	Mettl25
17635898	6.87957	7.46592	1.08523	0.0113131	LOC499229
17817269	4.69399	5.0941	1.08524	0.0439641	Papln
17762026	5.08188	5.51525	1.08528	0.00635033	Acvr2a
17832893	4.53588	4.92344	1.08544	0.0481788	Slc39a5
17619462	7.28511	7.90886	1.08562	0.00247913	Trim66
17746435	9.08412	9.86222	1.08565	0.0142487	ENSRNOG00000064316
17600021	6.06618	6.58948	1.08627	0.0216774	Sumo2
17794983	9.88504	10.7502	1.08753	0.0135321	Ncapd2
17676776	4.29724	4.67567	1.08806	0.0136267	Agfg2
17874422	5.58886	6.0812	1.08809	0.00862923	Arhgap36
17869056	6.40129	6.96582	1.08819	0.0325756	Sowahc
17651031	4.55821	4.96171	1.08852	0.0208474	LOC100364862
17725088	4.66626	5.07994	1.08865	0.0302285	Trappc8
17787572	5.19228	5.654	1.08892	0.024529	Clec9a
17737044	6.99609	7.61879	1.08901	0.00543511	LOC100909964
17852458	5.97577	6.50769	1.08901	0.0137896	Zc3h12c
17726157	5.52488	6.01887	1.08941	0.0394646	Ticam2
17626410	5.40008	5.88426	1.08966	0.0377932	Ins1
17626561	8.26878	9.01017	1.08966	0.00495933	Tcf7l2
17791155	8.93357	9.735	1.08971	0.0387726	Pdia4
17663090	6.89831	7.51864	1.08993	0.019541	Cd300le
17604229	4.84239	5.27801	1.08996	0.0387049	Slc35c1
17682317	5.73918	6.25805	1.09041	0.0293247	Kmo
17736456	4.27615	4.66295	1.09046	0.0067662	Prlr
17718771	5.71957	6.23793	1.09063	0.00379598	Phactr1
17787809	4.85319	5.29313	1.09065	0.0492662	LOC500354
17882329	5.34894	5.83535	1.09094	0.0124371	Gng4
17756346	7.06036	7.70278	1.09099	0.0391862	Ltb
17658137	5.27552	5.756	1.09108	0.036556	Chrne
17658663	4.38859	4.78937	1.09132	0.0221105	Doc2b
17705578	5.02583	5.48517	1.0914	0.0182779	Ipo5
17670118	8.99423	9.82115	1.09194	0.0280598	Eif4a2
17610505	4.35072	4.75268	1.09239	0.0420559	Epm2a
17606543	5.03411	5.49952	1.09245	0.0464888	Pou6f1
17878832	5.15206	5.629	1.09257	0.00278095	Armcx2
17714873	5.33373	5.82772	1.09262	0.0414398	Ptpdc1
17774693	4.22022	4.61119	1.09264	0.0176986	Prdm11
17874683	4.76389	5.20559	1.09272	0.0323603	Vgll1
17604631	7.29892	7.97776	1.09301	0.0105031	Zfp644
17681325	9.44623	10.3275	1.09329	0.0126415	Zbtb37
17863770	5.7798	6.31963	1.0934	0.041517	Neurl3
17882621	4.49542	4.9159	1.09353	0.00536601	Tnfsf9
17843424	5.27261	5.76751	1.09386	0.0454058	Zfp202
17638511	3.87504	4.23893	1.09391	0.0308277	Dusp8
17783565	4.80575	5.25797	1.0941	0.0127309	Nfe2l3
17706032	6.53997	7.15578	1.09416	0.00695912	Sfmbt1
17671285	6.34819	6.94719	1.09436	0.0191877	Fcer2
17697961	6.22055	6.80896	1.09459	0.0346529	Fbxo34
17756337	9.29271	10.1739	1.09483	0.0458617	Ddx39b
17603173	4.79126	5.24683	1.09508	0.0291455	Ppox
17791076	5.00392	5.48003	1.09515	0.025298	Olr804
17644009	6.18589	6.77489	1.09522	0.0233077	Nlrc3
17855551	4.65373	5.09749	1.09536	0.0417075	Sema3b
17723951	5.70829	6.25346	1.09551	0.0117915	Gnal
17861310	8.80368	9.64454	1.09551	0.0366286	Atg16l1
17670116	7.8811	8.63639	1.09584	0.0031226	Atp10b
17752139	5.50761	6.03652	1.09603	0.0403012	Tyw3
17876849	5.79781	6.35627	1.09632	0.0190258	Tspyl2
17834736	5.43731	5.96248	1.09659	0.0367945	Eid3
17725346	5.88032	6.44923	1.09675	0.00849066	LOC498836
17786046	4.40689	4.83375	1.09686	0.0159507	Ttll3
17749668	6.35652	6.97337	1.09704	0.00954353	Polr3c
17782860	5.24432	5.75419	1.09722	0.0195858	Trbv13-2
17842356	6.42593	7.051	1.09727	0.0450485	Ppan
17661049	4.90675	5.38535	1.09754	0.028881	Krtap1-5
17640579	4.57873	5.02565	1.09761	0.0247652	Tmem132a
17676012	4.56132	5.00849	1.09804	0.0371235	Usp42
17743645	5.76533	6.33205	1.0983	0.0297542	Negr1
17730478	5.45965	5.99667	1.09836	0.0115489	Cmip
17715033	5.47909	6.01885	1.09851	0.036217	Ranbp9
17882239	4.74835	5.21636	1.09856	0.0465946	Card14
17731912	6.07112	6.66992	1.09863	0.049929	Capns2
17760451	7.04899	7.74814	1.09918	0.0139429	Brd3
17720404	3.74665	4.11892	1.09936	0.0370617	LOC102550988
17761956	7.6879	8.45287	1.0995	0.0379919	RGD1561736
17651323	3.94078	4.33304	1.09954	0.036557	G6pc1
17779695	6.74076	7.41238	1.09964	0.031874	Zfp217
17880084	7.68391	8.44994	1.09969	0.0414283	Rpl10
17700524	5.50036	6.04897	1.09974	0.0267888	ENSRNOG00000062279
17763548	5.48701	6.03615	1.10008	0.027335	Tnks1bp1
17840809	5.33111	5.86466	1.10008	0.0109486	Arf3
17746778	4.83636	5.32131	1.10027	0.0049241	Zmat3
17830042	4.98962	5.49114	1.10051	0.00707746	RGD1563870
17775958	6.43131	7.07808	1.10057	0.00786207	Pla2g4e
17668004	7.17541	7.8993	1.10088	0.0498618	Rcan1
17644086	4.22072	4.64745	1.10111	0.0246578	Cldn6
17680754	5.14153	5.66177	1.10118	0.0251207	LOC102549528
17646114	6.3943	7.0425	1.10137	0.00699828	Igtp
17772562	4.8555	5.34876	1.10159	0.0180468	Pla2r1
17646717	8.16804	9.00065	1.10194	0.0219704	Lrrc75a
17704935	6.71625	7.40088	1.10194	0.0246851	ENSRNOG00000000889
17857996	5.43986	5.99576	1.10219	0.0137966	Khdc1
17656451	5.25425	5.79238	1.10242	0.0263909	LOC691286
17840439	7.67883	8.46577	1.10248	0.0441031	RGD1564963
17859318	6.664	7.35047	1.10301	0.00350343	Spats2l
17882041	6.32833	6.98273	1.10341	0.0204309	Adcy9
17827963	4.48836	4.95655	1.10431	0.0477271	Rassf9
17840244	5.65442	6.24672	1.10475	0.0452699	Abcd2
17659799	4.78113	5.28206	1.10477	0.0281278	Ppm1e
17790749	5.13614	5.67528	1.10497	0.04281	Klrg2
17754515	6.26463	6.9239	1.10524	7.29822e-05	Prmt2
17630609	6.45447	7.1356	1.10553	0.031422	Pou2f2
17790578	4.78959	5.29674	1.10589	0.02506	Fam180a
17643356	4.64499	5.13685	1.10589	0.0123858	Ercc4l1
17628461	6.09222	6.73866	1.10611	0.00797785	Igf2r
17710715	5.68448	6.28831	1.10623	0.0408561	Abhd8
17698012	5.66331	6.26718	1.10663	0.00101796	Peli2
17862007	4.17638	4.62179	1.10665	0.0333878	Fbxl17
17639197	5.16163	5.71253	1.10673	0.025317	Ankrd13d
17843274	4.20013	4.64852	1.10676	0.0295281	Olr1229
17722380	5.39267	5.96956	1.10698	0.0268378	Mir1949
17665660	5.44916	6.03288	1.10712	0.0380656	Boc
17604311	5.36546	5.94042	1.10716	0.00281644	Paics
17749947	5.86041	6.48871	1.10721	0.0170128	Cd2
17657302	4.23694	4.69137	1.10725	0.0389249	Dnah9
17633870	4.80003	5.31576	1.10744	0.0497127	Synm
17634598	8.8568	9.81099	1.10774	0.00653281	Efl1
17754240	4.23523	4.69286	1.10805	0.00329308	LOC690415
17863039	4.96839	5.50562	1.10813	0.023053	Cyp39a1
17794149	5.21067	5.77443	1.10819	0.0458097	Csgalnact2
17753894	4.751	5.26503	1.10819	0.0172221	Glp1r
17706642	4.89826	5.42918	1.10839	0.0199362	Dydc1
17878760	5.74928	6.37529	1.10888	0.0312996	LOC102555917
17795160	4.39451	4.87317	1.10892	0.025661	LOC689519
17759156	7.62596	8.45767	1.10906	0.0244461	Gtf3c6
17836473	4.88353	5.41726	1.10929	0.0340665	Kif5a
17794646	6.5729	7.29314	1.10958	0.024841	C3ar1
17662513	7.70665	8.55794	1.11046	0.0151766	Tex2
17752747	5.25525	5.83646	1.1106	0.0164973	Tnf
17882639	6.63976	7.37416	1.11061	0.046333	Tlr9
17706615	7.32751	8.14088	1.111	0.00115304	Ccser2
17604367	5.99493	6.66164	1.11121	0.0286341	LOC108348180
17725934	4.87458	5.41782	1.11144	0.0024215	Prelid2
17683592	9.94146	11.0498	1.11149	0.00850988	Clasp1
17841858	4.50915	5.01229	1.11158	0.0473561	Mmp12
17731798	5.47747	6.09081	1.11198	0.0340141	Large
17602231	5.02694	5.59133	1.11227	0.00202863	Prpf8
17879295	4.58828	5.10354	1.1123	0.0194363	MGC114492
17820661	5.11196	5.6864	1.11237	0.029832	Trim54
17673387	10.483	11.6634	1.1126	0.00383298	Cct6a
17629126	4.78069	5.31991	1.11279	0.037956	Vom1r28
17812668	8.35904	9.30219	1.11283	0.00424683	Tardbp
17795515	6.31302	7.0265	1.11302	0.0185776	LOC497796
17764101	6.08064	6.77211	1.11372	0.0496084	Ckap5
17825498	6.26686	6.98188	1.11409	0.0360635	Atp5f1b
17630268	4.65795	5.19175	1.1146	0.0209949	Mark4
17600805	6.07838	6.77765	1.11504	0.0197273	Lpcat3
17724289	7.573	8.44833	1.11559	0.028349	Rpl17
17708013	5.51294	6.15102	1.11574	0.00773652	Klkb1
17615171	5.04556	5.63009	1.11585	0.0150876	Zfp383
17766558	5.39046	6.01687	1.11621	0.0305129	Plcb1
17834307	5.32314	5.94395	1.11662	0.0403267	Cyp4f6
17780379	3.93055	4.3901	1.11692	0.0342204	Actr3b
17748424	6.45165	7.20783	1.11721	0.0238886	Rps3a
17844986	8.45081	9.45125	1.11838	0.0114392	Rpl4
17750608	4.53356	5.07099	1.11854	0.0403187	RGD1310209
17795586	4.80663	5.37764	1.1188	0.0206024	Ly49s6
17665483	5.62878	6.30021	1.11928	0.000148084	Trat1
17844687	8.33648	9.34319	1.12076	0.0011765	Taf1d
17653639	6.08701	6.82364	1.12102	0.0457591	Snn
17667228	5.63205	6.3137	1.12103	0.000164179	Ube2l3
17690621	4.15703	4.66017	1.12103	0.0161403	Sorcs2
17652978	5.32957	5.97482	1.12107	0.0304879	Mgat5b
17668556	5.0333	5.64281	1.1211	0.0282252	Senp7
17861243	4.66613	5.23128	1.12112	0.0290363	RGD1311447
17695845	4.89756	5.49155	1.12128	0.00735057	Ccdc157
17701790	4.68358	5.25211	1.12139	0.0008005	Wdhd1
17634766	3.71752	4.16908	1.12147	0.0342154	Olr16
17839104	4.75118	5.32845	1.1215	0.0362901	Sox10
17821089	6.48878	7.27737	1.12153	0.00989625	Mycn
17605421	6.12593	6.87114	1.12165	0.00834119	Zfp709
17871267	4.37144	4.90431	1.1219	0.0388801	Mir501
17864112	7.73069	8.67438	1.12207	0.0047811	Cnot11
17602983	5.35222	6.00696	1.12233	0.00362925	Tcea1
17724811	4.77199	5.3565	1.12249	0.00780262	Esco1
17830985	5.20972	5.84831	1.12258	0.0196445	Tef
17722383	10.7731	12.095	1.12271	0.00275032	Matr3
17723195	5.78261	6.49389	1.123	0.0256484	Ftmt
17737182	4.22088	4.74155	1.12335	0.0435872	Slc10a5
17770731	8.5263	9.58442	1.1241	0.00130561	Dipk1b
17856201	4.66875	5.24827	1.12413	0.0053222	Cnot10
17661785	3.42812	3.85401	1.12423	0.0335472	Pyy
17839737	7.32968	8.24227	1.12451	0.0248985	Atxn10
17630020	4.63584	5.21314	1.12453	0.00429414	Nop53
17848607	5.53965	6.23034	1.12468	0.00212982	Eomes
17881879	5.2164	5.86725	1.12477	0.0487379	Cgas
17733194	4.20716	4.73479	1.12541	0.044422	Ctrl
17739798	5.92109	6.66417	1.1255	0.000394162	Cct3
17775329	3.63625	4.09296	1.1256	0.0421539	Olr791
17607307	5.20942	5.86501	1.12585	0.0053619	Elp2
17758929	3.64557	4.10456	1.1259	0.0395922	Ccdc138
17764753	5.26854	5.93684	1.12685	0.0288497	Fmn1
17603743	5.2115	5.87602	1.12751	0.0370831	Mir3583
17610001	5.24566	5.91514	1.12763	0.00356875	Ccz1b
17604187	4.37766	4.93803	1.12801	0.0123226	Ythdf1
17766359	4.83759	5.45726	1.12809	0.00285829	Atrn
17633068	5.25415	5.92863	1.12837	0.0133028	Abcc8
17600601	5.02641	5.67257	1.12855	0.000941501	Copb1
17795527	7.47061	8.43227	1.12873	0.0207817	Ly49si1
17834474	3.57921	4.04105	1.12903	0.0396585	RGD1565071
17612506	5.138	5.80244	1.12932	0.006553	Zfp52
17860505	4.8881	5.5223	1.12974	0.0350655	Cyp27a1
17600501	5.31046	5.99951	1.12975	0.0120039	Gdi2
17644349	4.93633	5.57986	1.13037	0.00357038	Rps2
17771174	4.73141	5.35464	1.13172	0.0288691	Ptges
17650515	4.33954	4.91213	1.13195	0.0499883	Hoxb9
17664863	3.72471	4.21631	1.13198	0.0387908	Sim2
17652123	5.0394	5.70526	1.13213	0.0188818	Psmc5
17752800	9.56423	10.8303	1.13237	0.00267121	Prrc2a
17674327	6.06046	6.86437	1.13265	0.0450615	Ksr2
17769015	9.06561	10.2685	1.13269	0.00303444	Slc13a3
17755250	6.70518	7.59534	1.13276	0.0193434	Dse
17698694	4.45013	5.04179	1.13295	0.0170169	Cmtm5
17622279	11.0787	12.5528	1.13306	1.28678e-05	Rplp2
17878822	4.39276	4.97793	1.13321	0.00826273	Armcx6
17732027	5.11189	5.79334	1.13331	0.0324758	Cyld
17640315	9.66954	10.965	1.13398	0.0208272	Ubxn1
17878133	4.31779	4.90004	1.13485	0.0229764	Itgb1bp2
17844970	6.50055	7.37788	1.13496	0.0354779	Poldip3
17611073	8.02395	9.10771	1.13507	0.0011399	Rps12
17876453	3.77495	4.28714	1.13568	0.0389259	RGD1563606
17764152	4.39408	4.99151	1.13596	0.01713	Dgkz
17768666	6.35167	7.21587	1.13606	0.00991624	Mybl2
17757449	4.30018	4.88691	1.13644	0.0391924	Cbs
17787622	4.69168	5.33265	1.13662	0.0264274	Prr21
17675730	4.43887	5.04648	1.13688	0.00125783	Cyp3a2
17614147	4.1013	4.66415	1.13723	0.0209769	LOC102548600
17789982	4.78428	5.44333	1.13775	0.0448605	Cadps2
17607139	5.86001	6.67202	1.13857	0.00653606	Slc4a8
17616002	5.72101	6.51531	1.13884	0.00719318	Fv1
17636806	4.95148	5.64076	1.13921	0.0401313	Mfsd13b
17621918	5.74758	6.54791	1.13925	0.0283588	Prap1
17840724	5.96753	6.8005	1.13958	0.00624317	Kansl2
17668900	5.5891	6.37081	1.13986	0.0272466	Cd200r1l
17879977	6.08864	6.94393	1.14047	0.00285192	Irak1
17875310	4.36404	4.97842	1.14078	0.0218404	Sh2d1a
17880732	4.29446	4.89905	1.14078	0.0139825	RGD1309291
17782636	5.30361	6.05119	1.14096	0.00277943	Tmem178b
17831049	4.65968	5.31722	1.14111	0.0328115	Mei1
17839665	4.01404	4.5821	1.14152	0.0174105	RGD1566029
17696324	4.65211	5.31253	1.14196	0.0265563	Ikzf1
17653002	6.03668	6.89391	1.142	0.014683	Sec14l1
17752445	4.2714	4.88313	1.14322	0.0140841	RT1-T18
17609499	5.37517	6.14665	1.14353	0.00476652	Suds3
17836741	6.25802	7.157	1.14365	0.0102287	Matn2
17761570	5.86104	6.706	1.14417	0.00384705	Rpl12
17606773	5.49092	6.28267	1.14419	0.0249672	Cela1
17809625	4.89129	5.5981	1.1445	0.0253923	Plk3
17674844	8.2909	9.49927	1.14575	0.017361	Ep400
17734841	5.59257	6.40937	1.14605	0.0218277	Pcsk1
17706987	8.7195	9.99649	1.14645	0.0102905	Rpl18a
17749159	3.57388	4.09902	1.14694	0.0363058	LOC102553778
17722610	7.16669	8.2218	1.14722	0.001775	Zmat2
17861864	4.34872	4.99457	1.14852	0.0214177	Bok
17778969	5.98047	6.8759	1.14973	0.0473841	ENSRNOG00000065727
17604697	4.36491	5.02016	1.15012	0.0286427	Mrpl11
17751221	7.43347	8.55073	1.1503	0.0123653	ENSRNOG00000069122
17840701	3.81183	4.38643	1.15074	0.0216086	Olr1106
17606093	5.33103	6.13603	1.151	0.00773047	Derl1
17644254	8.55752	9.84981	1.15101	0.00565112	Traf7
17779805	3.82416	4.40172	1.15103	0.0325606	Mir296
17616319	4.19686	4.83219	1.15138	0.0325347	Lhb
17789082	7.28685	8.3982	1.15251	0.00935921	Sema3e
17875155	4.10279	4.72907	1.15265	0.034864	Avpr2
17604913	4.4575	5.14068	1.15327	0.001358	Ncstn
17798022	5.22577	6.02721	1.15336	0.000449122	Topors
17733318	3.96944	4.57888	1.15353	0.0381093	LOC103694325
17816064	6.61579	7.63286	1.15373	0.0137197	Mia2
17866724	4.20372	4.85018	1.15378	0.0449556	Pdcd1
17818965	7.39205	8.52958	1.15389	0.00527073	Eif5
17665319	5.23195	6.03871	1.1542	0.00241819	Trmt10c
17845815	4.65784	5.37924	1.15488	0.014934	Mir628
17855074	3.35094	3.87025	1.15497	0.00640212	Slco2a1
17709647	4.775	5.51803	1.15561	0.0352776	Cacna2d3
17725192	4.34702	5.02456	1.15586	0.00330835	Mocos
17710346	7.12033	8.23104	1.15599	0.00994849	Shld2
17825553	5.426	6.27412	1.15631	0.0397496	Mip
17792222	5.62371	6.50404	1.15654	0.000601367	Ptcd3
17759530	4.70564	5.44267	1.15663	0.0345833	Ebf3
17851627	4.49146	5.20192	1.15818	0.0286221	Pou2f3
17874161	5.53048	6.40807	1.15868	0.0165963	Rnf128
17689697	4.6713	5.4152	1.15925	0.0390595	Gnpda2
17725726	3.74301	4.34008	1.15952	0.010237	Dnd1
17751632	4.00561	4.64466	1.15954	0.0398382	RGD1309170
17658370	4.30195	4.99274	1.16058	0.0286709	Slc13a5
17635940	4.0119	4.66039	1.16164	0.022447	Cyb5r2
17602785	4.46416	5.18589	1.16167	0.044114	Srp14
17764480	7.27953	8.4566	1.1617	0.0179312	Immp1l
17816196	3.96296	4.6039	1.16173	0.00149237	ENSRNOG00000069999
17669332	3.22662	3.75121	1.16258	0.0463594	Stfa2l1
17725568	6.2787	7.30139	1.16288	0.0221294	Hspa9
17709164	3.73782	4.34802	1.16325	0.00532398	Myom2
17668766	3.46299	4.03238	1.16442	0.0216399	Retnla
17763560	4.07551	4.74581	1.16447	0.0210623	Aplnr
17690143	3.51692	4.0956	1.16454	0.0492527	Sel1l3
17772305	4.33405	5.05217	1.16569	0.0438573	Cacnb4
17681825	8.30593	9.69051	1.1667	0.0213707	Fcgr3a
17870751	3.45344	4.03248	1.16767	0.00249794	Rgn
17602901	4.80057	5.60926	1.16846	0.0301926	Dmac1
17844664	3.54254	4.14188	1.16918	0.039245	Hcn4
17689943	4.68193	5.47798	1.17003	0.0410913	Tlr10
17712905	3.47988	4.07551	1.17116	0.00517984	LOC688801
17873757	5.253	6.15215	1.17117	0.0209825	Rbm31y
17602131	4.03324	4.72456	1.17141	0.0127147	Pfu60
17678148	7.49617	8.78266	1.17162	0.000252939	Rpl6
17605923	4.28483	5.02512	1.17277	0.0451342	Mrps26
17825141	6.30797	7.40231	1.17348	0.0185663	ENSRNOG00000065115
17735293	5.17807	6.0782	1.17383	0.0433116	Zbed3
17671538	5.90456	6.93665	1.1748	0.00663556	Katnal1
17601663	4.39106	5.15868	1.17481	0.0431325	Lrrc23
17825181	6.58479	7.73989	1.17542	0.00107456	Rpl32
17866175	5.55546	6.53021	1.17546	0.00503634	Ncl
17692576	7.23105	8.50041	1.17554	0.00331177	Rpl5
17604113	5.23931	6.15958	1.17565	0.0146796	Ptdss1
17608695	4.71857	5.5521	1.17665	0.0242124	Ccdc17
17882609	3.88218	4.57066	1.17734	0.0148868	Ism2
17713258	5.74104	6.76469	1.17831	0.0243386	Tnfsf13b
17635186	7.26361	8.56357	1.17897	0.0168561	Rps3
17661171	4.3354	5.11158	1.17903	0.0172471	LOC102554371
17758543	4.51688	5.32908	1.17981	0.0192171	RGD1305587
17823969	3.20856	3.78553	1.17982	0.0186653	Itpk1
17790823	3.80276	4.48717	1.17998	0.0220824	Dennd2a
17603723	4.46495	5.26919	1.18012	0.0414666	Dnajc8
17665753	6.55229	7.74524	1.18207	0.00133458	Qtrt2
17785934	3.46413	4.10316	1.18447	0.0358426	Thumpd3
17774100	7.82822	9.27631	1.18498	0.000614271	Fads2b
17666582	3.78908	4.49308	1.1858	0.00845256	Sst
17648841	3.92103	4.65092	1.18615	0.031433	Foxn1
17857704	3.82729	4.54081	1.18643	0.019922	Runx2
17882549	3.51873	4.18174	1.18842	0.0309268	ENSRNOG00000070500
17684772	3.90786	4.64538	1.18873	0.0291142	RGD1566099
17783745	4.1986	4.99967	1.19079	0.0250724	Fam188b
17781469	3.34436	3.9887	1.19266	0.0234578	Asb4
17683259	5.26364	6.29628	1.19618	0.0428042	Hhat
17778973	5.26364	6.29926	1.19675	0.00477403	Lbp
17647798	4.11574	4.9258	1.19682	0.0185041	Gltpd2
17657789	8.28301	9.91675	1.19724	0.00156016	Eif4a1
17709281	4.08073	4.88959	1.19822	0.003517	Adprhl1
17863710	3.8375	4.60146	1.19908	0.0295898	Cfc1
17623679	9.38824	11.2635	1.19974	0.00061816	Slc3a2
17614865	6.49177	7.78873	1.19979	0.00318967	Rps16
17749842	3.62976	4.3555	1.19994	0.0440285	Tbx15
17801861	9.31516	11.1894	1.2012	0.00132976	Pabpc4
17761412	5.33235	6.40917	1.20194	0.0134216	Prrc2b
17611079	3.40459	4.09348	1.20234	0.00666123	Eya4
17848894	6.5733	7.93991	1.2079	0.00098126	Rpsa
17710187	6.1571	7.44665	1.20944	0.000953185	Timm23
17881921	3.62796	4.39404	1.21116	0.0472873	Cdsn
17858292	3.60368	4.36721	1.21188	0.0200445	Prss39
17766248	6.2924	7.63006	1.21258	0.000449864	Nop56
17877689	2.86779	3.4843	1.21498	0.0376943	ENSRNOG00000030346
17600299	4.20118	5.11008	1.21634	0.000744041	Becn1
17624899	4.37098	5.31869	1.21682	0.0117897	Pdcd1lg2
17601789	3.38371	4.12238	1.2183	0.0214412	Usp5
17827629	3.29609	4.0157	1.21832	0.0154827	Ntn4
17668828	5.63697	6.87122	1.21896	0.0208788	Phldb2
17759143	7.36099	8.98181	1.22019	0.00023685	Rpf2
17803755	6.79976	8.31195	1.22239	0.00200272	Rcc2
17612399	5.54454	6.78271	1.22331	0.0379497	Fpr3
17835135	8.20435	10.0388	1.2236	0.000396092	Tmpo
17765469	4.77053	5.85348	1.22701	0.00264659	Pdia3
17796700	3.38697	4.15959	1.22812	0.0121051	LOC100912291
17688794	5.33014	6.55133	1.22911	0.00289742	G3bp2
17624216	4.69841	5.78484	1.23124	0.0355581	Osbp
17608709	4.22177	5.19901	1.23148	0.0197825	Sys1
17755135	2.84719	3.50837	1.23222	0.0454114	Gopc
17638660	3.59428	4.42944	1.23236	0.00304111	Ascl2
17883003	3.58597	4.42085	1.23282	0.00628545	ENSRNOG00000063076
17751177	5.39366	6.65196	1.23329	0.00208017	Prss12
17743875	3.35606	4.14532	1.23517	0.016624	Mctp1
17605475	4.03917	4.99727	1.2372	0.011169	Fto
17602873	4.11747	5.09726	1.23796	5.21236e-05	Vps28
17605823	4.54784	5.63017	1.23799	0.000147324	Thrap3
17722258	6.5263	8.08511	1.23885	0.0100253	Epb41l4a
17729142	2.65905	3.29419	1.23886	0.0452739	Tmem184c
17619502	8.43166	10.4775	1.24264	0.00156678	Ipo7
17673023	4.59784	5.71525	1.24303	0.0166848	Bud23
17605795	3.91966	4.88659	1.24669	0.00383812	Zfp592
17675682	3.14567	3.92272	1.24702	0.0395282	Gsx1
17787247	6.2751	7.83338	1.24833	0.0074319	Chd4
17705115	3.64185	4.54698	1.24854	0.0180464	Obi1
17806671	3.18943	3.9888	1.25063	0.0331925	LOC100360779
17809652	7.91303	9.90697	1.25198	0.000288594	Rps8
17605933	3.31851	4.16303	1.25449	0.0338739	Fbxw8
17875897	2.3146	2.91627	1.25994	0.0138249	Efhc2
17602907	3.2895	4.15027	1.26167	0.0325063	Ube2e1
17675697	7.40362	9.34936	1.26281	0.00158536	Rpl21
17678168	3.21174	4.06858	1.26678	0.00332279	Oas1f
17644404	3.31778	4.20661	1.2679	0.0162041	Igfals
17755886	3.92062	4.97199	1.26816	0.00431525	Ascc3
17727949	5.19343	6.5995	1.27074	0.00053042	Psme3ip1
17727794	7.65551	9.74073	1.27238	8.58462e-05	Cnot1
17773349	2.68813	3.42724	1.27495	0.0244454	Hoxd4
17660657	7.70898	9.83878	1.27627	0.000323694	Rpl23
17609869	3.299	4.21943	1.279	0.000357427	Tm2d1
17602609	4.03196	5.15722	1.27908	0.00397205	Uba1
17871315	2.5945	3.32431	1.28129	0.0470305	Smptb
17647364	5.30953	6.83263	1.28686	0.00219904	Tmem107
17608269	4.54941	5.86286	1.28871	0.0065405	Zfyve26
17837576	3.05174	3.93472	1.28934	0.0391006	LOC690120
17603077	3.50295	4.51998	1.29034	0.0246149	Arfgap2
17757282	3.32798	4.29775	1.2914	0.0113924	Srsf3
17795659	4.00729	5.18241	1.29324	0.0348799	Ly49s7
17696200	5.88964	7.62011	1.29382	0.000329184	Tbrg4
17802783	2.69418	3.48846	1.29481	0.024713	Xkr8
17747682	3.32804	4.34099	1.30437	0.00714638	Mme
17802806	4.89746	6.38907	1.30457	0.00525127	Ppp1r8
17846438	2.77163	3.62391	1.3075	0.0387622	Gabarapl2
17793044	6.1943	8.14089	1.31426	0.00418795	Tcp1-ps1
17732273	3.04689	4.02147	1.31986	0.035302	LOC120098581
17795684	5.28256	6.98675	1.32261	0.015498	Ly49i7
17606177	3.51429	4.66208	1.32661	0.0147102	Stx16
17641178	3.8621	5.17795	1.34071	0.0131149	ENSRNOG00000027161
17730371	4.01367	5.40431	1.34648	0.0351655	Vat1l
17836105	2.74965	3.71672	1.35171	0.0470966	LOC100362798
17862492	2.89285	3.91358	1.35285	0.00851412	Kcnh8
17816217	2.52919	3.4336	1.35759	0.0493388	Tigar-ps1
17605597	3.80427	5.17635	1.36067	0.00484859	Osbpl2
17738823	2.53455	3.45195	1.36196	0.0305231	Arhgef26
17649604	3.60835	4.93771	1.36841	0.0138092	Ccl4
17840408	2.24894	3.08623	1.3723	0.0206739	Nell2
17603845	2.72567	3.7513	1.37629	0.013043	Fcf1
17796679	3.29167	4.53753	1.37849	0.0257132	Ube2w
17603305	3.19645	4.42254	1.38358	0.00565601	Ankrd17
17795674	4.53527	6.29979	1.38907	0.00259049	Klra5
17606227	3.8455	5.36033	1.39392	0.00413748	Eif4h
17774274	2.82285	3.99062	1.41369	0.0402495	Or4a66c
17803003	2.52692	3.62631	1.43507	0.0171663	Ifnlr1
17718463	2.92821	4.20288	1.43531	0.0452963	ENSRNOG00000068311
17652949	2.42011	3.51451	1.45221	0.0202388	St6galnac2
17762108	2.81999	4.09653	1.45268	0.0157549	Lypd6
17879490	1.84254	2.68488	1.45716	0.0470563	RGD1566008
17600181	3.06432	4.5138	1.47302	0.0027158	Vcp
17603983	2.90225	4.3724	1.50656	0.00722733	Tm9sf2
17851973	3.33896	5.06118	1.5158	0.000509053	Mpzl3
17609265	2.9053	4.49173	1.54604	0.000253239	Zmym2
17700702	2.37566	3.67719	1.54786	0.00348444	Hs6st3
17859862	4.42935	6.92785	1.56408	0.0032573	Eef1b2
17606303	2.20769	3.55759	1.61145	0.0209759	Tfcp2
17763461	3.0727	4.96869	1.61704	0.00100011	Mir3590
17692790	2.16769	3.52032	1.624	0.0472248	Lpcat2b
17609117	2.63991	4.37018	1.65543	0.00227891	Rabgap1
17762604	1.89439	3.25242	1.71687	0.00326864	Lrp2
17601935	1.96688	3.51966	1.78946	0.0243516	Gnb3
17843745	2.17561	4.07107	1.87123	0.0133732	Jaml
17661197	1.37273	2.80403	2.04267	0.0121908	Krt31
17608565	1.40507	2.9121	2.07257	0.047426	Mettl5
17670276	1.04825	2.5546	2.43702	0.00632943	Ephb3
17605441	1.03429	2.62646	2.53939	0.00492237	Cnot7
17883017	0.689227	1.75323	2.54377	0.0429798	Ttc38
17807212	1.00805	2.58485	2.56421	0.005987	Acnat1
17847381	1.22238	3.13762	2.5668	0.0286636	Dock3
17605083	1.37635	3.85474	2.80069	0.00173771	Vps35l
17694639	0.236554	1.77631	7.5091	0.0326169	Arap2
17711913	0.174809	1.69401	9.69068	0.00338813	Frg1
17606905	0.102718	2.08733	20.3209	0.0103749	Galnt6

## Sheet: F Sex overlap Diff Probe_ID
Associated Gene Symbol	FC vs MC (p-value)	Probe_ID FC vs MC	FC vs MC (fold change)	fBPA(0.5+50) vs FC (fold change)	Probe_ID fBPA(0.5+50)	fBPA(0.5+50) vs FC (p-value)
Adamts18	0.0190039	17733794	1.1755	1.11415	17733821	0.0233627
Aebp2	0.0121919	17787975	1.14254	-1.07696	17796078	0.00521671
Ankrd17	0.002316	17603477	1.08505	-1.05726	17603265	0.0133053
Ap3d1	0.00465777	17609731	1.16093	1.35178	17609625	0.0117913
Api5	0.038334	17603681	-1.12217	-1.15731	17603577	0.00518828
Apip	0.0446443	17607769	1.12844	-1.29312	17607881	0.00221746
Ar	0.0107116	17872942	1.09182	1.1577	17872953	8.92379e-05
Arfgap2	0.00301495	17603111	1.08745	1.0939	17603153	0.000859211
Atn1	0.0300949	17794787	1.04814	-2.69471	17601463	0.00868745
Atp6v0a2	0.0237811	17677506	1.07238	1.09361	17677535	0.0324835
B4galt3	0.0485899	17603155	1.13555	-1.0335	17603207	0.0249018
Bcap31	0.020785	17604539	1.12457	1.30579	17604569	0.0227662
Bdnf	0.0228743	17881743	1.08713	-1.0657	17780265	0.0235058
Bsx	0.0315282	17843467	1.08855	1.06007	17851407	0.0394188
C1galt1	0.041262	17789643	1.14288	-1.09052	17781529	0.0319122
Camk4	0.0205346	17722230	1.19841	1.08885	17722250	0.0268177
Casz1	0.000637932	17804303	-1.23883	-1.06751	17804305	0.0379446
Ccdc17	0.0254971	17608679	1.09458	1.06024	17608697	0.0240401
Cdc42	0.00537277	17602723	1.07478	-1.05541	17602779	0.0267496
Cdh2	0.0391322	17721668	1.14416	-1.08506	17721665	0.0296002
Cela1	0.0214822	17841223	1.16482	-1.12014	17606729	0.0061694
Chmp5	0.00479918	17604931	-1.20339	1.12935	17604993	0.0427032
Cngb3	0.00943238	17797445	-1.2228	1.26594	17797464	0.0245923
Cnot7	0.0266177	17605455	1.21245	1.36841	17605419	0.0457948
Col4a1	0.0310673	17709399	1.06802	-1.19329	17713211	0.046321
Col8a1	0.00220471	17665187	1.32157	2.08429	17665185	0.000466705
Copb1	0.00794593	17610189	1.09199	-1.04423	17600547	0.00213012
Cpeb3	0.00732009	17641753	1.06289	1.07095	17625288	0.0191832
Cxcr1	0.00162173	17865430	-1.34526	1.56677	17865434	0.0114579
Dazap2	0.0105759	17607271	1.08297	-1.06368	17607255	0.00437553
Ddx3x	0.00581394	17875942	-1.10117	1.35347	17870901	0.0147523
Dio2	0.0289678	17817740	-1.31339	1.15108	17817742	0.0405446
Dnah9	0.0182452	17657302	1.14237	1.10357	17657284	0.0241674
Dnajc8	0.00909947	17603719	1.16392	-1.06095	17603771	0.0214446
Eepd1	0.0491063	17842750	1.10368	1.10441	17850645	0.0372903
Egfl6	0.00447917	17881030	1.23759	1.17265	17872106	0.00388933
Eif4enif1	0.00940002	17607931	-1.07607	1.14836	17607967	0.0120327
Eif4h	0.00951616	17606241	1.25445	-1.08764	17606261	0.0358351
Elavl2	0.0314624	17808587	1.10439	-1.08146	17799810	0.00124301
Elp2	0.000553044	17607301	1.32505	1.30469	17607357	0.0100837
ENSRNOG00000064316	0.0185548	17746432	-1.13279	1.06553	17746435	0.0286058
ENSRNOG00000065234	0.0350205	17742752	1.10364	1.07575	17751520	0.0342621
ENSRNOG00000067709	0.00849212	17698522	1.05917	1.12051	17702281	0.000624514
ENSRNOG00000068658	0.0402792	17881941	1.08422	-1.07443	17881939	0.00104576
Evx1	0.000574485	17783599	1.11454	1.05253	17791413	0.0110555
Exoc6b	0.0171074	17792709	1.05471	1.16054	17785017	0.0115286
Farp2	0.00259364	17861833	1.10351	1.82239	17861862	0.00934391
Fbln7	0.0377707	17766082	1.04021	-1.25549	17766080	0.00457413
Fbxw8	0.000636246	17606019	1.06657	1.54515	17606029	0.0220047
Fto	0.0345901	17731941	1.0877	-1.08502	17605487	0.00483456
Gabra3	0.0168144	17879722	1.39082	1.0643	17874930	0.0356033
Galnt6	0.00393105	17841232	1.16867	-1.22055	17606887	0.0108759
Gdi2	0.00615818	17600485	1.13907	-1.10871	17600465	0.0175854
Gnb3	0.0341699	17601919	1.64135	1.20232	17601899	0.0105637
Gpbp1l1	0.0314554	17608705	1.18982	-1.67985	17608649	0.0482003
Gpc4	0.0113953	17879304	1.13876	-1.05138	17874481	0.0144956
Gpr162	0.0132814	17602051	1104.07	-1.18843	17602047	0.0111041
Ipo5	0.019153	17705578	1.08289	1.15954	17700732	0.0144836
Kmt2a	0.0207569	17851886	1.05972	-1.09629	17843707	0.00387535
Larp6	0.00248618	17844812	1.36612	1.06944	17844818	0.0315166
LOC100302465	0.0461861	17637879	-1.19824	1.61327	17621679	0.0445707
LOC102555445	0.0472575	17841727	-1.10391	-1.06813	17841714	0.00990334
LOC108348180	0.0204905	17604367	1.09868	1.0798	17604409	0.0206457
LOC290071	0.00312511	17698558	1.21047	-1.06805	17705538	0.00410448
LOC685989	0.0334648	17869946	1.03462	-1.03403	17869444	0.0305712
Lonrf3	0.000600929	17875534	1.18328	1.20674	17875518	0.0374313
Lpcat3	0.00392511	17600847	1.03845	-1.02686	17600865	0.0287302
Lpp	0.0253666	17670051	1.07614	-1.06717	17666560	0.0420875
Lrrc75a	0.0216188	17657190	1.27267	1.04868	17646715	0.0272058
Magi2	0.0294783	17880667	-1.05328	-1.05473	17788897	0.0401637
Mettl5	0.0160516	17608563	1.24757	1.08793	17608579	0.00440881
Mir3552	0.0463454	17876538	1.10436	1.21254	17876548	0.0270679
Mms22l	0.00056798	17797596	1.17475	1.62445	17806163	0.00450033
Mrpl21	0.012632	17604449	1.22771	15.9066	17604483	0.0031761
Myo1d	0.0430762	17659230	1.05624	-1.06435	17659255	0.0458983
Nav2	0.00733219	17633331	-1.13412	1.07011	17616728	0.0155951
Ncstn	0.0110407	17604869	1.11198	4.9087	17604911	0.006525
Nell2	0.0147746	17840408	1.59506	-1.05844	17840384	0.00366494
Nkx2-2	0.0451412	17777961	1.10629	1.51554	17777957	0.0170153
Osbpl2	0.00181492	17605575	1.17224	-1.07733	17605651	0.0159929
Ovol1	0.01979	17623158	1.21208	-1.14606	17639613	0.0030548
P3h3	0.0170751	17602041	-1.21999	-2.97254	17601989	0.0070543
Pdzd2	0.0483541	17745945	1.07898	-1.12807	17745976	0.029927
Pfu60	0.0359297	17602175	1.18343	1.05675	17602165	0.0450376
Phb2	0.0119308	17601229	1.15753	-2.00126	17601275	0.0264844
Pla2g2a	0.0398667	17803502	1.05373	1.07508	17811793	0.0437346
Pou6f1	0.00939501	17606539	1.18037	-1.61836	17606469	0.0182383
Ppa1	0.00137578	17602513	1.18122	-1.0535	17602537	0.0452134
Prpf8	0.000953763	17602285	1.18213	1.2487	17602305	0.0403344
Ptdss1	0.00148192	17604077	1.06967	-1.02566	17604061	0.0120572
Ptgs1	0.0319951	17761738	1.06373	1.12527	17880638	0.0310061
Ptpn6	0.0164556	17601411	1.09881	-1.08516	17601409	0.00875631
Rab30	0.0385121	17618286	1.08936	1.10609	17634958	0.0464024
Rabgap1	0.00659933	17607599	1.13346	1.37467	17607667	0.0183347
Rad51b	0.0218806	17817003	1.08298	-1.2845	17608495	0.0373981
Rasgef1b	0.0119682	17688522	1.12928	-1.07641	17693071	0.0404705
Rbm31y	0.0455053	17873755	1.70146	1.12654	17873757	0.016241
RGD1562080	0.0173637	17725090	1.08912	-1.05061	17725092	0.0474052
Ric3	0.0276252	17619452	-1.04385	-1.10324	17636019	0.0258504
Rnf111	0.00881691	17608827	1.18315	-1.07889	17608859	0.0220938
Rnf144b	0.0158159	17718650	1.12338	-1.16936	17714898	0.0108438
Sem1	0.0213613	17604263	-1.073	1.21659	17604269	0.0234713
Sema6d	0.0409722	17765662	1.06142	1.08644	17765685	0.0339549
Shroom1	0.0239412	17656089	-1.39046	1.10973	17645787	0.0205127
Sipa1l1	0.00329457	17817181	1.11799	1.32167	17823045	0.0193405
Slc24a3	0.0260258	17766899	1.08613	1.13898	17766921	0.0474586
Slc35c1	0.0305023	17604229	1.10476	-1.08138	17604235	0.0313032
Slc4a8	0.00357895	17607149	1.14826	1.17599	17607075	0.00174067
Sp8	0.0414683	17819529	1.08308	-1.03906	17825276	0.0200991
Srp14	0.00337703	17602809	1.23775	1.10589	17602781	0.0398109
Stx16	0.025009	17606217	1.10752	-1.06954	17606167	0.0127366
Stx1b	0.0305418	17637507	1.09927	-1.05218	17637493	0.0262228
Suds3	0.00346622	17609571	1.10368	1.07585	17609597	0.00446538
Sys1	0.0392943	17608717	1.1369	1.13174	17608727	0.014243
Tbc1d4	0.0061182	17704951	1.10355	-1.13995	17700468	0.0347635
Tcea1	0.00416856	17603057	1.12635	-1.10752	17603043	0.00786067
Tfcp2	0.00123347	17606303	1.92402	-1.12311	17606363	0.0071237
Thrap3	0.00208038	17605831	1.10815	-1.20112	17605917	0.0137645
Tm2d1	0.00191646	17609883	1.37961	-1.12471	17609909	0.00812253
Tmem200a	0.0424555	17610961	1.07909	1.04723	17610966	0.0172791
Tmem241	0.00247872	17724840	1.11445	-1.4563	17724855	0.026181
Tpi1	0.035007	17601697	-570.885	1.14243	17601685	0.0123804
Trappc2l	0.039801	17605721	1.138	1.10652	17605731	0.0347896
Ttc6	0.00635951	17880800	-1.07918	1.13441	17880802	0.0098674
Uba1	0.0150815	17602609	1.18476	2.75074	17602597	0.00368791
Ube2d2	0.0240477	17600271	1.38563	1.09968	17600221	0.0492425
Usp5	0.0079815	17601729	-1.12007	1.11333	17601743	0.00512087
Vom2r50	0.0119246	17787021	-1.33131	-1.17384	17794664	0.0428158
Vps35l	0.00228383	17605119	1.45539	1.27563	17605345	0.00655955
Wfs1	0.00092756	17690533	1.09382	1.05099	17690531	0.0280754
Ythdf1	0.0485751	17604187	1.12209	1.45467	17604199	0.0379676
Zfp644	0.0403392	17604631	1.03188	5.12071	17604685	0.000371596
Zfp93	0.000895935	17779669	1.09315	1.19198	17779671	0.0330635
Zfyve26	0.0104181	17608309	1.20062	1.1486	17608413	0.0144524
Zmym2	0.00654165	17609231	1.08692	1.18433	17609245	0.00718733
Zswim6	0.0401887	17745113	1.05755	1.11239	17735635	0.0274189

## Sheet: F sex overlap Same Probe_ID
Probe_ID	Associated Gene Symbol	FC vs MC (p-value)	FC vs MC (fold change)	fBPA(0.5+50) vs FC (fold change)	fBPA(0.5+50) vs FC (p-value)
17823188	Abcd4	0.00392223	1.11968	-1.07735	0.0471104
17652017	Ace3	0.00138146	1.15261	-1.10991	0.0137282
17664440	Adamts5	0.0123157	-1.95412	2.07701	0.00317749
17743049	Adh1-ps1	0.00165272	1.27988	-1.13932	0.012891
17709291	Adprhl1	0.0378393	-1.09285	1.10858	0.016026
17610855	Aldh8a1	0.0227798	-1.10922	1.12363	0.00539785
17846985	Amotl2	0.0194172	1.06271	-1.04576	0.00325095
17882507	Ankrd33	0.0374697	1.12704	-1.08126	0.0477059
17874027	Arxes2	0.0339349	1.1186	-1.10203	0.00719182
17653713	Atf7ip2	0.00739991	-1.13883	1.11129	0.00751886
17703511	Atp8a2	0.00081842	1.09973	-1.05007	0.0137238
17882635	Avil	0.00171649	1.11779	-1.04639	0.0362159
17622119	B4galnt4	0.0417318	1.06237	-1.06486	0.0126865
17839120	Baiap2l2	0.00233859	1.1227	-1.04098	0.0277768
17600327	Becn1	0.000107566	1.13462	-1.08726	0.0189649
17744314	Bhmt2	0.042413	1.10444	-1.07728	0.0179114
17842699	Bmper	0.000104626	1.36481	-1.13808	0.00404319
17699417	C1qtnf9	0.00902415	1.31428	-1.24441	0.0170959
17845434	C2cd4b	0.0342045	1.47019	-1.10262	0.0387834
17622566	Cars1	0.00603674	1.26177	-1.15321	0.00407029
17811325	Catsper4	0.0484804	-1.17997	1.11117	0.0491716
17629546	Ccdc106	0.0489246	1.12302	-1.08466	0.0253044
17667230	Ccdc116	0.0297956	-1.1844	1.18914	0.00533557
17690185	Ccdc149	0.0102193	1.06152	-1.04463	0.0327359
17757333	Ccdc167	0.000885023	1.10944	-1.06161	0.00444248
17613757	Ccdc8	0.00506622	1.18388	-1.09856	0.0297201
17628646	Ccr6	0.022683	1.12672	-1.07332	0.044111
17609935	Ccz1b	5.14367e-05	1.24232	-1.09545	0.02736
17864988	Cd28	0.0146934	1.10336	-1.0901	0.0170532
17719224	Cdkal1	0.000666571	1.06304	-1.06429	0.0292419
17875847	Chst7	0.0189233	1.11725	-1.06898	0.00465705
17878161	Cited1	0.00210224	1.15574	-1.1132	0.00374386
17874195	Cldn2	0.0306422	1.04971	-1.05452	0.0342197
17795358	Clec2e	0.0199905	1.10788	-1.06233	0.00896691
17792808	Cml2	0.0064548	1.25604	-1.14144	0.0406655
17730310	Cntnap4	0.0394915	-1.26659	1.17429	0.0116225
17802139	Col8a2	0.013202	1.11359	-1.04762	0.0460065
17666434	Cpn2	0.0476952	-1.15768	1.14772	0.0254393
17863213	Crisp4	0.0231647	-1.27298	1.16855	0.00382989
17851421	Crtam	0.00252441	1.15182	-1.07715	0.0279828
17723396	Ctxn3	0.0455382	-1.14152	1.10458	0.0421458
17851823	Cxcr5	0.00101808	1.12286	-1.0536	0.020471
17857098	Daam2	0.0303016	1.10236	-1.07416	0.049177
17760437	Dbh	0.0376292	-1.24835	1.19261	0.0230839
17712710	Defa10	0.00593921	-1.09583	1.07381	0.00201914
17778324	Defb29	0.00752974	1.11182	-1.08034	0.00173519
17763172	Dfnb59	0.0185532	1.1051	-1.08472	0.00315803
17768497	Dhx35	0.000858538	1.16153	-1.11432	0.0146948
17765071	Dll4	0.00633886	1.0926	-1.04468	0.0354277
17880121	Dmrtc1a	0.0177968	1.1031	-1.07602	0.0334312
17882831	Dnah10	0.0173415	1.11997	-1.09463	0.00931759
17817338	Dnal1	0.024301	1.11296	-1.04581	0.0125951
17654396	Dnase1l2	0.00460708	1.17836	-1.20848	0.0132145
17780369	Dpp6	0.00606045	1.07283	-1.05074	0.0344299
17850594	Dpy19l2	0.0121404	-1.12924	1.07389	0.00217309
17646399	Drc3	0.00692101	1.17896	-1.13312	0.0250026
17735918	ENSRNOG00000031115	0.0150455	-1.26027	1.17741	0.0288809
17726735	ENSRNOG00000050226	0.0247551	1.04707	-1.05272	0.0113752
17744450	ENSRNOG00000060714	0.0022334	1.08376	-1.06833	0.00756011
17883003	ENSRNOG00000063076	0.00202016	1.30225	-1.10394	0.0366501
17702253	ENSRNOG00000063168	0.00739704	1.15287	-1.13238	0.0444531
17698315	ENSRNOG00000063931	0.0288519	1.09414	-1.05759	0.0195001
17746202	ENSRNOG00000068153	0.0121424	1.06272	-1.04947	0.0211254
17791912	ENSRNOG00000069491	0.0312864	1.69104	-1.5084	0.0367071
17827113	Fbxo7	0.0236799	1.10297	-1.07662	0.0243175
17666510	Fgf12	0.0258138	1.25802	-1.19484	0.0310212
17879512	Fgf13	0.00640864	1.15019	-1.08656	0.000835332
17857172	Foxp4	0.00774605	1.09877	-1.0462	0.0284649
17706415	Frmpd2	0.03981	1.08008	-1.06161	0.0402258
17781921	Fscn3	0.0126645	1.11675	-1.0523	0.0256518
17634523	Fsd2	0.0044458	1.26802	-1.18475	0.0109198
17789285	Fzd1	0.00139335	1.09718	-1.04567	0.00993935
17689669	Gabra2	0.039206	-1.25518	1.14442	0.0152468
17617129	Gabrb3	0.0249258	-1.10204	1.06698	0.00643931
17810714	Gja4	0.00754798	1.09056	-1.06906	0.00552636
17800635	Glis1	0.0224053	1.11424	-1.09732	0.0148136
17725991	Gpr151	0.0340168	1.13813	-1.12915	0.0238393
17849291	Gria4	0.00191512	-5.12666	3.44433	0.0116862
17828407	Grip1	0.00315143	1.08158	-1.08811	0.0306333
17873704	H2afb3	0.0107477	1.08474	-1.04977	0.00535778
17813036	Hes3	0.0318909	1.09168	-1.09014	0.0091265
17651595	Higd1b	0.000237975	1.37298	-1.17502	0.00307675
17791390	Hoxa7	0.00896579	1.08361	-1.06425	0.025688
17832714	Hoxc10	0.0399632	-1.3279	1.20399	0.0123102
17626033	Hps6	0.0222286	-1.09425	1.10147	0.00047476
17729434	Hsd11b2	0.0242259	1.18522	-1.07669	0.0471949
17688247	Hsd17b13	0.00846533	1.05976	-1.06428	0.0308041
17842798	Igsf9b	0.0394727	1.07544	-1.04342	0.015605
17853371	Iqch	0.00905038	1.08776	-1.06886	0.00288269
17683261	Irf6	0.00293947	1.09989	-1.05408	0.0123021
17602405	Iscu	0.0456901	1.30962	-1.23637	0.0416721
17611421	Iyd	0.0051889	1.1055	-1.04063	0.0149264
17779078	Jph2	0.048298	1.16419	-1.1028	0.0107682
17660032	Kif2b	0.0184313	1.15666	-1.09577	0.0345952
17821011	Klhl29	0.0227204	1.2197	-1.07278	0.0188234
17730578	Klhl36	0.0145135	1.1193	-1.04537	0.0391677
17682317	Kmo	0.00504164	1.13219	-1.05582	0.0360871
17882261	Krtap24-1	0.0172593	1.13323	-1.15232	0.0013581
17651028	Krtap31-1	0.00961764	1.13463	-1.11364	0.0134201
17713375	Lamb2	0.0442516	1.17478	-1.0805	0.0465654
17749195	Lce1f	0.0120859	1.16595	-1.10193	0.0459865
17785904	Lmcd1	0.00920063	-1.63247	1.27644	0.0411522
17824855	LOC100359684	0.0488577	1.24467	-1.16274	0.00346479
17727441	LOC100359752	0.0191599	-1.17046	1.08192	0.0268288
17873629	LOC100911639	0.0415427	1.29302	1.08422	0.026617
17703296	LOC100912477	0.0281023	1.17156	-1.10193	0.0383693
17801876	LOC102547626	0.0175848	-1.19706	1.12369	0.038011
17854667	LOC102550510	0.0227697	1.09769	-1.08743	0.019836
17643476	LOC102550998	0.00773837	1.09173	-1.05466	0.00458027
17882207	LOC102551255	0.0153597	1.05766	-1.07132	0.0128484
17796611	LOC102551296	0.0177652	1.03972	-1.02724	0.018868
17633360	LOC102552287	0.0366345	1.10474	-1.09818	0.0420344
17724523	LOC102553808	0.0489494	-1.13012	1.08713	0.0312237
17878760	LOC102555917	0.0247836	1.15367	-1.06883	0.0324171
17638074	LOC103691261	0.0355418	1.07088	-1.04869	0.0328263
17750735	LOC120101345	0.0268211	1.07108	-1.03228	0.0120048
17657885	LOC497938	0.0433549	1.09916	-1.10205	0.0014633
17766023	LOC499886	0.0475263	1.15026	-1.21933	0.0088633
17760196	LOC681186	0.0015415	1.11235	-1.06562	0.0151252
17629072	LOC682225	0.020953	-1.58633	1.41577	0.0252358
17794815	Lrrc23	0.00424213	1.26557	-1.16785	0.0119754
17754230	Lrrc3	0.00695724	1.07741	-1.0794	0.0197421
17827966	Lrriq1	0.0104299	1.23102	-1.10594	0.0294681
17855546	Lsmem2	0.0472566	1.13514	-1.10294	0.027486
17793412	Magi1	0.0177184	1.1466	-1.07349	0.0339176
17814334	Mapre3	0.0385593	1.13367	-1.11837	0.000884475
17711284	Marchf1	0.0103114	-1.99108	1.91463	0.000446684
17652951	Mettl23	0.00685135	1.106	-1.03966	0.0274017
17874224	Mid2	0.0382141	1.09601	-1.06004	0.0442722
17839704	Mir1249	0.0179885	-1.36173	1.36958	0.000226676
17638072	Mir202	0.0344296	-2.04999	1.60706	0.0354427
17676538	Mir25	0.0119087	-1.14828	1.09707	0.0123136
17848689	Mir26a	0.00080772	1.17193	-1.05396	0.0309223
17629290	Mir290	0.00218405	1.19826	-1.135	0.00666757
17810192	Mir30c1	0.0468768	-1.12772	1.0953	0.0437844
17810194	Mir30e	0.00355417	1.19852	-1.14239	0.0194531
17689947	Mir328b	0.00721031	1.06152	-1.03687	0.00806166
17663879	Mir338	0.0132499	1.05856	-1.03932	0.0344943
17818430	Mir341	0.019333	-1.0901	1.06253	0.0142313
17686990	Mir350	0.0439605	1.12479	-1.14548	0.00790394
17723667	Mir3557	0.0158414	1.98666	-1.49773	0.0296975
17824344	Mir3576	0.0325667	1.15973	-1.09455	0.0430286
17603743	Mir3583	0.00635338	1.15539	-1.05403	0.0241671
17824346	Mir3592	0.0322751	-1.37603	1.19675	0.0410387
17726532	Mir378	0.0327202	-1.27856	1.17284	0.00866683
17813354	Mir429	0.0437764	1.10764	-1.16265	0.0294206
17818407	Mir433	0.000460058	1.66368	-1.16383	0.0105046
17799330	Mir455	0.00864888	1.07634	-1.06573	0.0412778
17831539	Mov10l1	0.00434372	1.17038	-1.08914	0.0259577
17661741	Mpp3	0.0131645	1.02885	-1.04254	0.0476644
17685434	Mr1	0.00659071	1.06178	-1.05991	0.00404404
17724160	Mro	0.0342101	-1.10545	1.07916	0.00476537
17838598	Mroh1	0.00385468	1.11024	-1.07926	0.00689049
17640636	Ms4a18	0.0124742	-1.32749	1.15526	0.0406903
17841793	Msantd4	0.0235614	-1.13447	1.14291	0.00467562
17824656	Mta1	0.0162192	1.11585	-1.0879	0.00887647
17675619	Mtus2	0.00297933	1.09087	-1.05292	0.0402697
17873738	Nap1l3	0.0161655	1.12293	-1.16539	0.00693493
17870833	Ndp	0.0447973	1.06836	-1.03544	0.0215313
17727796	Ndrg4	0.0367552	1.12367	-1.07111	0.0486677
17881739	Nfkb1	0.00386158	-1.52203	1.27622	0.001837
17644009	Nlrc3	0.00350808	1.14348	-1.05485	0.01843
17619437	Nlrp10	0.0145262	1.14846	-1.07705	0.01853
17629648	Nlrp9	0.0446967	-1.11643	1.10786	0.00418449
17659942	Nog	0.0453717	-1.12257	-1.11622	0.00625752
17644331	Noxo1	0.0205816	1.0888	-1.08126	0.0198656
17797004	Npbwr1	0.0102137	1.10351	-1.04476	0.0264665
17791329	Npvf	0.00748148	1.06827	-1.11706	0.00212449
17707428	Npy5r	0.0154061	1.13447	-1.10005	0.0124318
17731182	Ntpcr	0.0128732	1.09748	-1.07405	0.00856955
17825916	Olr1049	0.0355764	-1.25672	1.20203	0.00179617
17843235	Olr1203	0.000150637	1.31554	-1.35982	0.0281363
17843290	Olr1237	0.035151	1.16037	-1.09743	0.0350819
17843379	Olr1308	0.026487	-1.09486	1.06877	0.0162161
17843411	Olr1337	0.0295377	1.14882	-1.09336	0.0350387
17656473	Olr1422	0.0128069	-1.35652	1.31993	0.0213251
17635729	Olr183	0.0397192	1.19591	-1.17384	0.0492281
17619421	Olr264	0.047945	-1.12735	1.08444	0.00996978
17763595	Olr468	0.0133573	-1.29625	1.28148	0.0297281
17774120	Olr482	0.00876961	-1.27798	1.17786	0.0317182
17774210	Olr552	0.00468082	1.05864	-1.05002	0.0290576
17619053	Olr59	0.00412496	1.13241	-1.0868	0.0087917
17806938	Olr833	0.029734	1.1485	-1.22917	0.010043
17635080	Omp	0.00306388	1.1376	-1.0873	0.0297515
17807281	Or13d1	0.0136737	-1.14219	1.09075	0.0162692
17618059	Or6aa1b	0.0335135	1.13128	-1.16849	0.0192648
17764288	Pamr1	0.0321418	1.07895	-1.09609	0.00181408
17790133	Pax4	0.0405128	-1.17068	1.13821	0.0235306
17704825	Pcdh20	0.00969672	1.09031	-1.07495	0.0342809
17735683	Pde4d	0.014787	1.064	-1.04716	0.0054569
17744336	Pde8b	0.00084747	1.11981	-1.09279	0.0132426
17777209	Pdyn	0.00449302	1.1408	-1.08098	0.034086
17718771	Phactr1	0.000859662	1.15757	-1.06648	0.048398
17779825	Phactr3	0.0136813	1.09249	-1.06849	0.0284559
17754673	Phyhipl	0.00925942	1.09816	-1.0657	0.00391242
17723744	Piezo2	0.040911	-2.85853	2.51705	0.00830547
17669860	Pigz	0.00143255	1.14208	-1.04869	0.0263084
17696256	Pkd1l1	0.015495	1.1179	-1.06153	0.0461361
17613753	Pnmal1	0.0173039	1.08722	-1.05919	0.0372635
17602575	Polr2e	0.000955987	1.2705	-1.10328	0.0154477
17826613	Polrmt	0.047481	1.09502	-1.06095	0.0381727
17801896	Pou3f1	0.0237634	1.13266	-1.08642	0.0121151
17715954	Pou6f2	0.00467583	1.15814	-1.06695	0.0451115
17659584	Ppm1d	0.026942	1.18799	-1.07432	0.0372386
17791727	Prdm5	0.0102625	-1.62509	1.48576	0.0208561
17654249	Prss30	0.0127886	1.11038	-1.05751	0.00918698
17790891	Prss37	0.0144348	-1.30849	1.10668	0.00848352
17614698	Prx	0.0133076	1.07523	-1.04719	0.0414771
17714873	Ptpdc1	0.00794499	1.17733	-1.05489	0.0403009
17681241	Rabgap1l	0.00687548	1.16998	-1.07156	0.0144505
17831711	Rabl2	0.020079	1.11002	-1.14969	0.0139718
17700729	Rap2a	0.0184766	-1.15306	1.08934	0.0323673
17880483	Rasa1	0.0150634	-1.09037	1.06195	0.00898093
17816099	RGD1307621	0.00822731	1.11409	-1.06536	0.000904151
17812310	RGD1559644	0.00492965	-1.31843	1.12863	0.0338538
17801990	RGD1560436	0.015092	1.12398	-1.07423	0.0442179
17877718	RGD1561382	0.024238	1.13093	-1.11159	0.00553016
17715355	RGD1564786	0.00324508	1.20875	-1.10263	0.0317871
17879490	RGD1566008	0.0274478	1.58091	-1.28853	0.0422131
17656988	Rnf112	0.00464591	1.05487	-1.05723	0.0322153
17670072	Rtp4	0.0373049	-1.15932	1.11764	0.00476748
17633198	Saa4	0.0457822	1.09879	-1.07972	0.0206366
17880162	Scpep1	0.0101557	-1.29751	1.15861	0.029399
17838637	Scrt1	0.0241383	-1.14201	1.09922	0.0210223
17693376	Sdad1	0.0436383	1.09387	-1.06755	0.018841
17831126	Septin3	0.0265312	-1.04934	1.08482	0.00663444
17824116	Serpina3a	0.0175216	1.05841	-1.04416	0.0146045
17710343	Shld2	0.0330759	1.05238	-1.04002	0.0171734
17876870	Shroom2	0.00578408	1.07523	-1.04204	0.0255768
17777302	Slc4a11	0.00266843	1.21454	-1.07055	0.0360434
17642795	Sorcs3	0.0245892	-1.14188	1.07181	0.0268291
17674510	Sppl3	0.00132667	1.10324	-1.0535	0.0389156
17785030	Spr-ps1	0.000542525	1.14177	-1.08058	0.026586
17671409	Stard13	0.0212076	-1.49186	1.2756	0.0273598
17765325	Stard9	0.00645271	1.07495	-1.04491	0.0325997
17697062	Synpo2l	0.0204735	1.0615	-1.05576	0.0251465
17782679	Tas2r137	0.0376147	1.14746	-1.16441	0.0133288
17808188	Tle1	0.00112183	1.17848	-1.07679	0.0247997
17604043	Tm9sf2	0.0164046	1.11994	-1.11463	0.0166834
17868552	Tmem37	0.00441812	1.08801	-1.04794	0.0468718
17782860	Trbv13-2	0.000557748	1.22129	-1.05632	0.0482531
17723019	Trim36	0.0416617	1.24519	-1.10574	0.0259515
17741359	Trim45	0.0250456	1.0474	-1.03295	0.0215873
17802718	Trnp1	0.00613547	-1.55123	1.21369	0.0224257
17876562	Trpc5	0.0447931	-1.25955	1.34456	0.000169452
17624453	Trpm6	0.0136292	1.07865	-1.04248	0.0496047
17689559	Txk	0.0137075	1.11309	-1.04562	0.0487161
17604799	Txndc15	0.0221337	1.50952	-1.37967	0.00146074
17851813	Upk2	0.0128597	1.08585	-1.07995	0.00799877
17610516	Utrn	0.00661867	1.14224	-1.07403	0.00525194
17643139	Vax1	0.0238021	1.06841	-1.05947	0.0107042
17612974	Vom1r37	0.0432775	1.20278	-1.23847	0.0146282
17849437	Yap1	0.0156202	1.07833	-1.04127	0.0444231
17631448	Zfp27	0.0100647	1.07469	-1.04215	0.0451617
17842292	Zfp846	0.00845925	1.11272	-1.07315	0.0173714
17695991	Znrf3	0.00040513	1.11796	-1.04885	0.0214804

## Sheet: M Sex overlap Diff Probe_ID
Associated Gene Symbol	FC vs MC (p-value)	Probe_ID FC vs MC	FC vs MC (fold change)	mBPA(0.5+50) vs MC (fold change)	Probe_ID mBPA(0.5+50)
Trim36	0.0416617	17723019	1.24519	-2.16508	17723022
ENSRNOG00000068772	0.0100563	17698448	1.2012	-2.02896	17702368
Pgr15l	0.00841718	17872922	1.2246	-1.67181	17872929
Bcap31	0.020785	17604539	1.12457	-1.48374	17604585
RGD1559534	0.00402679	17839095	1.07102	-1.28325	17656503
Apip	0.0446443	17607769	1.12844	-1.28048	17607773
Dazap2	0.0105759	17607271	1.08297	-1.22919	17606587
Cpe	0.0394056	17707493	1.10424	-1.20247	17707510
Kcnj6	0.0385617	17668077	1.27291	-1.14888	17664918
Polr1a	0.0452942	17784430	1.07934	-1.06088	17792224
IG V	0.0241072	17819362	-1.03855	1.07114	17825043
ENSRNOG00000064316	0.0185548	17746432	-1.13279	1.08565	17746435
Ncapd2	0.0168666	17794981	-1.03816	1.08753	17794983
Adprhl1	0.0378393	17709291	-1.09285	1.19822	17709281
Usp5	0.0079815	17601729	-1.12007	1.2183	17601789
Magi2	0.0294783	17880667	-1.05328	-1.31036	17780948
Api5	0.038334	17603681	-1.12217	-1.23382	17603621
Gabrb3	0.0249258	17617129	-1.10204	-1.16918	17617131
Eif4enif1	0.00940002	17607931	-1.07607	-1.1479	17607935
Aoc1	0.0358357	17783396	-1.21349	-1.14085	17783444
Rnf144b	0.0158159	17718650	1.12338	1.01648	17714900
Ppa1	0.00137578	17602513	1.18122	1.02911	17602545
Phb2	0.0119308	17601229	1.15753	1.03116	17787115
Fbxl4	0.0251525	17797594	1.16461	1.03255	17797581
Eif4g2	0.00899677	17602419	1.13653	1.04059	17636301
Zfp27	0.0100647	17631448	1.07469	1.04576	17631443
Ube2d2	0.0240477	17600271	1.38563	1.07038	17600237
Gpbp1l1	0.0314554	17608705	1.18982	1.07202	17608641
Cldn10	0.0355666	17700676	1.08459	1.07398	17700678
Rnf111	0.00881691	17608827	1.18315	1.07451	17608857
Wdfy3	0.042475	17692997	1.30494	1.07509	17688307
Tomm22	0.0236663	17602713	1.09798	1.08034	17602719
Gabra3	0.0168144	17879722	1.39082	1.08067	17874930
LOC100912041	0.0206723	17623685	1.05995	1.08393	17623687
Ap3d1	0.00465777	17609731	1.16093	1.08459	17609795
ENSRNOG00000065234	0.0350205	17742752	1.10364	1.08496	17881741
Pou6f1	0.00939501	17606539	1.18037	1.09245	17606543
Dusp8	0.00345214	17638514	1.1004	1.09391	17638511
Sfmbt1	0.0410125	17706008	1.04805	1.09416	17706032
Ppox	0.0260332	17603181	1.07819	1.09508	17603173
Atg16l1	0.0280858	17861308	1.09472	1.09551	17861310
Zmat3	0.00765595	17737688	1.10904	1.10027	17746778
Lrrc75a	0.0216188	17657190	1.27267	1.10194	17646717
Adcy9	0.0477233	17643921	1.06652	1.10341	17882041
Igf2r	0.0108219	17628463	1.23394	1.10611	17628461
Prpf8	0.000953763	17602285	1.18213	1.11227	17602231
Lpcat3	0.00392511	17600847	1.03845	1.11504	17600805
Rpl4	0.0295626	17844990	1.07308	1.11838	17844986
Tcea1	0.00416856	17603057	1.12635	1.12233	17602983
Elp2	0.000553044	17607301	1.32505	1.12585	17607307
Ccz1b	5.14367e-05	17609935	1.24232	1.12763	17610001
Copb1	0.00794593	17610189	1.09199	1.12855	17600601
Gdi2	0.00615818	17600485	1.13907	1.12975	17600501
Slc4a8	0.00357895	17607149	1.14826	1.13857	17607139
Fv1	0.0332392	17615989	1.0959	1.13884	17616002
Suds3	0.00346622	17609571	1.10368	1.14353	17609499
Cela1	0.0214822	17841223	1.16482	1.14419	17606773
Mrpl11	0.0177738	17604691	1.11466	1.15012	17604697
Ncstn	0.0110407	17604869	1.11198	1.15327	17604913
Shld2	0.0330759	17710343	1.05238	1.15599	17710346
Srp14	0.00337703	17602809	1.23775	1.16167	17602785
Rbm31y	0.0455053	17873755	1.70146	1.17117	17873757
Pfu60	0.0359297	17602175	1.18343	1.17141	17602131
Lrrc23	0.00424213	17794815	1.26557	1.17481	17601663
Ptdss1	0.00148192	17604077	1.06967	1.17565	17604113
Ccdc17	0.0254971	17608679	1.09458	1.17665	17608695
Dnajc8	0.00909947	17603719	1.16392	1.18012	17603723
Runx2	0.0364364	17857692	1.05399	1.18643	17857704
Slc3a2	0.0405594	17623689	1.0529	1.19974	17623679
Prrc2b	0.0370043	17761410	1.1178	1.20194	17761412
Becn1	0.000107566	17600327	1.13462	1.21634	17600299
Sys1	0.0392943	17608717	1.1369	1.23148	17608709
Fto	0.0345901	17731941	1.0877	1.2372	17605475
Vps28	0.0034797	17602859	1.3226	1.23796	17602873
Thrap3	0.00208038	17605831	1.10815	1.23799	17605823
Fbxw8	0.000636246	17606019	1.06657	1.25449	17605933
Ube2e1	0.0177566	17602947	1.12148	1.26167	17602907
Tm2d1	0.00191646	17609883	1.37961	1.279	17609869
Zfyve26	0.0104181	17608309	1.20062	1.28871	17608269
Arfgap2	0.00301495	17603111	1.08745	1.29034	17603077
Xkr8	0.00948192	17802830	1.09675	1.29481	17802783
Stx16	0.025009	17606217	1.10752	1.32661	17606177
Osbpl2	0.00181492	17605575	1.17224	1.36067	17605597
Fcf1	0.0122442	17603811	1.05421	1.37629	17603845
Ankrd17	0.002316	17603477	1.08505	1.38358	17603305
Eif4h	0.00951616	17606241	1.25445	1.39392	17606227
Vcp	0.0010726	17600079	1.75516	1.47302	17600181
Tm9sf2	0.0164046	17604043	1.11994	1.50656	17603983
Zmym2	0.00654165	17609231	1.08692	1.54604	17609265
Rabgap1	0.00659933	17607599	1.13346	1.65543	17609117
Gnb3	0.0341699	17601919	1.64135	1.78946	17601935
Mettl5	0.0160516	17608563	1.24757	2.07257	17608565
Cnot7	0.0266177	17605455	1.21245	2.53939	17605441
Vps35l	0.00228383	17605119	1.45539	2.80069	17605083
Galnt6	0.00393105	17841232	1.16867	20.3209	17606905

## Sheet: M Sex overlap Same Probe_ID
Probe_ID	Associated Gene Symbol	FC vs MC (p-value)	FC vs MC (fold change)	mBPA(0.5+50) vs MC (fold change)	mBPA(0.5+50) vs MC (p-value)
17689334	Aasdh	0.0120388	1.06929	1.05608	0.0484246
17883033	Ackr3	0.00294346	-1.21444	-1.16738	0.0355585
17780379	Actr3b	0.00401849	1.14498	1.11692	0.0342204
17711987	Adam24	0.0363863	-1.15763	-1.14589	0.0116725
17639197	Ankrd13d	0.000750238	1.1636	1.10673	0.025317
17840809	Arf3	0.0398484	1.07964	1.10008	0.0109486
17738823	Arhgef26	0.0321456	1.47864	1.36196	0.0305231
17878822	Armcx6	0.0394898	1.13009	1.13321	0.00826273
17781469	Asb4	0.025959	1.20013	1.19266	0.0234578
17755886	Ascc3	0.00354833	1.28064	1.26816	0.00431525
17638660	Ascl2	0.0190258	1.24872	1.23236	0.00304111
17766359	Atrn	0.0203145	1.10321	1.12809	0.00285829
17731351	Bean1	0.0316416	1.04689	1.05849	0.006325
17785849	Bhlhe40	0.0250932	1.0441	1.06865	0.0192131
17794646	C3ar1	0.00918387	1.12499	1.10958	0.024841
17709647	Cacna2d3	0.0204579	1.15884	1.15561	0.0352776
17789982	Cadps2	0.00219804	1.19328	1.13775	0.0448605
17757449	Cbs	0.0349949	1.13273	1.13644	0.0391924
17695845	Ccdc157	0.00469489	1.15155	1.12128	0.00735057
17882475	Ccdc30	0.0226027	1.13498	1.08302	0.0287942
17649604	Ccl4	0.0126827	1.46359	1.36841	0.0138092
17747418	Ccna1	0.0264693	1.05055	1.0379	0.0397888
17739798	Cct3	0.00460999	1.09871	1.1255	0.000394162
17735497	Cd180	0.00149462	1.05858	1.07605	0.0272661
17749947	Cd2	0.0124681	1.17652	1.10721	0.0170128
17668900	Cd200r1l	0.0045732	1.11507	1.13986	0.0272466
17663090	Cd300le	0.00878484	1.03594	1.08993	0.019541
17851954	Cd3g	0.0258424	1.09852	1.05768	0.0441576
17613818	Ceacam11	0.0223928	-1.3867	-1.35405	0.0156545
17702182	Chd8	0.00832232	1.04075	1.04509	0.0131568
17604931	Chmp5	0.00479918	-1.20339	-1.15653	0.00957137
17658137	Chrne	0.00160138	1.15014	1.09108	0.036556
17787572	Clec9a	0.0284902	1.23994	1.08892	0.024529
17719453	Cmah	0.0179002	1.02567	1.03737	0.0215991
17730478	Cmip	0.00746042	1.10821	1.09836	0.0115489
17698694	Cmtm5	0.0201868	1.09313	1.13295	0.0170169
17797445	Cngb3	0.00943238	-1.2228	-1.09814	0.0164928
17683397	Cntnap5b	0.0344947	-1.35276	-1.47924	0.00724742
17802139	Col8a2	0.013202	1.11359	1.08174	0.0205555
17794149	Csgalnact2	0.0376896	1.11912	1.10819	0.0458097
17713941	Ctsr	0.0182909	-1.27316	-1.20412	0.0235641
17860505	Cyp27a1	0.0224888	1.13844	1.12974	0.0350655
17814793	Cyria	0.0215652	-1.16403	-1.1831	0.0360321
17790823	Dennd2a	0.00488644	1.22646	1.17998	0.0220824
17606093	Derl1	0.00854749	1.14706	1.151	0.00773047
17764152	Dgkz	0.0079753	1.1123	1.13596	0.01713
17817740	Dio2	0.0289678	-1.31339	-1.40025	0.0160155
17765071	Dll4	0.00633886	1.0926	1.07878	0.0478648
17602901	Dmac1	0.012173	1.18985	1.16846	0.0301926
17757392	Dnah8	0.00391516	-1.11674	-1.07603	0.011757
17657302	Dnah9	0.0182452	1.14237	1.10725	0.0389249
17725726	Dnd1	0.000739881	1.17791	1.15952	0.010237
17865955	Dock10	0.0086359	1.11652	1.07405	0.0197119
17755250	Dse	0.025109	1.09615	1.13276	0.0193434
17706642	Dydc1	0.00338352	1.10487	1.10839	0.0199362
17759530	Ebf3	0.0143816	1.16345	1.15663	0.0345833
17611240	Echdc1	0.00350258	-1.11023	-1.1325	0.00813792
17751329	Egf	0.00762591	-1.06476	-1.10822	0.00965729
17881093	Eid2b	0.0301218	1.07715	1.05793	0.0346708
17834736	Eid3	0.0399415	1.1018	1.09659	0.0367945
17837103	Eif3e	0.00738289	-1.48467	-1.32813	0.0309384
17636302	Eif4g	0.026649	1.04623	1.04059	0.00901023
17676296	Elfn1	0.00266502	1.11129	1.06472	0.0436959
17646209	Eno1l3	0.00188496	-1.37358	-1.14807	0.0283321
17698547	ENSRNOG00000009074	0.000657161	-2.19035	-1.63618	0.00354678
17883003	ENSRNOG00000063076	0.00202016	1.30225	1.23282	0.00628545
17711255	ENSRNOG00000063117	0.0312603	-1.28208	-1.29706	0.042724
17698315	ENSRNOG00000063931	0.0288519	1.09414	1.07971	0.0427516
17725233	ENSRNOG00000064251	0.0266836	-1.26917	-1.30472	0.00420186
17698522	ENSRNOG00000067709	0.00849212	1.05917	1.02423	0.0461793
17702438	ENSRNOG00000067749	0.0125876	1.09916	1.07884	0.0167077
17718463	ENSRNOG00000068311	0.0192887	1.28948	1.43531	0.0452963
17792028	ENSRNOG00000069414	0.0251448	-1.15925	-1.17578	0.0303392
17767178	ENSRNOG00000069811	0.0327164	-1.05781	-1.07153	0.0366307
17816196	ENSRNOG00000069999	0.021285	1.18652	1.16173	0.00149237
17848607	Eomes	0.0375176	1.12598	1.12468	0.00212982
17668365	Epha6	0.00152144	-1.34901	-1.18491	0.046915
17670276	Ephb3	0.00572871	3.21071	2.43702	0.00632943
17692643	Ephx4	0.0405654	-1.11228	-1.30439	0.039215
17643356	Ercc4l1	0.0456514	1.10341	1.10589	0.0123858
17724811	Esco1	0.00920184	1.13227	1.12249	0.00780262
17818321	Evl	0.0203677	1.10145	1.0845	0.0225101
17792709	Exoc6b	0.0171074	1.05471	1.07717	0.0431274
17750150	Fam19a3	0.0194382	1.12379	1.05887	0.0454511
17862007	Fbxl17	0.000922614	1.18299	1.10665	0.0333878
17697961	Fbxo34	0.0416841	1.08845	1.09459	0.0346529
17681825	Fcgr3a	0.00495801	1.19174	1.1667	0.0213707
17680226	Fmod	0.00128389	-1.31118	-1.20866	0.00680922
17853768	Foxb1	0.000433375	1.10597	1.05689	0.0216586
17612399	Fpr3	0.0279734	1.20858	1.22331	0.0379497
17711913	Frg1	0.0045019	12.4329	9.69068	0.00338813
17789285	Fzd1	0.00139335	1.09718	1.06936	0.00497145
17688569	Gk2	0.00309941	-1.32566	-1.2839	0.0355192
17723951	Gnal	0.0323015	1.07488	1.09551	0.0117915
17882329	Gng4	0.0151209	1.11081	1.09094	0.0124371
17689697	Gnpda2	0.0189777	1.19629	1.15925	0.0390595
17697861	Gpr137c	0.00693674	1.1055	1.08155	0.00163162
17807247	Grin3a	0.0360904	-1.07324	-1.10541	0.0431208
17694311	Grxcr1	0.0407671	-1.23535	-1.19467	0.0222885
17846131	Gsta5	0.0220664	-1.19372	-1.17956	0.0316077
17635885	Gvinp1	0.00244376	1.05964	1.06456	0.0109245
17844664	Hcn4	0.00278473	1.19068	1.16918	0.039245
17880477	Hmgb1l1	0.00726601	1.06384	1.04507	0.0423373
17653953	Hmox2	0.0281839	1.0285	1.03135	0.0412769
17650515	Hoxb9	0.0340721	1.15723	1.13195	0.0499883
17700702	Hs6st3	0.00886261	1.57284	1.54786	0.00348444
17800587	Hspb11	0.0271472	1.05485	1.04567	0.0482612
17817588	Ift43	0.00361104	1.14882	1.07544	0.0220117
17696324	Ikzf1	0.0216471	1.12815	1.14196	0.0265563
17882677	Impact	0.0470227	1.07232	1.08205	0.0178822
17626410	Ins1	0.0494315	1.07448	1.08966	0.0377932
17705578	Ipo5	0.019153	1.08289	1.0914	0.0182779
17836123	Irak3	0.0477661	1.05985	1.0729	0.0275594
17676754	Irs3	0.0337054	1.07064	1.06121	0.0423349
17848650	Itga9	0.0381236	1.06529	1.0849	0.0243782
17878133	Itgb1bp2	0.00420885	1.16092	1.13485	0.0229764
17655700	Itk	0.000189208	1.15019	1.05544	0.0112529
17823969	Itpk1	0.0185889	1.30566	1.17982	0.0186653
17843745	Jaml	0.0470394	1.71349	1.87123	0.0133732
17857996	Khdc1	0.0420966	1.10666	1.10219	0.0137966
17708013	Klkb1	0.00631761	1.10019	1.11574	0.00773652
17795674	Klra5	0.00346911	1.29057	1.38907	0.00259049
17787545	Klrb1	0.0317425	-1.19975	-1.16069	0.0406433
17682317	Kmo	0.00504164	1.13219	1.09041	0.0293247
17661049	Krtap1-5	0.0123083	1.10539	1.09754	0.028881
17731798	Large	0.00658557	1.16041	1.11198	0.0340141
17616319	Lhb	0.00827184	1.21772	1.15138	0.0325347
17688437	Lin54	0.0303696	1.06295	1.05611	0.0438275
17843069	LOC100360143	0.00559577	-1.1404	-1.22937	0.032388
17653930	LOC100361104	0.0196055	-1.16285	-1.27929	0.0112503
17722336	LOC100363294	0.0246285	1.08062	1.06681	0.0316267
17757565	LOC100365646	0.00315781	1.05632	1.03748	0.0269446
17801019	LOC100911772	0.0348281	1.03954	1.04885	0.0180796
17796700	LOC100912291	0.000794078	1.34583	1.22812	0.0121051
17860307	LOC102548134	0.0185857	-1.12905	-1.14021	0.0262082
17720404	LOC102550988	0.00784185	1.10489	1.09936	0.0370617
17661171	LOC102554371	0.0382992	1.10519	1.17903	0.0172471
17742987	LOC102555814	0.0410478	-1.09461	-1.10276	0.0446209
17878760	LOC102555917	0.0247836	1.15367	1.10888	0.0312996
17781280	LOC103692071	0.0250909	-1.12848	-1.2526	0.0293875
17725423	LOC103694185	0.00512647	-1.1575	-1.29742	0.0259346
17604367	LOC108348180	0.0204905	1.09868	1.11121	0.0286341
17641707	LOC120100195	0.039951	-1.25751	-1.50522	0.026148
17868867	LOC291863	0.00260007	-1.14747	-1.13004	0.00653087
17711572	LOC365085	0.00259406	1.07653	1.0543	0.0157043
17795515	LOC497796	0.00324462	1.08873	1.11302	0.0185776
17725346	LOC498836	0.0388028	1.08477	1.09675	0.00849066
17635898	LOC499229	0.00377663	1.09762	1.08523	0.0113131
17760196	LOC681186	0.0015415	1.11235	1.06715	0.0361525
17754248	LOC690431	0.00195429	1.06971	1.05228	0.0482577
17826858	LOC691422	0.00866469	-1.20135	-1.15901	0.0381839
17692790	Lpcat2b	0.0125611	1.73154	1.624	0.0472248
17828543	Lrig3	0.0426198	1.10286	1.0809	0.015323
17795684	Ly49i7	0.0106707	1.29239	1.32261	0.015498
17795586	Ly49s6	0.0186615	1.13583	1.1188	0.0206024
17795659	Ly49s7	0.00446038	1.4083	1.29324	0.0348799
17795527	Ly49si1	0.0079872	1.11082	1.12873	0.0207817
17795541	Ly49si2	0.0151125	1.05436	1.07854	0.0182693
17762108	Lypd6	0.0197276	1.47914	1.45268	0.0157549
17806222	Manea	0.00483009	-1.02868	1.01783	0.0374267
17853338	Map2k5	0.0200928	1.05001	1.06958	0.014393
17662959	Map2k6	0.0443393	1.0497	1.04491	0.0129824
17610691	Map3k5	0.040928	1.05124	1.06119	0.0381575
17835470	Mettl25	0.0200357	1.06726	1.08513	0.00487577
17825553	Mip	0.00763193	1.1503	1.15631	0.0397496
17676538	Mir25	0.0119087	-1.14828	-1.14481	0.0215233
17779805	Mir296	0.0186501	1.13866	1.15103	0.0325606
17663879	Mir338	0.0132499	1.05856	1.06705	0.0389997
17730701	Mir3564	0.00482215	-1.14521	-1.13911	0.0329387
17603743	Mir3583	0.00635338	1.15539	1.12751	0.0370831
17763461	Mir3590	0.000185586	1.53499	1.61704	0.00100011
17824346	Mir3592	0.0322751	-1.37603	-1.16869	0.04674
17628980	Mir3596c	0.037262	-1.19727	-1.40248	0.0112693
17878331	Mir384	0.0396259	-1.25125	-1.33355	0.0269695
17818649	Mir411	0.0376405	-1.20995	-1.26573	0.0416246
17871267	Mir501	0.0143514	1.20277	1.1219	0.0388801
17845815	Mir628	0.0264969	1.14691	1.15488	0.014934
17841858	Mmp12	0.00846151	1.43697	1.11158	0.0473561
17880833	Mob3a	0.0110951	-1.25043	-1.21197	0.00599679
17725192	Mocos	0.00446204	1.22014	1.15586	0.00330835
17874533	Mospd1	0.03607	-1.12994	-1.22274	0.0372207
17605923	Mrps26	0.0311984	1.23549	1.17277	0.0451342
17883207	Mt-nd1	0.0202236	-1.26637	-1.15676	0.00794615
17846210	Myo6	0.0118832	1.07956	1.06473	0.035496
17743645	Negr1	0.0128442	1.09297	1.0983	0.0297542
17840408	Nell2	0.0147746	1.59506	1.3723	0.0206739
17863770	Neurl3	0.0296232	1.0828	1.0934	0.041517
17644009	Nlrc3	0.00350808	1.14348	1.09522	0.0233077
17778304	Nrsn2	0.0488582	-1.22634	-1.23298	0.0426268
17814005	Nrxn1	0.043379	-1.16008	-1.18682	0.041
17827629	Ntn4	0.00517551	1.29176	1.21832	0.0154827
17687187	Nvl	0.0183245	1.0689	1.08053	0.0109517
17678168	Oas1f	0.0166997	1.27934	1.26678	0.00332279
17678731	Oasl2	0.0247138	1.04079	1.06495	0.00851523
17715140	Ofcc1	0.0201638	-1.26721	-1.19094	0.0204026
17635588	Olr121	0.0385425	-1.11194	-1.23096	0.000630226
17671916	Olr1572	0.0320862	1.08024	1.06796	0.0446138
17634774	Olr27	0.0217511	-1.48222	-1.55517	0.0210916
17763691	Olr595	0.0416394	-1.19214	-1.21669	0.0393148
17774270	Olr650	0.0455352	-1.13103	-1.14916	0.0274096
17774291	Olr663	0.0074303	1.06881	1.05626	0.0420607
17791076	Olr804	0.00586346	1.13932	1.09515	0.025298
17619058	Or51a25	0.00891695	-1.38789	-1.44868	0.0204132
17842288	Or7h7b	0.0452607	-1.14989	-1.17855	0.029301
17650607	Osbpl7	0.00222907	1.09853	1.05127	0.0472831
17602041	P3h3	0.0170751	-1.21999	-1.28367	0.00018537
17604311	Paics	0.0134649	1.1411	1.10716	0.00281644
17704825	Pcdh20	0.00969672	1.09031	1.04666	0.0474061
17704845	Pcdh9	0.0354047	-1.42462	-1.54737	0.00283637
17671298	Pcp2	0.0398529	-1.13053	-1.21147	0.0254647
17734841	Pcsk1	0.0193611	1.08122	1.14605	0.0218277
17866724	Pdcd1	0.00149697	1.30009	1.15378	0.0449556
17624899	Pdcd1lg2	0.032687	1.19651	1.21682	0.0117897
17753995	Pde9a	0.00249001	-1.18957	-1.15625	0.0086759
17851673	Pdzd3	0.00900614	1.08387	1.03697	0.0346255
17698012	Peli2	0.00982114	1.08552	1.10663	0.00101796
17749142	Pglyrp3	0.0131206	-1.12821	-1.11629	0.00606193
17718771	Phactr1	0.000859662	1.15757	1.09063	0.00379598
17621377	Plekha1	0.0212528	1.04611	1.0706	0.0310561
17809625	Plk3	0.00519013	1.19533	1.1445	0.0253923
17630609	Pou2f2	0.00753492	1.09671	1.10553	0.031422
17851627	Pou2f3	0.0453573	1.17629	1.15818	0.0286221
17725934	Prelid2	0.0104951	1.14491	1.11144	0.0024215
17819983	Prepl	0.0016443	1.09227	1.05003	0.0332291
17736456	Prlr	0.0241562	1.1294	1.09046	0.0067662
17858292	Prss39	0.0123259	1.24705	1.21188	0.0200445
17624393	Prune2	0.0192668	1.06009	1.0735	0.0259959
17771174	Ptges	0.0476966	1.13693	1.13172	0.0288691
17714873	Ptpdc1	0.00794499	1.17733	1.09262	0.0414398
17702184	Rab2b	0.0479746	1.06075	1.0623	0.0298177
17706458	Rbp3	0.0490316	-1.27387	-1.23637	0.0285656
17668004	Rcan1	0.0313771	1.09026	1.10088	0.0498618
17750608	RGD1310209	0.0326892	1.10765	1.11854	0.0403187
17734970	RGD1560883	0.0332723	-2.27163	-1.71075	0.0468529
17792083	RGD1564696	0.00966587	-1.51608	-1.28925	0.040481
17690395	RGD1565560	0.0245753	-1.10616	-1.11061	0.0222566
17672714	RGD1566006	0.00251821	1.072	1.07591	0.0241982
17879490	RGD1566008	0.0274478	1.58091	1.45716	0.0470563
17870751	Rgn	0.000794298	1.25166	1.16767	0.00249794
17839733	Ribc2	0.00439117	-1.2835	-1.29456	0.0480191
17874161	Rnf128	0.023793	1.14652	1.15868	0.0165963
17881889	Rnf157	0.00218724	1.11241	1.04562	0.0203194
17880744	Rnf223	0.0431821	-1.11552	-1.15468	0.0169487
17622279	Rplp2	0.0462466	1.05699	1.13306	1.28678e-05
17720295	Ryr2	0.040499	-2.11243	-2.42471	0.0249127
17642329	Scd1	0.0077388	1.23847	-1.07567	0.0429184
17633143	Sergef	0.00305496	1.12492	1.07863	0.0232953
17875310	Sh2d1a	0.0116728	1.30353	1.14078	0.0218404
17658370	Slc13a5	0.00495625	1.19782	1.16058	0.0286709
17715330	Slc22a23	0.0497026	1.08433	1.07659	0.0347574
17604229	Slc35c1	0.0305023	1.10476	1.08996	0.0387049
17832893	Slc39a5	0.00603326	1.14369	1.08544	0.0481788
17855074	Slco2a1	0.0390496	1.18464	1.15497	0.00640212
17880863	Smim24	0.00666038	1.04853	1.07131	0.0138241
17653639	Snn	0.000716399	1.14639	1.12102	0.0457591
17690621	Sorcs2	0.0466031	1.14289	1.12103	0.0161403
17859318	Spats2l	0.0470041	1.07916	1.10301	0.00350343
17726649	Spink13	0.0182068	-1.21783	-1.27518	0.0441786
17769299	Spo11	0.0268156	-1.40174	-1.21957	0.0207031
17711322	Spock3	0.0317763	-1.17618	-1.24625	0.0282875
17814060	Srd5a2	0.0316235	-1.55947	-1.54603	0.0348753
17726740	St8sia3	0.00456666	-1.29026	-1.16472	0.00841001
17671409	Stard13	0.0212076	-1.49186	-1.33194	0.021792
17864386	Stat4	0.0279015	1.09971	1.05369	0.000533482
17772978	Stk39	0.00928656	1.06909	1.06021	0.0209278
17710984	Sugp2	0.00543781	1.05792	1.06417	0.0240176
17600021	Sumo2	0.0242746	1.10277	1.08627	0.0216774
17628420	Tagap	0.0481729	1.06033	1.06125	0.0361077
17777693	Tasp1	0.047437	1.0659	1.0617	0.0379826
17626561	Tcf7l2	0.00129523	1.08341	1.08966	0.00495933
17830985	Tef	0.0426001	1.08682	1.12258	0.0196445
17707766	Tenm3	0.0464252	-1.11996	-1.12962	0.015305
17863238	Tfap2d	0.0234281	-1.21582	-1.15282	0.009896
17606303	Tfcp2	0.00123347	1.92402	1.61145	0.0209759
17785934	Thumpd3	0.026958	1.25836	1.18447	0.0358426
17808188	Tle1	0.00112183	1.17848	1.06865	0.0275727
17689943	Tlr10	0.00597364	1.24967	1.17003	0.0410913
17882025	Tlr8	0.0329546	1.03315	1.05507	0.0216745
17882639	Tlr9	0.00454286	1.16164	1.11061	0.046333
17640579	Tmem132a	0.00349483	1.1378	1.09761	0.0247652
17665832	Tmem39a	0.0202637	-1.42148	-1.19871	0.0284878
17652674	Tmem94	0.00296773	-3.80761	-2.18903	0.0108012
17752747	Tnf	0.0124657	1.14583	1.1106	0.0164973
17713258	Tnfsf13b	0.00436834	1.18049	1.17831	0.0243386
17763548	Tnks1bp1	0.013652	1.1265	1.10008	0.027335
17798022	Topors	0.0114161	1.09964	1.15336	0.000449122
17665483	Trat1	0.00511775	1.19539	1.11928	0.000148084
17782860	Trbv13-2	0.000557748	1.22129	1.09722	0.0195858
17862587	Treml4	0.0398126	1.05124	1.07181	0.0329845
17677021	Trim50	0.0133023	-1.06415	-1.07752	0.0417383
17820661	Trim54	0.0212536	1.12514	1.11237	0.029832
17619462	Trim66	0.01283	1.07063	1.08562	0.00247913
17665319	Trmt10c	0.0348253	1.09334	1.1542	0.00241819
17802718	Trnp1	0.00613547	-1.55123	-1.30111	0.0452252
17743103	Tspan5	0.0286283	1.04518	1.05401	0.0486685
17876849	Tspyl2	0.00466769	1.13068	1.09632	0.0190258
17679728	Tuba1c-ps1	0.04029	-1.07665	-1.08135	0.0281141
17830364	Txn2	0.0464107	-1.15527	-1.19924	0.038246
17602609	Uba1	0.0150815	1.18476	1.27908	0.00397205
17676907	Upk3bl	0.0362807	1.07171	1.06756	0.0406937
17676012	Usp42	0.00775214	1.08354	1.09804	0.0371235
17730371	Vat1l	0.00219003	1.40391	1.34648	0.0351655
17744073	Vcan	0.00739047	-1.0545	1.04585	0.0456686
17874683	Vgll1	0.0138857	1.09605	1.09272	0.0323603
17785391	Vom1r97	0.000219998	-1.11215	-1.13655	0.0110245
17790063	Wasl	0.0469046	1.04824	1.05786	0.0293189
17710221	Wdfy4	0.0178259	1.05669	1.05395	0.0482743
17832113	Wnt1	0.000379461	-1.10214	-1.06481	0.0209465
17795734	Ybx3	0.0291835	1.0541	1.0718	0.0429614
17604187	Ythdf1	0.0485751	1.12209	1.12801	0.0123226
17715845	Zfp192	0.0113179	1.05526	1.06373	0.0369031
17604631	Zfp644	0.0403392	1.03188	1.09301	0.0105031
17695991	Znrf3	0.00040513	1.11796	1.07324	0.00279984

## Sheet: Male feminin. same probe
Probe_ID	Associated Gene Symbol	Female Control, FC (avg intensity)	Male BPA, mBPA(0.5+50) (avg intensity)	Male Control, MC (avg intensity)	mBPA(0.5+50)-FC	mBPA(0.5+50)-FC abs value	MC-FC	mBPA(0.5+50)-MC	mBPA(0.5+50) abs value	Column J-G (298 closer to FC)
17642329	Scd1	8.42658	6.3254	6.80401	-2.10118	2.10118	-1.62256	-0.478616	0.478616	-1.62256
17841858	Mmp12	6.47951	5.01229	4.50915	-1.46722	1.46722	-1.97036	0.503137	0.503137	-0.964084
17744073	Vcan	8.46553	9.33617	8.92687	0.870638	0.870638	0.461342	0.409296	0.409296	-0.461342
17787572	Clec9a	6.43813	5.654	5.19228	-0.784135	0.784135	-1.24585	0.461716	0.461716	-0.322419
17806222	Manea	10.3273	10.8128	10.6234	0.485515	0.485515	0.296149	0.189366	0.189366	-0.296149
17655700	Itk	6.94346	6.37144	6.03678	-0.572029	0.572029	-0.906686	0.334657	0.334657	-0.237373
17808188	Tle1	5.71022	5.17807	4.84543	-0.532148	0.532148	-0.864791	0.332643	0.332643	-0.199506
17782860	Trbv13-2	6.40486	5.75419	5.24432	-0.650663	0.650663	-1.16054	0.509876	0.509876	-0.140787
17881889	Rnf157	6.20585	5.83322	5.57871	-0.372629	0.372629	-0.627131	0.254502	0.254502	-0.118127
17875310	Sh2d1a	5.68864	4.97842	4.36404	-0.710223	0.710223	-1.32461	0.614384	0.614384	-0.0958394
17851673	Pdzd3	8.31391	7.9541	7.67056	-0.359809	0.359809	-0.643355	0.283546	0.283546	-0.0762636
17698522	ENSRNOG00000067709	6.94408	6.715	6.55616	-0.229084	0.229084	-0.387918	0.158835	0.158835	-0.0702493
17646209	Eno1l3	2.93537	3.51196	4.03198	0.57659	0.57659	1.09661	-0.52002	0.52002	-0.0565699
17750150	Fam19a3	6.38329	6.01453	5.68014	-0.368763	0.368763	-0.703155	0.334392	0.334392	-0.0343711
17797445	Cngb3	4.12636	4.59478	5.04572	0.468425	0.468425	0.919357	-0.450933	0.450933	-0.0174924
17817588	Ift43	6.57709	6.15701	5.7251	-0.420078	0.420078	-0.851988	0.431909	0.431909	0.0118311
17704825	Pcdh20	6.54997	6.28776	6.00743	-0.262213	0.262213	-0.542542	0.280329	0.280329	0.0181159
17650607	Osbpl7	6.44833	6.17088	5.86994	-0.27745	0.27745	-0.578394	0.300944	0.300944	0.0234947
17866724	Pdcd1	5.46523	4.85018	4.20372	-0.615054	0.615054	-1.26151	0.646459	0.646459	0.0314052
17853768	Foxb1	5.74589	5.4909	5.19536	-0.254991	0.254991	-0.55053	0.29554	0.29554	0.0405491
17714873	Ptpdc1	6.27957	5.82772	5.33373	-0.451843	0.451843	-0.945837	0.493993	0.493993	0.0421504
17864386	Stat4	7.26819	6.96406	6.60919	-0.304127	0.304127	-0.659004	0.354877	0.354877	0.0507509
17819983	Prepl	7.14868	6.87223	6.54477	-0.276447	0.276447	-0.603904	0.327457	0.327457	0.0510094
17824346	Mir3592	3.14291	3.70051	4.32474	0.557605	0.557605	1.18183	-0.624228	0.624228	0.0666234
17851954	Cd3g	6.6562	6.40876	6.05925	-0.247442	0.247442	-0.596958	0.349516	0.349516	0.102074
17760196	LOC681186	5.59381	5.36649	5.02882	-0.227321	0.227321	-0.564995	0.337674	0.337674	0.110353
17676296	Elfn1	6.95724	6.66569	6.2605	-0.291548	0.291548	-0.696739	0.405191	0.405191	0.113642
17832893	Slc39a5	5.18765	4.92344	4.53588	-0.264215	0.264215	-0.651775	0.38756	0.38756	0.123345
17862007	Fbxl17	4.94063	4.62179	4.17638	-0.31884	0.31884	-0.764248	0.445409	0.445409	0.126569
17757565	LOC100365646	7.55005	7.41539	7.14753	-0.134666	0.134666	-0.402524	0.267858	0.267858	0.133193
17718771	Phactr1	6.6208	6.23793	5.71957	-0.38287	0.38287	-0.901228	0.518358	0.518358	0.135488
17882475	Ccdc30	4.96011	4.73303	4.37021	-0.227083	0.227083	-0.589899	0.362816	0.362816	0.135733
17665832	Tmem39a	3.19812	3.79247	4.54608	0.594348	0.594348	1.34796	-0.753612	0.753612	0.159264
17658137	Chrne	6.06759	5.756	5.27552	-0.31159	0.31159	-0.79207	0.48048	0.48048	0.16889
17823969	Itpk1	4.18929	3.78553	3.20856	-0.403753	0.403753	-0.980728	0.576974	0.576974	0.173221
17633143	Sergef	6.06285	5.8134	5.38959	-0.249453	0.249453	-0.67326	0.423807	0.423807	0.174354
17865955	Dock10	6.17874	5.94371	5.53393	-0.235035	0.235035	-0.644809	0.409774	0.409774	0.174739
17832113	Wnt1	5.48234	5.67456	6.04231	0.192219	0.192219	0.559971	-0.367752	0.367752	0.175534
17695991	Znrf3	6.92144	6.6446	6.19115	-0.276845	0.276845	-0.730294	0.453449	0.453449	0.176605
17871267	Mir501	5.25784	4.90431	4.37144	-0.353531	0.353531	-0.886396	0.532864	0.532864	0.179333
17653953	Hmox2	6.62078	6.63912	6.43732	0.0183495	0.0183495	-0.18346	0.20181	0.20181	0.18346
17880477	Hmgb1l1	8.04815	7.90615	7.56521	-0.142002	0.142002	-0.482943	0.340941	0.340941	0.198938
17711572	LOC365085	6.84647	6.70508	6.35976	-0.141392	0.141392	-0.486706	0.345313	0.345313	0.203921
17719453	Cmah	8.45462	8.55105	8.24303	0.0964306	0.0964306	-0.211587	0.308018	0.308018	0.211587
17757392	Dnah8	5.15147	5.34635	5.75283	0.194882	0.194882	0.601364	-0.406482	0.406482	0.211601
17668365	Epha6	2.94295	3.35053	3.97008	0.407576	0.407576	1.02713	-0.619554	0.619554	0.211977
17747418	Ccna1	8.82707	8.72077	8.40231	-0.1063	0.1063	-0.424753	0.318453	0.318453	0.212154
17662959	Map2k6	5.59237	5.56687	5.32759	-0.0254945	0.0254945	-0.264773	0.239279	0.239279	0.213784
17881093	Eid2b	5.98873	5.88188	5.55981	-0.106858	0.106858	-0.428925	0.322068	0.322068	0.21521
17726740	St8sia3	2.92575	3.24111	3.77497	0.315355	0.315355	0.849219	-0.533864	0.533864	0.218508
17736456	Prlr	4.82949	4.66295	4.27615	-0.166538	0.166538	-0.553339	0.386801	0.386801	0.220263
17800587	Hspb11	6.39161	6.33594	6.05923	-0.0556696	0.0556696	-0.332376	0.276707	0.276707	0.221037
17754248	LOC690431	6.80984	6.69886	6.36604	-0.110976	0.110976	-0.443795	0.33282	0.33282	0.221844
17749947	Cd2	6.89487	6.48871	5.86041	-0.406163	0.406163	-1.03446	0.628301	0.628301	0.222138
17604631	Zfp644	7.53159	7.97776	7.29892	0.446169	0.446169	-0.232668	0.678837	0.678837	0.232668
17665483	Trat1	6.72857	6.30021	5.62878	-0.42836	0.42836	-1.09979	0.671429	0.671429	0.243068
17801019	LOC100911772	6.51646	6.57484	6.26863	0.0583821	0.0583821	-0.247831	0.306213	0.306213	0.247831
17663090	Cd300le	7.14623	7.51864	6.89831	0.372408	0.372408	-0.247924	0.620332	0.620332	0.247924
17774291	Olr663	6.20588	6.13302	5.80635	-0.072867	0.072867	-0.399539	0.326672	0.326672	0.253805
17791076	Olr804	5.70105	5.48003	5.00392	-0.221017	0.221017	-0.697125	0.476108	0.476108	0.255091
17639197	Ankrd13d	6.00606	5.71253	5.16163	-0.293531	0.293531	-0.844427	0.550896	0.550896	0.257365
17640579	Tmem132a	5.20968	5.02565	4.57873	-0.184023	0.184023	-0.63095	0.446927	0.446927	0.262903
17789285	Fzd1	7.20545	7.02273	6.56725	-0.18272	0.18272	-0.638197	0.455477	0.455477	0.272757
17682317	Kmo	6.49785	6.25805	5.73918	-0.239804	0.239804	-0.758671	0.518867	0.518867	0.279063
17722336	LOC100363294	5.69869	5.62591	5.27356	-0.0727824	0.0727824	-0.425135	0.352352	0.352352	0.27957
17688437	Lin54	6.07837	6.03924	5.71841	-0.0391209	0.0391209	-0.359957	0.320837	0.320837	0.281716
17870751	Rgn	4.32253	4.03248	3.45344	-0.290049	0.290049	-0.869091	0.579043	0.579043	0.288994
17644009	Nlrc3	7.07344	6.77489	6.18589	-0.298551	0.298551	-0.887551	0.589	0.589	0.290449
17880863	Smim24	6.32177	6.45914	6.02919	0.137369	0.137369	-0.292587	0.429956	0.429956	0.292587
17676754	Irs3	6.08212	6.0286	5.68085	-0.0535206	0.0535206	-0.401271	0.34775	0.34775	0.294229
17846210	Myo6	6.41176	6.32368	5.93922	-0.0880878	0.0880878	-0.47255	0.384462	0.384462	0.296374
17828543	Lrig3	5.55785	5.44719	5.0395	-0.110653	0.110653	-0.518346	0.407693	0.407693	0.29704
17731351	Bean1	6.786	6.86118	6.48207	0.0751706	0.0751706	-0.303937	0.379108	0.379108	0.303937
17657302	Dnah9	4.84014	4.69137	4.23694	-0.148775	0.148775	-0.6032	0.454424	0.454424	0.305649
17689334	Aasdh	7.66495	7.57025	7.16828	-0.0947014	0.0947014	-0.496676	0.401974	0.401974	0.307273
17702438	ENSRNOG00000067749	5.81363	5.70617	5.28918	-0.107464	0.107464	-0.524457	0.416993	0.416993	0.309529
17677021	Trim50	4.84817	4.78804	5.15919	-0.0601348	0.0601348	0.311014	-0.371149	0.371149	0.311014
17882025	Tlr8	10.1269	10.3418	9.80199	0.214859	0.214859	-0.324921	0.53978	0.53978	0.324921
17663879	Mir338	5.89754	5.94487	5.5713	0.047327	0.047327	-0.326239	0.373566	0.373566	0.326239
17785849	Bhlhe40	7.86354	8.04839	7.53138	0.184854	0.184854	-0.332157	0.517011	0.517011	0.332157
17802139	Col8a2	7.42761	7.21517	6.66996	-0.212437	0.212437	-0.757648	0.545211	0.545211	0.332773
17702182	Chd8	8.53015	8.56578	8.19619	0.0356308	0.0356308	-0.33396	0.369591	0.369591	0.33396
17621377	Plekha1	7.63056	7.8092	7.29426	0.178635	0.178635	-0.336304	0.514939	0.514939	0.336304
17840408	Nell2	3.5872	3.08623	2.24894	-0.500975	0.500975	-1.33826	0.837287	0.837287	0.336311
17769299	Spo11	3.28518	3.77588	4.60496	0.490701	0.490701	1.31979	-0.829088	0.829088	0.338388
17671916	Olr1572	6.69525	6.61914	6.19791	-0.0761086	0.0761086	-0.497333	0.421224	0.421224	0.345116
17715845	Zfp192	6.61788	6.67099	6.27131	0.0531121	0.0531121	-0.346574	0.399686	0.399686	0.346574
17853338	Map2k5	7.29275	7.42871	6.94544	0.135954	0.135954	-0.347313	0.483267	0.483267	0.347313
17731798	Large	6.35612	6.09081	5.47747	-0.265301	0.265301	-0.878646	0.613345	0.613345	0.348044
17780379	Actr3b	4.50039	4.3901	3.93055	-0.110287	0.110287	-0.569836	0.459548	0.459548	0.349261
17720404	LOC102550988	4.13965	4.11892	3.74665	-0.0207239	0.0207239	-0.392996	0.372272	0.372272	0.351548
17678731	Oasl2	8.9801	9.18858	8.6282	0.208476	0.208476	-0.351903	0.560379	0.560379	0.351903
17777693	Tasp1	6.53988	6.51413	6.13554	-0.025744	0.025744	-0.404335	0.378591	0.378591	0.352847
17636302	Eif4g	10.6767	10.6191	10.2049	-0.0575493	0.0575493	-0.471792	0.414243	0.414243	0.356694
17616319	Lhb	5.1106	4.83219	4.19686	-0.278408	0.278408	-0.913742	0.635335	0.635335	0.356927
17876849	Tspyl2	6.5555	6.35627	5.79781	-0.199228	0.199228	-0.757686	0.558458	0.558458	0.35923
17751329	Egf	5.55868	5.34071	5.91867	-0.217966	0.217966	0.359989	-0.577955	0.577955	0.359989
17604229	Slc35c1	5.34967	5.27801	4.84239	-0.0716576	0.0716576	-0.507277	0.435619	0.435619	0.363962
17697861	Gpr137c	7.01142	6.85951	6.34232	-0.151915	0.151915	-0.669106	0.517191	0.517191	0.365277
17790063	Wasl	7.95303	8.02599	7.587	0.072956	0.072956	-0.366028	0.438984	0.438984	0.366028
17878760	LOC102555917	6.6328	6.37529	5.74928	-0.257512	0.257512	-0.883519	0.626007	0.626007	0.368495
17772978	Stk39	7.76434	7.69987	7.26256	-0.0644718	0.0644718	-0.501785	0.437313	0.437313	0.372842
17796700	LOC100912291	4.55829	4.15959	3.38697	-0.398697	0.398697	-1.17132	0.772622	0.772622	0.373926
17725934	Prelid2	5.58097	5.41782	4.87458	-0.163149	0.163149	-0.706383	0.543234	0.543234	0.380085
17882329	Gng4	5.94165	5.83535	5.34894	-0.106301	0.106301	-0.592711	0.48641	0.48641	0.380109
17792709	Exoc6b	7.34605	7.5025	6.96501	0.15645	0.15645	-0.381036	0.537486	0.537486	0.381036
17676012	Usp42	4.94237	5.00849	4.56132	0.0661214	0.0661214	-0.381052	0.447173	0.447173	0.381052
17785934	Thumpd3	4.35913	4.10316	3.46413	-0.255977	0.255977	-0.895006	0.639029	0.639029	0.383053
17883207	Mt-nd1	5.05292	5.53169	6.39885	0.478773	0.478773	1.34593	-0.86716	0.86716	0.388387
17702184	Rab2b	6.79596	6.80589	6.40677	0.00993048	0.00993048	-0.389183	0.399114	0.399114	0.389183
17710984	Sugp2	7.15407	7.19634	6.76239	0.042269	0.042269	-0.391688	0.433957	0.433957	0.391688
17698315	ENSRNOG00000063931	6.56572	6.47916	6.00082	-0.0865531	0.0865531	-0.5649	0.478347	0.478347	0.391794
17863238	Tfap2d	3.68713	3.88863	4.48289	0.2015	0.2015	0.795755	-0.594256	0.594256	0.392756
17604311	Paics	6.12251	5.94042	5.36546	-0.182087	0.182087	-0.757048	0.574961	0.574961	0.392874
17789982	Cadps2	5.70901	5.44333	4.78428	-0.265675	0.265675	-0.924726	0.659051	0.659051	0.393376
17611240	Echdc1	3.58657	3.51604	3.9819	-0.0705268	0.0705268	0.395334	-0.465861	0.465861	0.395334
17882639	Tlr9	7.713	7.37416	6.63976	-0.338841	0.338841	-1.07324	0.734402	0.734402	0.395561
17752747	Tnf	6.02162	5.83646	5.25525	-0.185163	0.185163	-0.766376	0.581212	0.581212	0.396049
17725192	Mocos	5.30399	5.02456	4.34702	-0.279429	0.279429	-0.956971	0.677542	0.677542	0.398114
17610691	Map3k5	8.23986	8.31781	7.83822	0.0779456	0.0779456	-0.401649	0.479595	0.479595	0.401649
17792083	RGD1564696	2.44916	2.88006	3.71313	0.430898	0.430898	1.26397	-0.833067	0.833067	0.402169
17626410	Ins1	5.80229	5.88426	5.40008	0.0819643	0.0819643	-0.402215	0.484179	0.484179	0.402215
17807247	Grin3a	5.51283	5.35243	5.91662	-0.160407	0.160407	0.403785	-0.564193	0.564193	0.403785
17763548	Tnks1bp1	6.18111	6.03615	5.48701	-0.144957	0.144957	-0.694099	0.549143	0.549143	0.404186
17795734	Ybx3	7.92261	8.05565	7.51603	0.133038	0.133038	-0.406584	0.539623	0.539623	0.406584
17710221	Wdfy4	8.4656	8.44365	8.01146	-0.0219446	0.0219446	-0.454138	0.432193	0.432193	0.410249
17743103	Tspan5	9.5354	9.61593	9.12323	0.0805283	0.0805283	-0.412175	0.492703	0.492703	0.412175
17690621	Sorcs2	4.75102	4.66017	4.15703	-0.0908478	0.0908478	-0.593983	0.503135	0.503135	0.412287
17687187	Nvl	6.42021	6.49006	6.00636	0.0698485	0.0698485	-0.413855	0.483704	0.483704	0.413855
17698694	Cmtm5	4.86456	5.04179	4.45013	0.177234	0.177234	-0.414425	0.591659	0.591659	0.414425
17705578	Ipo5	5.4424	5.48517	5.02583	0.0427698	0.0427698	-0.416574	0.459343	0.459343	0.416574
17830364	Txn2	2.68299	2.58461	3.09957	-0.0983731	0.0983731	0.416584	-0.514957	0.514957	0.416584
17862587	Treml4	8.56413	8.73171	8.14669	0.167579	0.167579	-0.417443	0.585022	0.585022	0.417443
17765071	Dll4	7.04831	6.95917	6.45096	-0.08914	0.08914	-0.597342	0.508202	0.508202	0.419062
17855074	Slco2a1	3.96965	3.87025	3.35094	-0.0994006	0.0994006	-0.618702	0.519301	0.519301	0.419901
17848650	Itga9	6.87942	7.00601	6.45777	0.126599	0.126599	-0.421645	0.548243	0.548243	0.421645
17689943	Tlr10	5.85088	5.47798	4.68193	-0.372901	0.372901	-1.16895	0.79605	0.79605	0.423149
17600021	Sumo2	6.6896	6.58948	6.06618	-0.100122	0.100122	-0.623421	0.523299	0.523299	0.423178
17840809	Arf3	5.75569	5.86466	5.33111	0.108974	0.108974	-0.424577	0.533551	0.533551	0.424577
17826858	LOC691422	3.31305	3.43408	3.98014	0.121024	0.121024	0.667086	-0.546062	0.546062	0.425038
17874683	Vgll1	5.22147	5.20559	4.76389	-0.0158808	0.0158808	-0.457575	0.441695	0.441695	0.425814
17635885	Gvinp1	7.58403	7.61922	7.15717	0.0351956	0.0351956	-0.426856	0.462052	0.462052	0.426856
17723951	Gnal	6.13572	6.25346	5.70829	0.117738	0.117738	-0.427436	0.545175	0.545175	0.427436
17676907	Upk3bl	7.24203	7.21403	6.75747	-0.028004	0.028004	-0.484562	0.456558	0.456558	0.428554
17785391	Vom1r97	3.82157	3.73954	4.25016	-0.0820297	0.0820297	0.42859	-0.51062	0.51062	0.42859
17814005	Nrxn1	2.68363	2.62318	3.11323	-0.0604542	0.0604542	0.429598	-0.490052	0.490052	0.429598
17624393	Prune2	7.6484	7.74511	7.21485	0.0967115	0.0967115	-0.433556	0.530267	0.530267	0.433556
17802718	Trnp1	2.60468	3.1054	4.04047	0.500715	0.500715	1.43578	-0.935068	0.935068	0.434354
17661049	Krtap1-5	5.42389	5.38535	4.90675	-0.038546	0.038546	-0.517144	0.478598	0.478598	0.440052
17692643	Ephx4	3.94914	3.36752	4.39255	-0.581619	0.581619	0.443412	-1.02503	1.02503	0.443412
17695845	Ccdc157	5.63981	5.49155	4.89756	-0.14826	0.14826	-0.742246	0.593986	0.593986	0.445726
17883033	Ackr3	3.3336	3.46797	4.04845	0.134369	0.134369	0.714852	-0.580483	0.580483	0.446114
17868867	LOC291863	3.84306	3.90236	4.40981	0.0592918	0.0592918	0.56675	-0.507459	0.507459	0.448167
17830985	Tef	5.66203	5.84831	5.20972	0.186271	0.186271	-0.452315	0.638586	0.638586	0.452315
17734841	Pcsk1	6.0468	6.40937	5.59257	0.36257	0.36257	-0.454223	0.816793	0.816793	0.454223
17661171	LOC102554371	4.79146	5.11158	4.3354	0.320124	0.320124	-0.456051	0.776175	0.776175	0.456051
17835470	Mettl25	7.23672	7.35786	6.78064	0.121145	0.121145	-0.456081	0.577226	0.577226	0.456081
17795541	Ly49si2	8.85701	9.06007	8.40033	0.203061	0.203061	-0.456671	0.659732	0.659732	0.456671
17809625	Plk3	5.84671	5.5981	4.89129	-0.248611	0.248611	-0.95542	0.706809	0.706809	0.458199
17842288	Or7h7b	3.0684	2.99378	3.52833	-0.0746139	0.0746139	0.459929	-0.534543	0.534543	0.459929
17818649	Mir411	2.19725	2.10041	2.65855	-0.0968377	0.0968377	0.461304	-0.558142	0.558142	0.461304
17650515	Hoxb9	5.02184	4.91213	4.33954	-0.109703	0.109703	-0.682294	0.572591	0.572591	0.462889
17878133	Itgb1bp2	5.01262	4.90004	4.31779	-0.112574	0.112574	-0.694822	0.582248	0.582248	0.469674
17735497	Cd180	8.51227	8.65281	8.04123	0.140536	0.140536	-0.47104	0.611575	0.611575	0.47104
17767178	ENSRNOG00000069811	8.15245	8.04809	8.62374	-0.104357	0.104357	0.471289	-0.575646	0.575646	0.471289
17605923	Mrps26	5.29388	5.02512	4.28483	-0.268756	0.268756	-1.00905	0.740289	0.740289	0.471533
17679728	Tuba1c-ps1	6.15983	6.13303	6.63198	-0.0267936	0.0267936	0.472154	-0.498948	0.498948	0.472154
17742987	LOC102555814	5.03287	4.99569	5.50902	-0.0371842	0.0371842	0.476148	-0.513332	0.513332	0.476148
17827629	Ntn4	4.25777	4.0157	3.29609	-0.242074	0.242074	-0.961677	0.719603	0.719603	0.477528
17863770	Neurl3	6.25836	6.31963	5.7798	0.0612742	0.0612742	-0.478556	0.53983	0.53983	0.478556
17715140	Ofcc1	3.44431	3.66491	4.36467	0.220597	0.220597	0.920361	-0.699764	0.699764	0.479167
17643356	Ercc4l1	5.12535	5.13685	4.64499	0.0115014	0.0115014	-0.480361	0.491863	0.491863	0.480361
17730478	Cmip	6.05045	5.99667	5.45965	-0.0537811	0.0537811	-0.590792	0.537011	0.537011	0.48323
17698012	Peli2	6.14765	6.26718	5.66331	0.119525	0.119525	-0.484345	0.60387	0.60387	0.484345
17750608	RGD1310209	5.0216	5.07099	4.53356	0.0493925	0.0493925	-0.488037	0.53743	0.53743	0.488037
17749142	Pglyrp3	4.56757	4.61635	5.15318	0.0487863	0.0487863	0.585611	-0.536825	0.536825	0.488038
17665319	Trmt10c	5.72028	6.03871	5.23195	0.318426	0.318426	-0.488325	0.806751	0.806751	0.488325
17795586	Ly49s6	5.45953	5.37764	4.80663	-0.0818904	0.0818904	-0.652899	0.571008	0.571008	0.489118
17764152	Dgkz	4.88753	4.99151	4.39408	0.103982	0.103982	-0.493453	0.597434	0.597434	0.493453
17814793	Cyria	3.01295	2.96438	3.50716	-0.0485696	0.0485696	0.494205	-0.542775	0.542775	0.494205
17834736	Eid3	5.99084	5.96248	5.43731	-0.0283622	0.0283622	-0.553527	0.525165	0.525165	0.496803
17635588	Olr121	4.44675	4.01679	4.94451	-0.429955	0.429955	0.497761	-0.927716	0.927716	0.497761
17725346	LOC498836	6.37881	6.44923	5.88032	0.0704208	0.0704208	-0.498484	0.568905	0.568905	0.498484
17690395	RGD1565560	4.69929	4.68044	5.19815	-0.0188519	0.0188519	0.498858	-0.517709	0.517709	0.498858
17766359	Atrn	5.33686	5.45726	4.83759	0.120402	0.120402	-0.499266	0.619668	0.619668	0.499266
17635898	LOC499229	7.55116	7.46592	6.87957	-0.0852387	0.0852387	-0.671588	0.586349	0.586349	0.50111
17836123	Irak3	8.93098	9.04095	8.42666	0.10997	0.10997	-0.504319	0.61429	0.61429	0.504319
17794149	Csgalnact2	5.83137	5.77443	5.21067	-0.0569466	0.0569466	-0.620699	0.563752	0.563752	0.506806
17790823	Dennd2a	4.66392	4.48717	3.80276	-0.176753	0.176753	-0.86116	0.684407	0.684407	0.507653
17628420	Tagap	8.92974	8.93746	8.42165	0.00771816	0.00771816	-0.50809	0.515808	0.515808	0.50809
17820661	Trim54	5.75166	5.6864	5.11196	-0.0652578	0.0652578	-0.639695	0.574437	0.574437	0.50918
17781280	LOC103692071	3.99155	3.59604	4.50438	-0.395515	0.395515	0.512827	-0.908342	0.908342	0.512827
17706642	Dydc1	5.41196	5.42918	4.89826	0.0172171	0.0172171	-0.513699	0.530916	0.530916	0.513699
17619462	Trim66	7.79969	7.90886	7.28511	0.109178	0.109178	-0.514572	0.62375	0.62375	0.514572
17603743	Mir3583	6.02129	5.87602	5.2115	-0.145271	0.145271	-0.809791	0.66452	0.66452	0.51925
17798022	Topors	5.74644	6.02721	5.22577	0.280768	0.280768	-0.520672	0.80144	0.80144	0.520672
17844664	Hcn4	4.21804	4.14188	3.54254	-0.076157	0.076157	-0.675499	0.599342	0.599342	0.523186
17715330	Slc22a23	8.25578	8.19686	7.61371	-0.0589222	0.0589222	-0.642071	0.583149	0.583149	0.524226
17787545	Klrb1	3.95956	4.09281	4.75049	0.133251	0.133251	0.790933	-0.657682	0.657682	0.524432
17753995	Pde9a	3.98779	4.10273	4.74376	0.114939	0.114939	0.755974	-0.641035	0.641035	0.526096
17859318	Spats2l	7.19154	7.35047	6.664	0.158934	0.158934	-0.527543	0.686478	0.686478	0.527543
17725726	Dnd1	4.40892	4.34008	3.74301	-0.0688484	0.0688484	-0.665917	0.597068	0.597068	0.52822
17779805	Mir296	4.35443	4.40172	3.82416	0.0472891	0.0472891	-0.530268	0.577557	0.577557	0.530268
17658370	Slc13a5	5.15298	4.99274	4.30195	-0.160238	0.160238	-0.851032	0.690794	0.690794	0.530556
17846131	Gsta5	3.12834	3.16591	3.73437	0.0375756	0.0375756	0.606032	-0.568457	0.568457	0.530881
17857996	Khdc1	6.02007	5.99576	5.43986	-0.0243074	0.0243074	-0.580215	0.555908	0.555908	0.5316
17713941	Ctsr	3.35754	3.55006	4.27468	0.192518	0.192518	0.917138	-0.72462	0.72462	0.532102
17604187	Ythdf1	4.91211	4.93803	4.37766	0.025924	0.025924	-0.534454	0.560378	0.560378	0.534454
17743645	Negr1	6.30132	6.33205	5.76533	0.030728	0.030728	-0.535995	0.566723	0.566723	0.535995
17818321	Evl	8.76221	8.62733	7.95515	-0.134877	0.134877	-0.807058	0.672181	0.672181	0.537304
17724811	Esco1	5.40319	5.3565	4.77199	-0.0466875	0.0466875	-0.631194	0.584506	0.584506	0.537819
17680226	Fmod	3.81794	4.14178	5.00602	0.323847	0.323847	1.18808	-0.864232	0.864232	0.540385
17672714	RGD1566006	8.05806	8.08743	7.51682	0.0293695	0.0293695	-0.541239	0.570609	0.570609	0.541239
17882677	Impact	8.02978	8.10259	7.4882	0.0728138	0.0728138	-0.54158	0.614394	0.614394	0.54158
17816196	ENSRNOG00000069999	4.70215	4.6039	3.96296	-0.0982432	0.0982432	-0.739184	0.640941	0.640941	0.542698
17697961	Fbxo34	6.77075	6.80896	6.22055	0.0382092	0.0382092	-0.550205	0.588414	0.588414	0.550205
17708013	Klkb1	6.06527	6.15102	5.51294	0.0857508	0.0857508	-0.552328	0.638079	0.638079	0.552328
17707766	Tenm3	4.63158	4.59199	5.18721	-0.039594	0.039594	0.555623	-0.595217	0.595217	0.555623
17795515	LOC497796	6.87319	7.0265	6.31302	0.153313	0.153313	-0.560174	0.713487	0.713487	0.560174
17683397	Cntnap5b	1.58981	1.45387	2.15063	-0.135937	0.135937	0.560821	-0.696758	0.696758	0.560821
17711987	Adam24	4.12049	4.16271	4.77	0.0422242	0.0422242	0.649516	-0.607292	0.607292	0.565067
17880744	Rnf223	4.8967	4.73063	5.46237	-0.166076	0.166076	0.565661	-0.731736	0.731736	0.565661
17671298	Pcp2	4.34666	4.05623	4.91402	-0.290429	0.290429	0.567355	-0.857785	0.857785	0.567355
17874533	Mospd1	4.3718	4.04	4.93987	-0.331799	0.331799	0.568073	-0.899872	0.899872	0.568073
17757449	Cbs	4.87095	4.88691	4.30018	0.0159569	0.0159569	-0.570765	0.586722	0.586722	0.570765
17689697	Gnpda2	5.58822	5.4152	4.6713	-0.173023	0.173023	-0.91692	0.743897	0.743897	0.570874
17676538	Mir25	4.01501	4.02719	4.61036	0.0121802	0.0121802	0.595347	-0.583167	0.583167	0.570987
17878822	Armcx6	4.96423	4.97793	4.39276	0.0136981	0.0136981	-0.571464	0.585162	0.585162	0.571464
17860307	LOC102548134	4.48226	4.43839	5.06069	-0.043869	0.043869	0.578435	-0.622304	0.622304	0.578435
17653639	Snn	6.9781	6.82364	6.08701	-0.154463	0.154463	-0.891085	0.736622	0.736622	0.582159
17739798	Cct3	6.50557	6.66417	5.92109	0.158606	0.158606	-0.58448	0.743087	0.743087	0.58448
17883003	ENSRNOG00000063076	4.66983	4.42085	3.58597	-0.248984	0.248984	-1.08386	0.834879	0.834879	0.585895
17730701	Mir3564	4.36186	4.38521	4.99522	0.0233508	0.0233508	0.633365	-0.610014	0.610014	0.586663
17604367	LOC108348180	6.58654	6.66164	5.99493	0.0751025	0.0751025	-0.591609	0.666712	0.666712	0.591609
17860505	Cyp27a1	5.56483	5.5223	4.8881	-0.0425339	0.0425339	-0.676733	0.634199	0.634199	0.591665
17725423	LOC103694185	3.75825	3.35295	4.35019	-0.405299	0.405299	0.591941	-0.99724	0.99724	0.591941
17774270	Olr650	4.54129	4.46962	5.13632	-0.0716733	0.0716733	0.595026	-0.666699	0.666699	0.595026
17696324	Ikzf1	5.24827	5.31253	4.65211	0.0642511	0.0642511	-0.596163	0.660414	0.660414	0.596163
17771174	Ptges	5.3793	5.35464	4.73141	-0.0246648	0.0246648	-0.64789	0.623226	0.623226	0.598561
17671409	Stard13	2.38038	2.66618	3.5512	0.285803	0.285803	1.17082	-0.885017	0.885017	0.599215
17792028	ENSRNOG00000069414	3.76976	3.71676	4.37008	-0.0530012	0.0530012	0.600319	-0.653321	0.653321	0.600319
17711255	ENSRNOG00000063117	2.14484	2.12008	2.74987	-0.0247682	0.0247682	0.605025	-0.629793	0.629793	0.605025
17878331	Mir384	2.41641	2.26728	3.02354	-0.149127	0.149127	0.60713	-0.756257	0.756257	0.60713
17604931	Chmp5	5.01158	5.21463	6.03089	0.203049	0.203049	1.01931	-0.816264	0.816264	0.613215
17879490	RGD1566008	2.91289	2.68488	1.84254	-0.228004	0.228004	-1.07034	0.842339	0.842339	0.614335
17794646	C3ar1	7.39446	7.29314	6.5729	-0.101327	0.101327	-0.821561	0.720234	0.720234	0.618907
17781469	Asb4	4.01365	3.9887	3.34436	-0.0249592	0.0249592	-0.669298	0.644338	0.644338	0.619379
17738823	Arhgef26	3.74768	3.45195	2.53455	-0.295735	0.295735	-1.21313	0.917397	0.917397	0.621662
17706458	Rbp3	2.92124	3.00987	3.72129	0.0886221	0.0886221	0.800051	-0.711429	0.711429	0.622807
17630609	Pou2f2	7.07871	7.1356	6.45447	0.0568939	0.0568939	-0.624236	0.68113	0.68113	0.624236
17851627	Pou2f3	5.28327	5.20192	4.49146	-0.0813509	0.0813509	-0.791813	0.710462	0.710462	0.629112
17622279	Rplp2	11.7101	12.5528	11.0787	0.842721	0.842721	-0.631398	1.47412	1.47412	0.631398
17641707	LOC120100195	2.458	2.05349	3.09096	-0.404511	0.404511	0.63296	-1.03747	1.03747	0.63296
17698547	ENSRNOG00000009074	1.24118	1.66156	2.71862	0.420382	0.420382	1.47744	-1.05706	1.05706	0.636678
17858292	Prss39	4.49395	4.36721	3.60368	-0.126747	0.126747	-0.890278	0.763531	0.763531	0.636784
17668900	Cd200r1l	6.23225	6.37081	5.5891	0.13856	0.13856	-0.643156	0.781716	0.781716	0.643156
17755250	Dse	7.34987	7.59534	6.70518	0.245475	0.245475	-0.644688	0.890163	0.890163	0.644688
17668004	Rcan1	7.82304	7.8993	7.17541	0.0762575	0.0762575	-0.647624	0.723881	0.723881	0.647624
17837103	Eif3e	2.61222	2.92011	3.87829	0.307883	0.307883	1.26607	-0.958188	0.958188	0.650305
17653930	LOC100361104	4.03666	3.66924	4.69404	-0.367418	0.367418	0.657373	-1.02479	1.02479	0.657373
17606303	Tfcp2	4.24764	3.55759	2.20769	-0.690054	0.690054	-2.03995	1.3499	1.3499	0.659842
17843069	LOC100360143	4.75437	4.41029	5.4219	-0.344077	0.344077	0.667531	-1.01161	1.01161	0.667531
17880833	Mob3a	3.57912	3.69271	4.47545	0.113586	0.113586	0.896327	-0.78274	0.78274	0.669154
17628980	Mir3596c	3.39479	2.89806	4.06448	-0.496728	0.496728	0.669688	-1.16642	1.16642	0.669688
17848607	Eomes	6.23751	6.23034	5.53965	-0.0071773	0.0071773	-0.69786	0.690683	0.690683	0.683506
17845815	Mir628	5.34214	5.37924	4.65784	0.0370992	0.0370992	-0.684302	0.721401	0.721401	0.684302
17711322	Spock3	3.89178	3.67299	4.57745	-0.218795	0.218795	0.685664	-0.904459	0.904459	0.685664
17626561	Tcf7l2	8.95845	9.01017	8.26878	0.0517186	0.0517186	-0.689673	0.741392	0.741392	0.689673
17670276	Ephb3	3.36561	2.5546	1.04825	-0.81101	0.81101	-2.31736	1.50636	1.50636	0.695345
17694311	Grxcr1	4.17546	4.31763	5.15815	0.142172	0.142172	0.982692	-0.84052	0.84052	0.698349
17704845	Pcdh9	1.65489	1.52361	2.3576	-0.131281	0.131281	0.702707	-0.833987	0.833987	0.702707
17759530	Ebf3	5.47477	5.44267	4.70564	-0.0321063	0.0321063	-0.769132	0.737025	0.737025	0.704919
17602901	Dmac1	5.71196	5.60926	4.80057	-0.1027	0.1027	-0.911387	0.808688	0.808688	0.705988
17795659	Ly49s7	5.64348	5.18241	4.00729	-0.461068	0.461068	-1.63618	1.17511	1.17511	0.714045
17688569	Gk2	2.76298	2.85285	3.66277	0.0898753	0.0898753	0.899789	-0.809913	0.809913	0.720038
17709647	Cacna2d3	5.53348	5.51803	4.775	-0.0154483	0.0154483	-0.758479	0.743031	0.743031	0.727583
17726649	Spink13	3.36431	3.21302	4.09717	-0.151292	0.151292	0.73286	-0.884152	0.884152	0.73286
17602609	Uba1	4.77689	5.15722	4.03196	0.380322	0.380322	-0.744934	1.12526	1.12526	0.744934
17652674	Tmem94	0.572302	0.995466	2.1791	0.423164	0.423164	1.6068	-1.18364	1.18364	0.760471
17763691	Olr595	3.96811	3.88806	4.73055	-0.0800542	0.0800542	0.762434	-0.842488	0.842488	0.762434
17638660	Ascl2	4.48823	4.42944	3.59428	-0.0587914	0.0587914	-0.893955	0.835164	0.835164	0.776372
17606093	Derl1	6.11499	6.13603	5.33103	0.0210411	0.0210411	-0.783965	0.805006	0.805006	0.783965
17874161	Rnf128	6.34081	6.40807	5.53048	0.0672608	0.0672608	-0.810327	0.877588	0.877588	0.810327
17778304	Nrsn2	3.58538	3.56607	4.39691	-0.0193165	0.0193165	0.811523	-0.83084	0.83084	0.811523
17825553	Mip	6.24154	6.27412	5.426	0.0325759	0.0325759	-0.81555	0.848125	0.848125	0.81555
17678168	Oas1f	4.10892	4.06858	3.21174	-0.0403329	0.0403329	-0.897172	0.856839	0.856839	0.816506
17795527	Ly49si1	8.29848	8.43227	7.47061	0.133797	0.133797	-0.827863	0.96166	0.96166	0.827863
17718463	ENSRNOG00000068311	3.77585	4.20288	2.92821	0.42703	0.42703	-0.847647	1.27468	1.27468	0.847647
17817740	Dio2	2.72337	2.55444	3.57685	-0.168926	0.168926	0.853483	-1.02241	1.02241	0.853483
17624899	Pdcd1lg2	5.22993	5.31869	4.37098	0.0887523	0.0887523	-0.858952	0.947705	0.947705	0.858952
17725233	ENSRNOG00000064251	3.44169	3.34792	4.3681	-0.0937715	0.0937715	0.926409	-1.02018	1.02018	0.926409
17602041	P3h3	4.28857	4.07581	5.23201	-0.212753	0.212753	0.943439	-1.15619	1.15619	0.943439
17649604	Ccl4	5.28116	4.93771	3.60835	-0.343457	0.343457	-1.67281	1.32936	1.32936	0.985898
17755886	Ascc3	5.0209	4.97199	3.92062	-0.048917	0.048917	-1.10028	1.05136	1.05136	1.00245
17634774	Olr27	2.08345	1.98572	3.08814	-0.0977334	0.0977334	1.00469	-1.10242	1.10242	1.00469
17713258	Tnfsf13b	6.77722	6.76469	5.74104	-0.0125235	0.0125235	-1.03618	1.02366	1.02366	1.01113
17613818	Ceacam11	3.0528	3.1264	4.23332	0.0735977	0.0735977	1.18051	-1.10692	1.10692	1.03332
17711913	Frg1	2.17338	1.69401	0.174809	-0.479366	0.479366	-1.99857	1.51921	1.51921	1.03984
17839733	Ribc2	3.67221	3.64084	4.7133	-0.0313731	0.0313731	1.04109	-1.07246	1.07246	1.04109
17692790	Lpcat2b	3.75344	3.52032	2.16769	-0.233121	0.233121	-1.58575	1.35263	1.35263	1.11951
17612399	Fpr3	6.70104	6.78271	5.54454	0.0816729	0.0816729	-1.1565	1.23817	1.23817	1.1565
17730371	Vat1l	5.63482	5.40431	4.01367	-0.230508	0.230508	-1.62115	1.39064	1.39064	1.16013
17814060	Srd5a2	2.15544	2.17417	3.36134	0.0187327	0.0187327	1.2059	-1.18716	1.18716	1.16843
17681825	Fcgr3a	9.89849	9.69051	8.30593	-0.207986	0.207986	-1.59257	1.38458	1.38458	1.17659
17762108	Lypd6	4.17117	4.09653	2.81999	-0.0746432	0.0746432	-1.35118	1.27654	1.27654	1.2019
17619058	Or51a25	3.12376	2.99268	4.33544	-0.131079	0.131079	1.21168	-1.34276	1.34276	1.21168
17700702	Hs6st3	3.73652	3.67719	2.37566	-0.059329	0.059329	-1.36086	1.30153	1.30153	1.2422
17795674	Klra5	5.85309	6.29979	4.53527	0.446701	0.446701	-1.31782	1.76452	1.76452	1.31782
17734970	RGD1560883	2.20679	2.93029	5.01299	0.723505	0.723505	2.80621	-2.0827	2.0827	1.3592
17795684	Ly49i7	6.82715	6.98675	5.28256	0.159603	0.159603	-1.54459	1.7042	1.7042	1.54459
17843745	Jaml	3.7279	4.07107	2.17561	0.343165	0.343165	-1.55229	1.89545	1.89545	1.55229
17763461	Mir3590	4.71655	4.96869	3.0727	0.252139	0.252139	-1.64385	1.89599	1.89599	1.64385
17720295	Ryr2	1.4928	1.30053	3.15342	-0.192261	0.192261	1.66063	-1.85289	1.85289	1.66063

## Sheet: Female masculin. same probe
Probe_ID	Associated Gene symbol	Female Control, FC (avg intensity)	Female BPA, fBPA(0.5+50) (avg intensity)	Male Control, MC (avg intensity)	Female BPA, fBPA(0.5+50)-MC	fBPA(0.5+50)-MC abs value	FC-MC	fBPA(0.5+50)-FC	fBPA(0.5+50)-FC abs value	Column J-G (210st closer to MC)
17873629	LOC100911639	3.41344	3.70093	2.63989	1.06105	1.06105	0.773552	0.287496	0.287496	-0.773552
17845434	C2cd4b	4.57411	4.14842	3.11124	1.03718	1.03718	1.46287	-0.425695	0.425695	-0.611484
17659942	Nog	4.35527	3.9018	4.88908	-0.987282	0.987282	-0.533817	-0.453465	0.453465	-0.533817
17818407	Mir433	4.3157	3.70817	2.59406	1.11411	1.11411	1.72164	-0.607527	0.607527	-0.506582
17782860	Trbv13-2	6.40486	6.06336	5.24432	0.819045	0.819045	1.16054	-0.341494	0.341494	-0.47755
17790891	Prss37	3.4128	3.77686	4.46562	-0.688757	0.688757	-1.05282	0.364062	0.364062	-0.324695
17802718	Trnp1	2.60468	3.16129	4.04047	-0.879181	0.879181	-1.43578	0.556602	0.556602	-0.322578
17714873	Ptpdc1	6.27957	5.9528	5.33373	0.619069	0.619069	0.945837	-0.326768	0.326768	-0.292301
17777302	Slc4a11	6.2672	5.85417	5.16013	0.694041	0.694041	1.10706	-0.413022	0.413022	-0.281018
17821011	Klhl29	5.70117	5.31438	4.67423	0.640145	0.640145	1.02693	-0.386789	0.386789	-0.253357
17848689	Mir26a	5.30856	5.03677	4.52975	0.507028	0.507028	0.778817	-0.271789	0.271789	-0.235239
17669860	Pigz	7.38227	7.03954	6.46385	0.575685	0.575685	0.918415	-0.34273	0.34273	-0.232955
17839120	Baiap2l2	6.92307	6.65056	6.16645	0.484113	0.484113	0.756621	-0.272507	0.272507	-0.211606
17883003	ENSRNOG00000063076	4.66983	4.23016	3.58597	0.644191	0.644191	1.08386	-0.439673	0.439673	-0.204518
17603743	Mir3583	6.02129	5.71263	5.2115	0.501132	0.501132	0.809791	-0.308659	0.308659	-0.192473
17812310	RGD1559644	3.03327	3.42342	3.99914	-0.575719	0.575719	-0.965877	0.390158	0.390158	-0.185561
17785904	Lmcd1	2.17009	2.76998	3.54261	-0.77263	0.77263	-1.37252	0.59989	0.59989	-0.17274
17644009	Nlrc3	7.07344	6.70565	6.18589	0.519762	0.519762	0.887551	-0.367789	0.367789	-0.151973
17602575	Polr2e	5.73678	5.19976	4.51538	0.684382	0.684382	1.2214	-0.537014	0.537014	-0.147368
17652951	Mettl23	7.06337	6.79392	6.38639	0.407525	0.407525	0.676977	-0.269452	0.269452	-0.138073
17842699	Bmper	5.38123	4.72836	3.94284	0.785516	0.785516	1.43839	-0.652873	0.652873	-0.132642
17609935	Ccz1b	6.0938	5.56282	4.90519	0.657635	0.657635	1.18861	-0.530974	0.530974	-0.126661
17730578	Klhl36	6.03124	5.76949	5.38841	0.381087	0.381087	0.642833	-0.261746	0.261746	-0.119341
17689559	Txk	7.5891	7.25798	6.81803	0.439956	0.439956	0.771077	-0.331121	0.331121	-0.108835
17882635	Avil	5.53999	5.29438	4.95618	0.338195	0.338195	0.583807	-0.245612	0.245612	-0.0925833
17659584	Ppm1d	4.56657	4.25065	3.84396	0.406688	0.406688	0.722613	-0.315925	0.315925	-0.0907631
17611421	Iyd	5.16123	4.95974	4.6687	0.291038	0.291038	0.492528	-0.20149	0.20149	-0.0895475
17695991	Znrf3	6.92144	6.59908	6.19115	0.407928	0.407928	0.730294	-0.322366	0.322366	-0.0855627
17817338	Dnal1	6.00451	5.74151	5.39506	0.346446	0.346446	0.609449	-0.263003	0.263003	-0.0834434
17802139	Col8a2	7.42761	7.08996	6.66996	0.419994	0.419994	0.757648	-0.337654	0.337654	-0.0823402
17718771	Phactr1	6.6208	6.20807	5.71957	0.488502	0.488502	0.901228	-0.412726	0.412726	-0.0757765
17682317	Kmo	6.49785	6.15432	5.73918	0.415142	0.415142	0.758671	-0.343529	0.343529	-0.0716126
17729434	Hsd11b2	5.16836	4.80025	4.36068	0.439574	0.439574	0.807687	-0.368112	0.368112	-0.0714619
17681241	Rabgap1l	5.50247	5.13499	4.70305	0.43194	0.43194	0.799421	-0.367481	0.367481	-0.0644595
17715954	Pou6f2	5.24789	4.91857	4.5313	0.38727	0.38727	0.716591	-0.329321	0.329321	-0.0579497
17640636	Ms4a18	3.31548	3.83025	4.40127	-0.571024	0.571024	-1.08579	0.51477	0.51477	-0.0562532
17808188	Tle1	5.71022	5.30298	4.84543	0.457553	0.457553	0.864791	-0.407238	0.407238	-0.0503145
17851823	Cxcr5	6.29139	5.97132	5.60302	0.368295	0.368295	0.688366	-0.320071	0.320071	-0.0482235
17797004	Npbwr1	5.93022	5.67614	5.37397	0.302168	0.302168	0.556253	-0.254084	0.254084	-0.0480838
17781921	Fscn3	6.29539	5.98253	5.63723	0.345303	0.345303	0.658164	-0.312862	0.312862	-0.032441
17723019	Trim36	5.17452	4.67971	4.15562	0.524086	0.524086	1.0189	-0.494814	0.494814	-0.0292717
17878760	LOC102555917	6.6328	6.20566	5.74928	0.456375	0.456375	0.883519	-0.427144	0.427144	-0.0292305
17727441	LOC100359752	4.16878	4.51027	4.87937	-0.369098	0.369098	-0.710593	0.341494	0.341494	-0.027604
17750735	LOC120101345	5.76298	5.58276	5.38054	0.202214	0.202214	0.382436	-0.180222	0.180222	-0.0219923
17857172	Foxp4	7.16807	6.85152	6.52373	0.32779	0.32779	0.644346	-0.316557	0.316557	-0.011233
17789285	Fzd1	7.20545	6.89074	6.56725	0.323497	0.323497	0.638197	-0.314701	0.314701	-0.0087962
17713375	Lamb2	5.82944	5.39513	4.96216	0.432969	0.432969	0.867277	-0.434308	0.434308	0.00133862
17765071	Dll4	7.04831	6.74685	6.45096	0.295888	0.295888	0.597342	-0.301454	0.301454	0.00556619
17642795	Sorcs3	3.99433	4.28118	4.56104	-0.279869	0.279869	-0.566717	0.286848	0.286848	0.00697862
17827966	Lrriq1	4.98088	4.50374	4.04613	0.45761	0.45761	0.934746	-0.477136	0.477136	0.0195265
17870833	Ndp	6.1644	5.95342	5.76999	0.183437	0.183437	0.394418	-0.210981	0.210981	0.0275444
17703511	Atp8a2	6.81678	6.49175	6.19858	0.293172	0.293172	0.618202	-0.32503	0.32503	0.0318581
17674510	Sppl3	5.47786	5.1997	4.96526	0.234437	0.234437	0.512601	-0.278165	0.278165	0.0437278
17624453	Trpm6	5.79659	5.5604	5.37396	0.186444	0.186444	0.422639	-0.236195	0.236195	0.0497512
17654249	Prss30	5.31801	5.0288	4.78937	0.239438	0.239438	0.528647	-0.289208	0.289208	0.0497701
17793412	Magi1	5.66206	5.27446	4.93814	0.336325	0.336325	0.723927	-0.387602	0.387602	0.0512767
17849437	Yap1	7.87273	7.56067	7.30087	0.259793	0.259793	0.571856	-0.312064	0.312064	0.0522711
17824346	Mir3592	3.14291	3.76127	4.32474	-0.563474	0.563474	-1.18183	0.618359	0.618359	0.0548856
17696256	Pkd1l1	5.93696	5.59282	5.31084	0.281987	0.281987	0.626124	-0.344137	0.344137	0.0621499
17880162	Scpep1	3.18849	3.69421	4.13709	-0.442882	0.442882	-0.948606	0.505724	0.505724	0.0628422
17851421	Crtam	6.10622	5.66888	5.30136	0.367521	0.367521	0.804854	-0.437334	0.437334	0.0698131
17868552	Tmem37	6.9782	6.65894	6.41371	0.245233	0.245233	0.564488	-0.319255	0.319255	0.0740221
17683261	Irf6	6.33782	6.01269	5.76222	0.250472	0.250472	0.575609	-0.325137	0.325137	0.0746648
17881739	Nfkb1	2.59473	3.31145	3.94925	-0.637801	0.637801	-1.35453	0.716725	0.716725	0.0789245
17715355	RGD1564786	5.93752	5.38486	4.9121	0.472759	0.472759	1.02542	-0.552661	0.552661	0.0799015
17610516	Utrn	5.99928	5.58578	5.25223	0.333555	0.333555	0.747054	-0.413499	0.413499	0.0799433
17876870	Shroom2	7.88697	7.56878	7.33513	0.233651	0.233651	0.551833	-0.318182	0.318182	0.0845303
17850594	Dpy19l2	4.65466	4.99859	5.25623	-0.25764	0.25764	-0.60157	0.343929	0.343929	0.0862889
17619437	Nlrp10	6.34027	5.88668	5.52069	0.365991	0.365991	0.819585	-0.453594	0.453594	0.0876036
17842798	Igsf9b	6.79332	6.51061	6.31675	0.19385	0.19385	0.47656	-0.28271	0.28271	0.0888594
17831539	Mov10l1	5.0684	4.65358	4.33057	0.323018	0.323018	0.737837	-0.414819	0.414819	0.091801
17873704	H2afb3	5.91164	5.63136	5.44984	0.181521	0.181521	0.461804	-0.280282	0.280282	0.0987611
17727796	Ndrg4	4.43689	4.14231	3.94858	0.193734	0.193734	0.48831	-0.294576	0.294576	0.100842
17631448	Zfp27	9.0365	8.671	8.40849	0.262518	0.262518	0.628018	-0.3655	0.3655	0.102982
17689947	Mir328b	7.86917	7.58938	7.41314	0.176232	0.176232	0.456024	-0.279792	0.279792	0.103559
17765325	Stard9	6.58276	6.29981	6.12376	0.176046	0.176046	0.459001	-0.282955	0.282955	0.106909
17675619	Mtus2	6.39782	6.07626	5.86486	0.211399	0.211399	0.532952	-0.321553	0.321553	0.110155
17757333	Ccdc167	6.39392	6.02287	5.76317	0.259705	0.259705	0.630748	-0.371042	0.371042	0.111337
17795358	Clec2e	5.62626	5.29616	5.0784	0.217762	0.217762	0.547861	-0.330099	0.330099	0.112337
17743049	Adh1-ps1	4.50506	3.95415	3.51989	0.434254	0.434254	0.985161	-0.550907	0.550907	0.116653
17700729	Rap2a	4.5842	4.99376	5.28586	-0.292105	0.292105	-0.701663	0.409558	0.409558	0.117454
17796611	LOC102551296	7.95235	7.74148	7.64854	0.0929347	0.0929347	0.303804	-0.210869	0.210869	0.117935
17816099	RGD1307621	5.81494	5.4582	5.21944	0.238768	0.238768	0.595504	-0.356737	0.356737	0.117969
17663879	Mir338	5.89754	5.67442	5.5713	0.10312	0.10312	0.326239	-0.223119	0.223119	0.119999
17651595	Higd1b	4.62068	3.93243	3.36544	0.566988	0.566988	1.25524	-0.688251	0.688251	0.121263
17760196	LOC681186	5.59381	5.24934	5.02882	0.22052	0.22052	0.564995	-0.344475	0.344475	0.123955
17613757	Ccdc8	5.17755	4.71301	4.37337	0.339641	0.339641	0.804177	-0.464536	0.464536	0.124896
17785030	Spr-ps1	5.08265	4.70362	4.45155	0.252068	0.252068	0.631103	-0.379035	0.379035	0.126967
17689669	Gabra2	3.88981	4.45159	4.88242	-0.430826	0.430826	-0.992611	0.561785	0.561785	0.130959
17879512	Fgf13	4.76298	4.38353	4.14103	0.242503	0.242503	0.621949	-0.379446	0.379446	0.136943
17628646	Ccr6	5.76947	5.37533	5.12058	0.254743	0.254743	0.648883	-0.39414	0.39414	0.139397
17671409	Stard13	2.38038	3.03642	3.5512	-0.514778	0.514778	-1.17082	0.656042	0.656042	0.141265
17698315	ENSRNOG00000063931	6.56572	6.20816	6.00082	0.207344	0.207344	0.5649	-0.357556	0.357556	0.150211
17875847	Chst7	6.28447	5.87892	5.62492	0.253991	0.253991	0.659547	-0.405556	0.405556	0.151564
17638074	LOC103691261	5.81786	5.54775	5.4328	0.114944	0.114944	0.385055	-0.270112	0.270112	0.155168
17801990	RGD1560436	5.65679	5.26588	5.03281	0.233072	0.233072	0.623978	-0.390906	0.390906	0.157834
17614698	Prx	7.92173	7.56472	7.36749	0.197233	0.197233	0.554241	-0.357008	0.357008	0.159775
17777209	Pdyn	6.06915	5.6145	5.32007	0.294431	0.294431	0.749086	-0.454655	0.454655	0.160225
17874224	Mid2	6.25428	5.90006	5.70641	0.193649	0.193649	0.547864	-0.354215	0.354215	0.160566
17826613	Polrmt	5.72184	5.39313	5.22534	0.167784	0.167784	0.496497	-0.328714	0.328714	0.16093
17643476	LOC102550998	8.23293	7.80622	7.54118	0.265036	0.265036	0.691749	-0.426713	0.426713	0.161677
17880483	Rasa1	4.9609	5.26823	5.40923	-0.140997	0.140997	-0.448333	0.307336	0.307336	0.166339
17741359	Trim45	9.19551	8.90217	8.77933	0.122836	0.122836	0.41618	-0.293343	0.293343	0.170507
17801876	LOC102547626	3.43464	3.85947	4.11148	-0.252012	0.252012	-0.676844	0.424832	0.424832	0.17282
17660032	Kif2b	4.42593	4.0391	3.82649	0.212611	0.212611	0.599443	-0.386832	0.386832	0.174222
17807281	Or13d1	4.49705	4.90513	5.13646	-0.231326	0.231326	-0.639414	0.408087	0.408087	0.176761
17613753	Pnmal1	5.73567	5.41515	5.27556	0.139592	0.139592	0.46011	-0.320519	0.320519	0.180927
17824344	Mir3576	5.21935	4.7685	4.50049	0.268016	0.268016	0.718867	-0.450851	0.450851	0.182835
17846985	Amotl2	6.42346	6.14239	6.04439	0.0980003	0.0980003	0.379073	-0.281072	0.281072	0.183072
17676538	Mir25	4.01501	4.40475	4.61036	-0.205607	0.205607	-0.595347	0.38974	0.38974	0.184133
17703296	LOC100912477	4.7996	4.35564	4.09676	0.258878	0.258878	0.702835	-0.443957	0.443957	0.185079
17617129	Gabrb3	5.96412	6.36358	6.57268	-0.209096	0.209096	-0.608557	0.399461	0.399461	0.190365
17811325	Catsper4	4.49992	5.00018	5.30979	-0.30961	0.30961	-0.809872	0.500262	0.500262	0.190651
17638072	Mir202	1.16272	1.86857	2.38357	-0.515004	0.515004	-1.22085	0.705843	0.705843	0.190839
17792808	Cml2	4.41122	3.86461	3.51199	0.352613	0.352613	0.899227	-0.546614	0.546614	0.194002
17724523	LOC102553808	4.4016	4.78511	4.97432	-0.189209	0.189209	-0.572716	0.383507	0.383507	0.194298
17690185	Ccdc149	7.07281	6.77063	6.66292	0.107718	0.107718	0.409892	-0.302174	0.302174	0.194457
17749195	Lce1f	4.58728	4.16296	3.93438	0.228578	0.228578	0.652898	-0.42432	0.42432	0.195741
17843379	Olr1308	4.6277	4.94595	5.06669	-0.120741	0.120741	-0.438986	0.318245	0.318245	0.197504
17843290	Olr1237	5.07666	4.62597	4.37504	0.250926	0.250926	0.701614	-0.450688	0.450688	0.199763
17818430	Mir341	5.80515	6.16812	6.32817	-0.160051	0.160051	-0.523022	0.362971	0.362971	0.20292
17842292	Zfp846	5.83207	5.43455	5.24128	0.19327	0.19327	0.590781	-0.397512	0.397512	0.204242
17843411	Olr1337	4.96921	4.54491	4.32548	0.219428	0.219428	0.643728	-0.424299	0.424299	0.204871
17710343	Shld2	7.55618	7.2654	7.18008	0.085322	0.085322	0.376106	-0.290784	0.290784	0.205462
17619053	Olr59	4.81015	4.42596	4.2477	0.178259	0.178259	0.56245	-0.38419	0.38419	0.205931
17619421	Olr264	5.02126	5.44525	5.6607	-0.215457	0.215457	-0.639448	0.423992	0.423992	0.208535
17780369	Dpp6	7.3148	6.96154	6.81824	0.143297	0.143297	0.496556	-0.353259	0.353259	0.209962
17661741	Mpp3	7.50034	7.19429	7.29005	-0.0957658	0.0957658	0.210284	-0.30605	0.30605	0.210284
17823188	Abcd4	5.78997	5.37426	5.17108	0.203183	0.203183	0.618891	-0.415709	0.415709	0.212526
17706415	Frmpd2	5.12604	4.82856	4.74599	0.0825704	0.0825704	0.38005	-0.29748	0.29748	0.214909
17882507	Ankrd33	5.80178	5.36577	5.1478	0.217969	0.217969	0.65398	-0.43601	0.43601	0.218041
17801896	Pou3f1	5.22779	4.81192	4.61549	0.19643	0.19643	0.612299	-0.415869	0.415869	0.21944
17838637	Scrt1	3.97907	4.37387	4.54414	-0.170267	0.170267	-0.565072	0.394805	0.394805	0.224538
17832714	Hoxc10	2.83048	3.40787	3.75861	-0.350736	0.350736	-0.928125	0.577389	0.577389	0.226653
17779078	Jph2	5.04505	4.57475	4.33353	0.241221	0.241221	0.711524	-0.470303	0.470303	0.229082
17879490	RGD1566008	2.91289	2.26062	1.84254	0.418076	0.418076	1.07034	-0.652267	0.652267	0.234191
17726532	Mir378	3.55171	4.1656	4.54107	-0.375465	0.375465	-0.989359	0.613894	0.613894	0.238429
17724160	Mro	4.54072	4.90015	5.01955	-0.119393	0.119393	-0.478824	0.359431	0.359431	0.240038
17824116	Serpina3a	8.20623	7.85915	7.75338	0.105766	0.105766	0.452845	-0.347078	0.347078	0.241312
17693376	Sdad1	5.94851	5.57209	5.43804	0.134054	0.134054	0.510467	-0.376413	0.376413	0.242359
17774210	Olr552	6.11218	5.82101	5.77361	0.0473929	0.0473929	0.338572	-0.291179	0.291179	0.243787
17735683	Pde4d	8.42524	8.04582	7.91849	0.127331	0.127331	0.506746	-0.379414	0.379414	0.252083
17831126	Septin3	5.12709	5.56199	5.38009	0.181907	0.181907	-0.252993	0.4349	0.4349	0.252993
17744314	Bhmt2	5.19216	4.81967	4.70117	0.118503	0.118503	0.490988	-0.372485	0.372485	0.253982
17779825	Phactr3	5.87664	5.49994	5.3791	0.120841	0.120841	0.497533	-0.376693	0.376693	0.255852
17857098	Daam2	5.66023	5.26943	5.13463	0.134802	0.134802	0.525599	-0.390798	0.390798	0.255996
17746202	ENSRNOG00000068153	7.36834	7.02103	6.93349	0.0875417	0.0875417	0.434855	-0.347313	0.347313	0.259771
17863213	Crisp4	4.09046	4.77991	5.20706	-0.42715	0.42715	-1.1166	0.689449	0.689449	0.262299
17810192	Mir30c1	4.17382	4.57159	4.70688	-0.135291	0.135291	-0.533067	0.397776	0.397776	0.262485
17600327	Becn1	6.29357	5.78849	5.54684	0.241648	0.241648	0.746732	-0.505084	0.505084	0.263435
17853371	Iqch	5.57773	5.21839	5.12774	0.0906547	0.0906547	0.449992	-0.359338	0.359338	0.268683
17791390	Hoxa7	6.17476	5.80196	5.6983	0.103661	0.103661	0.476456	-0.372795	0.372795	0.269135
17635080	Omp	6.83178	6.28325	6.00541	0.27784	0.27784	0.826368	-0.548529	0.548529	0.270689
17754673	Phyhipl	8.03355	7.53831	7.31547	0.222835	0.222835	0.718076	-0.49524	0.49524	0.272405
17712710	Defa10	5.26722	5.65597	5.772	-0.116026	0.116026	-0.504776	0.38875	0.38875	0.272724
17774120	Olr482	3.5577	4.19046	4.54666	-0.356203	0.356203	-0.98896	0.632757	0.632757	0.276554
17629546	Ccdc106	5.95792	5.4929	5.30527	0.187624	0.187624	0.652647	-0.465023	0.465023	0.277398
17838598	Mroh1	5.8366	5.40798	5.25707	0.150916	0.150916	0.579536	-0.428621	0.428621	0.277705
17622566	Cars1	4.78026	4.1452	3.78853	0.356665	0.356665	0.991731	-0.635066	0.635066	0.278401
17810714	Gja4	6.1137	5.71875	5.60603	0.112717	0.112717	0.507673	-0.394956	0.394956	0.282238
17735918	ENSRNOG00000031115	3.00977	3.54374	3.79312	-0.249385	0.249385	-0.783351	0.533966	0.533966	0.284581
17799330	Mir455	5.45108	5.11485	5.06447	0.0503843	0.0503843	0.386607	-0.336223	0.336223	0.285838
17827113	Fbxo7	5.87886	5.46046	5.33003	0.130428	0.130428	0.548832	-0.418405	0.418405	0.287977
17670072	Rtp4	3.80985	4.25802	4.41685	-0.158823	0.158823	-0.606999	0.448176	0.448176	0.289353
17643139	Vax1	6.11408	5.77088	5.72258	0.0482975	0.0482975	0.391498	-0.3432	0.3432	0.294903
17731182	Ntpcr	6.16212	5.7373	5.61482	0.122483	0.122483	0.547308	-0.424825	0.424825	0.302342
17730310	Cntnap4	3.69083	4.33408	4.67475	-0.340668	0.340668	-0.983926	0.643257	0.643257	0.302589
17707428	Npy5r	4.80062	4.364	4.23159	0.132419	0.132419	0.569037	-0.436618	0.436618	0.304199
17880121	Dmrtc1a	6.37626	5.92581	5.78031	0.145502	0.145502	0.595953	-0.450451	0.450451	0.30495
17723396	Ctxn3	4.52372	4.99683	5.1639	-0.167069	0.167069	-0.64018	0.473111	0.473111	0.306042
17688247	Hsd17b13	5.53023	5.19624	5.21836	-0.0221178	0.0221178	0.311873	-0.333991	0.333991	0.311873
17874195	Cldn2	6.62801	6.28532	6.31415	-0.028827	0.028827	0.313859	-0.342686	0.342686	0.313859
17855546	Lsmem2	4.70559	4.26641	4.14539	0.121014	0.121014	0.560196	-0.439182	0.439182	0.318168
17652017	Ace3	4.86222	4.38074	4.21846	0.162279	0.162279	0.643759	-0.48148	0.48148	0.319202
17697062	Synpo2l	6.83754	6.47642	6.44142	0.0349978	0.0349978	0.396121	-0.361123	0.361123	0.326125
17744336	Pde8b	5.26093	4.81421	4.69806	0.116152	0.116152	0.562873	-0.446721	0.446721	0.330569
17653713	Atf7ip2	4.02461	4.47251	4.58333	-0.11082	0.11082	-0.558722	0.447902	0.447902	0.337082
17791329	Npvf	5.30256	4.74687	4.96371	-0.216836	0.216836	0.338851	-0.555686	0.555686	0.338851
17778324	Defb29	7.07748	6.55114	6.36569	0.185452	0.185452	0.711793	-0.526341	0.526341	0.340889
17768497	Dhx35	5.17587	4.64486	4.45606	0.188797	0.188797	0.719809	-0.531012	0.531012	0.342215
17824656	Mta1	6.12644	5.63146	5.49036	0.141099	0.141099	0.636082	-0.494983	0.494983	0.353885
17882207	LOC102551255	6.56483	6.12778	6.20693	-0.0791495	0.0791495	0.3579	-0.437049	0.437049	0.3579
17629290	Mir290	4.94189	4.3541	4.12423	0.229872	0.229872	0.817661	-0.587789	0.587789	0.357918
17726735	ENSRNOG00000050226	8.03048	7.62831	7.6695	-0.0411853	0.0411853	0.360982	-0.402167	0.402167	0.360982
17763172	Dfnb59	5.95116	5.48636	5.38515	0.101208	0.101208	0.566004	-0.464796	0.464796	0.363588
17882831	Dnah10	5.56615	5.08496	4.96989	0.115069	0.115069	0.596259	-0.48119	0.48119	0.366121
17685434	Mr1	6.73218	6.35164	6.3405	0.0111433	0.0111433	0.391685	-0.380542	0.380542	0.369399
17704825	Pcdh20	6.54997	6.09325	6.00743	0.0858227	0.0858227	0.542542	-0.456719	0.456719	0.370897
17744450	ENSRNOG00000060714	7.33458	6.86547	6.7677	0.0977665	0.0977665	0.56688	-0.469113	0.469113	0.371347
17719224	Cdkal1	6.31652	5.93499	5.94192	-0.00693743	0.00693743	0.374597	-0.381534	0.381534	0.374597
17656988	Rnf112	7.23562	6.84395	6.85925	-0.0153025	0.0153025	0.376368	-0.391671	0.391671	0.376368
17644331	Noxo1	5.55169	5.13447	5.0989	0.0355705	0.0355705	0.452788	-0.417217	0.417217	0.381647
17854667	LOC102550510	5.39342	4.95979	4.91341	0.0463819	0.0463819	0.480015	-0.433633	0.433633	0.387251
17709291	Adprhl1	4.21758	4.67552	4.60917	0.0663505	0.0663505	-0.391586	0.457937	0.457937	0.391586
17790133	Pax4	3.84317	4.37434	4.49912	-0.124779	0.124779	-0.65595	0.531171	0.531171	0.406391
17754230	Lrrc3	5.70542	5.28575	5.29548	-0.00972895	0.00972895	0.409938	-0.419667	0.419667	0.409938
17878161	Cited1	6.04498	5.43029	5.23039	0.1999	0.1999	0.814595	-0.614695	0.614695	0.414795
17646399	Drc3	5.0374	4.44562	4.27275	0.172873	0.172873	0.764652	-0.59178	0.59178	0.418907
17851813	Upk2	6.08816	5.63744	5.6068	0.0306428	0.0306428	0.481358	-0.450715	0.450715	0.420072
17622119	B4galnt4	7.234	6.7934	6.80932	-0.0159266	0.0159266	0.424672	-0.440598	0.440598	0.424672
17794815	Lrrc23	5.56527	4.76539	4.39744	0.367944	0.367944	1.16783	-0.799884	0.799884	0.431939
17635729	Olr183	3.26562	2.782	2.73066	0.0513416	0.0513416	0.534968	-0.483627	0.483627	0.432285
17864988	Cd28	6.09946	5.59532	5.52807	0.0672495	0.0672495	0.57139	-0.504141	0.504141	0.436891
17874027	Arxes2	5.52338	5.01202	4.93777	0.0742577	0.0742577	0.58561	-0.511352	0.511352	0.437094
17810194	Mir30e	5.25984	4.60426	4.38861	0.215643	0.215643	0.871229	-0.655587	0.655587	0.439944
17828407	Grip1	5.90733	5.429	5.46178	-0.0327722	0.0327722	0.445553	-0.478325	0.478325	0.445553
17626033	Hps6	4.80009	5.28716	5.2525	0.0346631	0.0346631	-0.452407	0.48707	0.48707	0.452407
17849291	Gria4	0.594716	2.0484	3.04891	-1.00051	1.00051	-2.45419	1.45368	1.45368	0.453178
17877718	RGD1561382	5.38148	4.84122	4.75847	0.082756	0.082756	0.623008	-0.540252	0.540252	0.457496
17629648	Nlrp9	4.61025	5.10752	5.14704	-0.0395235	0.0395235	-0.536793	0.49727	0.49727	0.457746
17657885	LOC497938	5.10519	4.63244	4.64465	-0.0122085	0.0122085	0.460541	-0.472749	0.472749	0.460541
17610855	Aldh8a1	4.22819	4.75092	4.68999	0.06093	0.06093	-0.461803	0.522733	0.522733	0.461803
17813354	Mir429	4.75471	4.08954	4.29264	-0.203099	0.203099	0.462066	-0.665164	0.665164	0.462066
17633198	Saa4	8.07642	7.48013	7.35026	0.129864	0.129864	0.726157	-0.596292	0.596292	0.466428
17800635	Glis1	6.27907	5.72221	5.63528	0.0869312	0.0869312	0.643794	-0.556863	0.556863	0.469932
17686990	Mir350	4.29205	3.74693	3.81586	-0.0689305	0.0689305	0.476186	-0.545116	0.545116	0.476186
17666510	Fgf12	4.05791	3.3962	3.22563	0.170578	0.170578	0.832288	-0.66171	0.66171	0.491133
17825916	Olr1049	3.3419	4.01707	4.19983	-0.182766	0.182766	-0.857936	0.67517	0.67517	0.492404
17634523	Fsd2	4.96187	4.18811	3.91308	0.275029	0.275029	1.0488	-0.773766	0.773766	0.498737
17760437	Dbh	3.67061	4.37761	4.58221	-0.204604	0.204604	-0.911603	0.706998	0.706998	0.502394
17813036	Hes3	6.31163	5.78977	5.78157	0.00819633	0.00819633	0.53006	-0.521863	0.521863	0.513667
17666434	Cpn2	3.72886	4.27969	4.31682	-0.0371357	0.0371357	-0.587964	0.550828	0.550828	0.513692
17629072	LOC682225	2.10486	2.97999	3.33901	-0.35902	0.35902	-1.23415	0.875128	0.875128	0.516108
17814334	Mapre3	5.5433	4.9566	4.88969	0.0669164	0.0669164	0.653611	-0.586695	0.586695	0.519778
17806938	Olr833	4.07093	3.31195	3.54457	-0.232617	0.232617	0.526366	-0.758983	0.758983	0.526366
17764288	Pamr1	7.2563	6.62016	6.72535	-0.105185	0.105185	0.530952	-0.636137	0.636137	0.530952
17841793	Msantd4	4.03352	4.60995	4.57591	0.034039	0.034039	-0.542389	0.576428	0.576428	0.542389
17604043	Tm9sf2	5.58058	5.00665	4.98293	0.023725	0.023725	0.597653	-0.573928	0.573928	0.550203
17873738	Nap1l3	5.13744	4.40833	4.57502	-0.166687	0.166687	0.56242	-0.729107	0.729107	0.56242
17831711	Rabl2	5.7036	4.96099	5.13828	-0.177292	0.177292	0.565315	-0.742607	0.742607	0.565315
17633360	LOC102552287	6.73765	6.1353	6.09884	0.0364588	0.0364588	0.638809	-0.60235	0.60235	0.565892
17651028	Krtap31-1	6.73393	6.04675	5.93491	0.111846	0.111846	0.799021	-0.687174	0.687174	0.575328
17618059	Or6aa1b	4.98906	4.26968	4.4101	-0.140416	0.140416	0.578962	-0.719378	0.719378	0.578962
17782679	Tas2r137	4.5973	3.94819	4.0065	-0.0583136	0.0583136	0.590799	-0.649113	0.649113	0.590799
17725991	Gpr151	5.55938	4.92352	4.88467	0.0388452	0.0388452	0.674708	-0.635863	0.635863	0.597018
17766023	LOC499886	4.69289	3.84875	4.07985	-0.231101	0.231101	0.613043	-0.844145	0.844145	0.613043
17723667	Mir3557	3.70524	2.47391	1.86506	0.608848	0.608848	1.84018	-1.23133	1.23133	0.622483
17699417	C1qtnf9	4.10019	3.29489	3.11973	0.175162	0.175162	0.980463	-0.805301	0.805301	0.630139
17882261	Krtap24-1	5.3677	4.65818	4.73662	-0.0784378	0.0784378	0.631078	-0.709516	0.709516	0.631078
17656473	Olr1422	2.26776	2.99328	3.07626	-0.0829763	0.0829763	-0.808499	0.725522	0.725522	0.642546
17763595	Olr468	2.48724	3.18736	3.2241	-0.036739	0.036739	-0.736856	0.700117	0.700117	0.663378
17824855	LOC100359684	8.30674	7.14408	6.67388	0.470204	0.470204	1.63286	-1.16266	1.16266	0.692457
17791912	ENSRNOG00000069491	2.61137	1.73122	1.54424	0.186976	0.186976	1.06713	-0.880156	0.880156	0.69318
17602405	Iscu	4.90171	3.96461	3.74284	0.221773	0.221773	1.15887	-0.937102	0.937102	0.71533
17612974	Vom1r37	4.28027	3.45608	3.55864	-0.102556	0.102556	0.721626	-0.824182	0.824182	0.721626
17667230	Ccdc116	4.02987	4.79209	4.773	0.0190933	0.0190933	-0.743127	0.76222	0.76222	0.743127
17654396	Dnase1l2	4.91473	4.06687	4.17081	-0.103946	0.103946	0.743916	-0.847862	0.847862	0.743916
17702253	ENSRNOG00000063168	7.49068	6.61497	6.49741	0.11756	0.11756	0.993272	-0.875712	0.875712	0.758153
17876562	Trpc5	3.03936	4.08661	3.82823	0.25838	0.25838	-0.788873	1.04725	1.04725	0.788873
17791727	Prdm5	2.3936	3.55631	3.88982	-0.333513	0.333513	-1.49622	1.16271	1.16271	0.829192
17604799	Txndc15	4.17888	3.02891	2.76836	0.260551	0.260551	1.41053	-1.14998	1.14998	0.889424
17843235	Olr1203	3.71974	2.73545	2.82753	-0.092074	0.092074	0.892209	-0.984283	0.984283	0.892209
17723744	Piezo2	0.844598	2.12589	2.41431	-0.288414	0.288414	-1.56971	1.2813	1.2813	0.992882
17839704	Mir1249	2.81639	3.85728	3.83517	0.0221124	0.0221124	-1.01878	1.04089	1.04089	1.01878
17711284	Marchf1	1.48425	2.84179	2.95527	-0.113479	0.113479	-1.47102	1.35754	1.35754	1.24406
17664440	Adamts5	1.47866	3.07119	2.88947	0.181714	0.181714	-1.41082	1.59253	1.59253	1.41082
