# Supplementary material for: Developmental low-dose bisphenol A exposure leads to extensive transcriptome female masculinization and male feminization later in life
Source: Commun Med (Lond). 2025 Oct 1;5:410. doi: 10.1038/s43856-025-01119-8 (PMC12488919; doi:10.1038/s43856-025-01119-8)
Supplement: Supplementary file 9 — Supplementary Data 6 [file 43856_2025_1119_MOESM9_ESM.xlsx]

## Sheet: Sheet1
		Test
Sex	Exposure	TIMP1 (ng/mL)	TNF (pg/mL)	Potassium (nM)	ALT (U/L)	AST (U/L)	Insulin (pmol/L
Female	Cont	16.4696	17.3167	4.25002	21.34	58.948	54.6021
Female	Cont	13.9719	13.706	3.54504	27.64	69.4115	59.8941
Female	Cont	11.297	16.5975	3.82178	27.04	59.4404	73.3671
Female	Cont	14.3258	27.1246	3.58948	30.49	61.0407	58.9626
Female	Cont	8.34846	14.6616	3.30466	33.97	71.0118	56.7891
Female	Cont	16.175	15.6461	3.60766	36.79	67.8112	48.5136
Female	Cont	10.6764	13.2123	3.46222	33.97	62.5179	52.3881
Female	Cont	10.6764	15.8305	3.2178	33.52	60.0559	47.0961
Female	Cont	19.0986	15.0618	3.2885	29.08	66.0878	55.2906
Female	Cont	9.65437	17.6715	3.2986	32.44	62.2717	50.7276
Female	Cont	19.5389	15.6461	2.77744	30.79	76.9206
Female	BPA0.5	18.1122	17.9768	5.15094	30.91	71.258	68.8446
Female	BPA0.5	17.0475	23.8338	4.68432	28.69	63.0103	50.6196
Female	BPA0.5	15.5744	23.4688	3.2582	30.25	64.8568	61.9461
Female	BPA0.5	13.6535	25.7757	3.99146	27.64	59.8097	57.3966
Female	BPA0.5	16.4951	26.0502	3.30466	33.49	58.7018	58.0851
Female	BPA0.5	25.6368	28.0795	3.05014	36.82	66.8264	66.8061
Female	BPA0.5	16.6539	18.6512
Female	BPA50	19.9739	14.5844	4.80956	31.57	60.179	49.5666
Female	BPA50	17.5688	17.6865	4.4702	23.68	55.5012	53.8866
Female	BPA50	17.8109	15.9644	3.7026	30.7	59.5635	69.3306
Female	BPA50	16.4915	15.2435	3.743	39.67	66.7033	85.5171
Female	BPA50	16.6539	15.6461	4.51666	34.66	64.6106	81.5616
Female	BPA50	14.6918	15.1849	3.66018	41.14	61.7793	84.6936
Female	BPA50	24.2211	36.6104	3.34708		65.4723	73.8666
Male	Cont	29.48	14.1838	4.75502	31.54	68.9191	97.3296
Male	Cont	20.9713	15.8894	4.2177	38.23	63.5027	58.7331
Male	Cont	23.2226	13.2383	4.04196	48.25	72.6121	107.927
Male	Cont	25.7031	19.3941	4.42374	45.07	70.1501	83.1006
Male	Cont	25.0982	21.9327	3.71068	38.26	68.3036	81.7371
Male	Cont	31.8452	27.5169	4.21972	44.32	60.9176	73.8531
Male	Cont	34.686	14.4445	3.95914	39.79	68.9191	73.6641
Male	Cont	20.1709	12.4698	4.0763	35.26	81.106	69.1686
Male	Cont	24.0886	18.2838	3.9046	36.22	69.5346	77.9706
Male	Cont	29.8985	14.7848	3.86016	33.73	72.7352	138.721
Male	Cont	25.7634	19.9961	3.6824	41.92	67.8112	104.539
Male	Cont	28.2338	23.1654	3.13094	53.23	69.1653
Male	BPA0.5	30.9992	12.9034	4.62776	42.61	65.2261	77.5791
Male	BPA0.5	22.7407	18.6641	4.25204	47.14	59.4404	63.7011
Male	BPA0.5	27.9776	14.369	3.945	37.51	61.7793	135.805
Male	BPA0.5	19.5107	21.2604	3.7329	41.32	61.6562	64.1331
Male	BPA0.5	8.57313	12.5325	3.5713	45.01	65.8416	71.7606
Male	BPA0.5	44.478	17.1505	3.55918	50.56	73.72	156.203
Male	BPA0.5	23.2976	11.4799	3.27436	48.67	65.5954	63.0126
Male	BPA0.5	30.5974	24.5026
Male	BPA50	34.508	13.242	4.63988	36.49	63.9951	135.386
Male	BPA50	32.0158	23.8339	4.33082	53.17	67.4419	78.4701
Male	BPA50	30.3653	15.8305	3.9854	44.95	62.3948	74.1231
Male	BPA50	22.0818	12.9343	4.26012	49.12	63.6258	115.865
Male	BPA50	32.3098	14.2612	3.55514	44.68	65.103	72.7191
Male	BPA50	34.4141	14.0762	3.71876	45.58	68.796	109.156
Male	BPA50	30.249	18.3452	3.55918	44.92	65.2261	105.713
Male	BPA50		18.9877	3.24608	48.67	68.9191	77.6736
