# Supplementary material for: Developmental low-dose bisphenol A exposure leads to extensive transcriptome female masculinization and male feminization later in life
Source: Commun Med (Lond). 2025 Oct 1;5:410. doi: 10.1038/s43856-025-01119-8 (PMC12488919; doi:10.1038/s43856-025-01119-8)
Supplement: Supplementary file 10 — Supplementary Data 7 [file 43856_2025_1119_MOESM10_ESM.xlsx]

## Sheet: Females 52w
Lipidomics
Compound Name				LPC(14:0) ['Mneutral']	LPC(16:1) ['Mneutral']	LPC(16:0) ['Mneutral']	LPC(18:3) ['Mneutral']	LPC(18:2) ['Mneutral']	LPC(18:1) ['Mneutral']	LPC(18:0) ['Mneutral']	LPC(20:5) ['Mneutral']	LPC(20:4) ['Mneutral']	LPC(20:3) ['Mneutral']	LPC(20:0) ['Mneutral']	LPC(22:6) ['Mneutral']	PC(30:1) ['Mneutral']	PC(30:0) ['Mneutral']	PC(32:2) ['Mneutral']	PC(32:1) ['Mneutral']	PC(32:0) ['Mneutral']	PC(34:4) ['Mneutral']	PC(34:3) ['Mneutral']	PC(34:2) ['Mneutral']	PC(34:1) ['Mneutral']	PC(34:0) ['Mneutral']	PC(35:1) ['Mneutral']	PC(36:6) ['Mneutral']	PC(36:5) ['Mneutral']	PC(36:4) ['Mneutral']	PC(36:3) ['Mneutral']	PC(36:2) ['Mneutral']	PC(36:1) ['Mneutral']	PC(37:2) ['Mneutral']	PC(38:7) ['Mneutral']	PC(38:6) ['Mneutral']	PC(38:5) ['Mneutral']	PC(38:4) ['Mneutral']	PC(38:3) ['Mneutral']	PC(40:8) ['Mneutral']	PC(40:7) ['Mneutral']	PC(40:6) ['Mneutral']	PC(40:5) ['Mneutral']	PC(40:4) ['Mneutral']	SM(d18:1/14:0) ['Mneutral']	SM(d18:1/15:0) ['Mneutral']	SM(d18:1/16:1) ['Mneutral']	SM(d18:1/16:0) ['Mneutral']	SM(d18:0/16:0) ['Mneutral']	SM(d18:1/18:1) ['Mneutral']
Formula				C22 H46 N O7 P	C24 H48 N O7 P	C24 H50 N O7 P	C26 H48 N O7 P	C26 H50 N O7 P	C26 H52 N O7 P	C26 H54 N O7 P	C28 H48 N O7 P	C28 H50 N O7 P	C28 H52 N O7 P	C28 H58 N O7 P	C30 H50 N O7 P	C38 H74 N O8 P	C38 H76 N O8 P	C40 H76 N O8 P	C40 H78 N O8 P	C40 H80 N O8 P	C42 H76 N O8 P	C42 H78 N O8 P	C42 H80 N O8 P	C42 H82 N O8 P	C42 H84 N O8 P	C43 H84 N O8 P	C44 H76 N O8 P	C44 H78 N O8 P	C44 H80 N O8 P	C44 H82 N O8 P	C44 H84 N O8 P	C44 H86 N O8 P	C45 H86 N O8 P	C46 H78 N O8 P	C46 H80 N O8 P	C46 H82 N O8 P	C46 H84 N O8 P	C46 H86 N O8 P	C48 H80 N O8 P	C48 H82 N O8 P	C48 H84 N O8 P	C48 H86 N O8 P	C48 H88 N O8 P	C37 H75 N2 O6 P	C38 H77 N2 O6 P	C39 H77 N2 O6 P	C39 H79 N2 O6 P	C39 H81 N2 O6 P	C41 H81 N2 O6 P
Mass				467.305	493.318	495.333	517.315	519.332	521.348	523.364	541.315	543.331	545.346	551.396	567.332	703.517	705.533	729.534	731.547	733.561	753.531	755.546	757.562	759.578	761.59	773.607	777.53	779.546	781.562	783.577	785.593	787.609	799.623	803.547	805.562	807.577	809.593	811.608	829.561	831.576	833.593	835.608	837.624	674.537	688.548	700.549	702.568	704.582	728.582
Short name				14:0	16:1	16:0	18:3	18:2	18:1	18:0	20:5	20:4	20:3	20:0	22:6	30:1	30:0	32:2	32:1	32:0	34:4	34:3	34:2	34:1	34:0	35:1	36:6	36:5	36:4	36:3	36:2	36:1	37:2	38:7	38:6	38:5	38:4	38:3	40:8	40:7	40:6	40:5	40:4	d18:1/14:0	d18:1/15:0	d18:1/16:1	d18:1/16:0	d18:0/16:0	d18:1/18:1
	Rat ID	sex	Exposure
	#6374	Female	Cont	39141.5	55828.4	2.58812e+06	468465	988893	474257	5.97217e+06	120714	46994.5	1.00414e+06	23668.9	134330	8655.15	54678.1	85892.5	958103	1.03684e+06	58013.2	189131	1.60258e+07	6.4287e+06	349749	54643.6	15211.4	201145	2.74064e+07	722310	1.52673e+07	2.00496e+06	43858.9	40804.7	7.03564e+06	5.11863e+06	4.08932e+07	760407	334852	826153	1.05552e+07	1.49902e+06	379476	25246.5	54713.8	151063	1.64225e+06	57202.6	202752
	#6334	Female	Cont	68828.7	88828.3	2.91495e+06	558365	1.62479e+06	537257	3.34061e+06	254181	56927.2	902278	23101.1	201498	19506.4	167653	150820	2.10643e+06	1.71286e+06	101685	307554	2.24123e+07	8.85207e+06	462056	68449.9	23391.6	493961	2.82995e+07	1.01961e+06	2.15425e+07	2.44522e+06	39898.3	51731.8	7.10705e+06	3.27019e+06	3.76495e+07	1.53631e+06	353856	492546	1.26538e+07	1.37352e+06	475603	25751	49808.2	122711	1.0568e+06	48937.3	112678
	#6344	Female	Cont	961.239	72382.1	1.44891e+06	233187	1.30938e+06	293770	2.77197e+06	156604	26126.9	929082	25934	141214	16847.9	111642	98715	2.00415e+06	1.08819e+06	72132.6	221514	1.73435e+07	7.72413e+06	276226	57002.8	19026.1	316449	2.3827e+07	765304	1.57343e+07	1.66771e+06	28662.7	35234.2	4.53458e+06	2.8159e+06	3.11321e+07	1.0551e+06	238404	433591	8.39294e+06	1.16069e+06	333644	15995.9	46029.5	102336	909089	39133.7	97197.8
	#5434	Female	Cont	7722.46	45967.3	2.66652e+06	503927	1.25343e+06	255748	4.02535e+06	169477	20950.4	1.46945e+06	17784.6	231849	8495.52	38164.7	66212.6	682031	830091	48521.9	147451	1.48541e+07	5.19647e+06	283306	38612.5	14574.5	115988	2.3653e+07	547621	1.13724e+07	1.05617e+06	23441.1	27787.5	6.4146e+06	3.38925e+06	3.27277e+07	309740	243134	731276	8.80392e+06	929968	293533	17175.8	34144.9	110644	1.19168e+06	47432.6	129371
	#6024	Female	Cont	82184.1	84148.9	3.03374e+06	591267	1.5669e+06	584519	4.62568e+06	216520	57453.2	1.11532e+06	31728.8	187578	22208.1	96704.2	134367	1.57312e+06	1.05182e+06	89910.2	320312	1.98835e+07	8.04899e+06	307046	56334.2	22935.5	286572	2.50167e+07	1.21849e+06	1.57947e+07	1.91579e+06	46449.3	48324.2	6.29123e+06	3.99634e+06	3.3445e+07	838110	351726	731016	9.74607e+06	1.25508e+06	301781	22802.9	61777.3	105734	1.053e+06	36641.6	91455.1
	#6084	Female	Cont	66109.3	79550.3	1.79806e+06	320533	1.24803e+06	462505	2.39772e+06	153149	37939.2	337116	20848.7	164311	16787.9	91339	106773	1.96245e+06	845577	75335.6	239905	1.58636e+07	8.18168e+06	278812	68931.8	16970.5	348967	2.33374e+07	801253	1.31607e+07	1.67524e+06	35346.4	43960	4.68272e+06	3.3117e+06	3.01406e+07	644764	236171	513859	7.36533e+06	920779	312777	20266.8	49125.7	84804	799843	39815.5	69836.4
	#6404	Female	Cont	73226.8	90264.1	2.19501e+06	408862	1.27416e+06	503202	2.31715e+06	166975	45482.8	495154	24154.3	130757	23092.8	118828	128998	2.31848e+06	1.02908e+06	89450.3	287069	1.84422e+07	8.94181e+06	311500	66891.9	20203.2	439966	2.47227e+07	979800	1.73447e+07	2.30603e+06	42913.4	50337.1	4.85751e+06	3.48972e+06	3.18796e+07	1.47834e+06	253469	476883	8.03397e+06	1.34194e+06	348232	18600.9	55340.3	110407	1.04816e+06	42049	96726.4
	#4664	Female	Cont	76975.6	88553.8	1.73579e+06	447374	1.4605e+06	543703	2.75907e+06	207530	50734.7	686971	21594.4	180574	18724.8	122914	135127	1.91739e+06	1.24497e+06	95145.2	284337	1.79116e+07	8.68755e+06	398675	66943	19479.7	341210	2.65469e+07	899014	1.63641e+07	2.04985e+06	38712.1	50860.2	6.21072e+06	3.89447e+06	3.52681e+07	1.1639e+06	352439	623886	9.69179e+06	1.05858e+06	351046	25274.1	61996.8	112273	1.02305e+06	39626.6	111058
	#6314	Female	Cont	56375.9	49506.6	2.20736e+06	402478	1.02627e+06	405817	3.77391e+06	137176	38160	601562	16684.9	189402	8578.01	109460	79130	996373	2.13934e+06	67621.7	157969	1.43101e+07	5.72668e+06	348904	42475.5	20020.4	200651	2.52226e+07	527613	1.21362e+07	1.26011e+06	24795.5	39029.6	6.92319e+06	3.6703e+06	3.42012e+07	533296	289848	717787	9.4504e+06	996613	355100	20922.2	54656	114163	1.26009e+06	48487.4	119323
	#5424	Female	Cont	50885.1	43740.9	1.17057e+06	255041	975604	374204	2.06516e+06	107750	30029.6	425398	10306.5	133742	9480.35	43451.8	79587.9	753737	649701	52268.3	156901	1.40196e+07	4.98592e+06	235400	35691	15629.5	137999	2.2456e+07	623117	1.12447e+07	1.11002e+06	30610.3	29174.8	4.9283e+06	3.42505e+06	3.17654e+07	395611	228858	658074	7.20212e+06	939438	215281	15482.7	35227	89012	831854	36760	95814.6
	#4634	Female	Cont	39420.6	59257	2.06794e+06	352628	1.06243e+06	366473	2.40145e+06	110683	33041	479172	20088.5	119776	14377.2	87646.8	97594.7	1.52643e+06	1.09392e+06	58715	192403	1.65564e+07	6.45364e+06	248375	47579.2	19465.8	273488	2.25287e+07	684288	1.42433e+07	1.30724e+06	29762.6	39481	4.60584e+06	2.73525e+06	2.93288e+07	925355	232344	435727	7.56304e+06	1.08155e+06	307122	18457.7	35659.6	97815	813225	46925.4	84318.5
	#5414	Female	Cont	71049.9	79009.1	2.03678e+06	323745	1.33809e+06	476816	2.94958e+06	166022	35141.3	462644	19592	158049	12117.9	92456.9	111218	1.88547e+06	967831	76537.5	275074	1.75021e+07	7.32571e+06	257725	49590.1	17041.3	360475	2.29709e+07	901872	1.64419e+07	1.63103e+06	39634.4	45459.9	4.67572e+06	3.32505e+06	3.05327e+07	1.08685e+06	227484	485911	7.36939e+06	1.3095e+06	281711	23278.4	46170.7	91566.5	792651	37493	86999.2
			avg	52740.1	69753.1	2.15531e+06	405489	1.26071e+06	439856	3.28332e+06	163898	39915.1	742358	21290.5	164423	14906	94578.3	106203	1.55701e+06	1.14085e+06	73778.1	231635	1.70937e+07	7.21278e+06	313148	54428.8	18662.5	293073	2.46657e+07	807524	1.50539e+07	1.70245e+06	35340.4	41848.7	5.68893e+06	3.53682e+06	3.3247e+07	893980	278549	593892	8.90233e+06	1.15556e+06	329609	20771.2	48720.8	107711	1.03514e+06	43375.4	108128
	#5504	Female	BPA0.5	47302	55587.1	3.25321e+06	704075	1.314e+06	518197	5.63275e+06	192763	53527.5	1.16515e+06	24022.9	217290	8831.84	58376.7	92855	803005	1.09314e+06	61954.8	194381	1.69605e+07	5.70031e+06	320155	40520.8	14285.2	156762	2.53843e+07	694038	1.21808e+07	1.18084e+06	34103.8	35686.2	7.60822e+06	3.76439e+06	3.45854e+07	491455	335296	795983	1.02012e+07	669199	330273	16431.9	47806.2	117032	1.16138e+06	46402.1	119820
	#8434	Female	BPA0.5	70125.8	81999.8	2.63325e+06	631755	1.51567e+06	613712	6.20874e+06	221034	58436.9	1.44602e+06	25319.2	248436	9826.69	74499.6	107299	1.25002e+06	892131	77116.9	228442	1.57318e+07	7.59921e+06	375586	57681.6	14775.6	219536	2.5657e+07	765242	1.38055e+07	2.09711e+06	28029.8	43388.7	6.6684e+06	4.11002e+06	3.65193e+07	711966	332033	758151	9.84938e+06	1.02944e+06	346199	22129.4	51315.8	119704	1.17631e+06	45209.6	124986
	#5464	Female	BPA0.5	62965	78800.7	2.54353e+06	451339	1.36669e+06	460980	4.3373e+06	172251	38688.2	1.04309e+06	25465.7	138113	14708.4	111054	114045	1.90963e+06	1.23624e+06	75116.6	251438	1.86846e+07	8.21307e+06	318993	64324.3	18004.3	377515	2.45056e+07	803268	1.77241e+07	1.79204e+06	46563.2	45538.2	5.00188e+06	3.156e+06	3.22014e+07	1.24625e+06	289916	417318	8.84884e+06	1.40367e+06	395354	22842.5	49255.4	111345	1.17261e+06	44703.4	112896
	#5494	Female	BPA0.5	55731.8	64399.7	1.63144e+06	474670	1.34005e+06	441737	2.88474e+06	173797	37524.4	906083	24429.9	170136	10614.3	88096.4	116378	1.41613e+06	1.11593e+06	69160.1	215707	1.74879e+07	6.88357e+06	292470	42756.4	15327.7	245718	2.41763e+07	697490	1.50497e+07	1.37995e+06	33929.9	38021.2	5.49602e+06	3.16062e+06	3.2072e+07	520627	254653	482657	8.61035e+06	1.16301e+06	285531	17337.7	39588.3	107130	965337	42852.3	97281.9
	#6104	Female	BPA0.5	70225.6	107335	2.55459e+06	525477	1.69316e+06	610040	4.07107e+06	250124	55781.7	672639	26113.3	153542	32940.8	135165	135288	2.75491e+06	1.14501e+06	83380.2	320331	2.03611e+07	1.00066e+07	367500	68054.9	18918.8	514574	2.5344e+07	1.0607e+06	1.87938e+07	2.36508e+06	47285.2	57986	4.60226e+06	3.14566e+06	3.14974e+07	1.64036e+06	316851	436680	8.30739e+06	1.35072e+06	408375	27631.3	56738.2	114241	1.0853e+06	42385.1	97385.8
	#6064	Female	BPA0.5	63533.5	67324.9	2.21103e+06	370446	1.13893e+06	526192	2.96288e+06	137002	48073.8	644837	24749.7	117046	14823.2	84512.4	128076	1.42156e+06	1.00484e+06	88734	329441	1.80175e+07	7.84384e+06	314499	68360.8	16633.7	282833	2.53956e+07	1.19705e+06	1.48085e+07	2.14619e+06	35617.2	46118.1	5.0085e+06	4.68813e+06	3.43176e+07	563245	323477	834454	8.13734e+06	1.19653e+06	251998	29064.9	67398.3	105883	1.12915e+06	44544.6	103612
	#8474	Female	BPA0.5	64367.4	100455	1.98023e+06	422089	1.24063e+06	511976	3.00675e+06	151675	45146.1	513635	25545.4	110973	23011.1	127986	135896	3.0476e+06	955420	86294.4	328208	2.03982e+07	1.03866e+07	307991	80844.2	19843.7	600251	2.48809e+07	1.25953e+06	1.93081e+07	2.52112e+06	40738.5	62021.4	4.95543e+06	3.4965e+06	3.02352e+07	1.68789e+06	285596	556457	8.3011e+06	1.45084e+06	416407	23304.5	67616.6	102193	1.00631e+06	47316.7	75995.7
	#4644	Female	BPA0.5	31429.2	35240.1	2.095e+06	349648	953892	367183	2.18249e+06	104734	35695.1	453901	16265.5	128208	7267.99	44861.5	75317.1	689736	830517	42349	148751	1.5402e+07	5.18495e+06	293727	34089.5	14168	109807	2.27214e+07	541552	1.01796e+07	894600	19483.6	29899.6	5.51202e+06	2.78319e+06	2.96978e+07	200836	200005	597911	7.17331e+06	765681	220232	18055.6	29903.1	108528	1.13273e+06	49827.3	113207
	#5444	Female	BPA50	78196.6	100592	2.73821e+06	520043	1.48221e+06	634527	4.21927e+06	211961	61243.2	1.00961e+06	26304.5	198664	23410.5	103555	106663	2.20388e+06	1.05262e+06	83244.4	257395	1.74237e+07	9.27766e+06	353315	72026	21080.1	496702	2.62708e+07	918388	1.92049e+07	2.78717e+06	46296.1	59707.7	5.61535e+06	3.58413e+06	3.66203e+07	1.97576e+06	385717	550732	1.07022e+07	1.21784e+06	505958	23011.1	71985.9	117365	1.08367e+06	39551.3	113595
	#6394	Female	BPA50	47528.2	57011.2	1.60471e+06	444834	1.26231e+06	430966	3.84105e+06	174792	39431.7	730916	23085.3	181041	20003.2	91118.2	113408	1.40882e+06	1.29538e+06	80535.2	275607	1.95427e+07	7.11564e+06	352540	68634.9	18495.8	291419	2.70104e+07	906111	1.66586e+07	1.50411e+06	33928.8	50924.4	7.13331e+06	3.68299e+06	3.60972e+07	1.02695e+06	332630	661724	1.10402e+07	960841	369219	28558.4	52818.4	126888	1.22807e+06	51822.4	136583
	#6054	Female	BPA50	72436	72539.2	2.44183e+06	431674	1.48693e+06	522953	3.51782e+06	211793	43649.2	647907	26409.1	185433	17250.7	77496.8	116785	1.34224e+06	819724	79934.3	234176	1.72788e+07	7.0652e+06	302016	60691.9	19126.7	225332	2.51227e+07	990535	1.4189e+07	1.5566e+06	41257.4	42711.7	5.60971e+06	4.40232e+06	3.33797e+07	680973	279809	773094	8.14343e+06	1.19711e+06	288976	16471.1	47570.4	95674.3	984948	42511.8	97245.9
	#8444	Female	BPA50	45739.3	43959.5	2.17862e+06	365054	1.22344e+06	398089	2.61113e+06	157490	30566.3	528465	23904.2	184978	12235.3	72563.8	105920	971253	901511	71809.6	206055	1.72655e+07	5.1953e+06	267376	48457.8	18332.8	184125	2.4184e+07	874473	1.27678e+07	1.09853e+06	34992.3	36249.2	6.01669e+06	3.43851e+06	3.25195e+07	535846	244304	709986	8.88487e+06	886525	294235	19046.5	35810.7	103044	934197	39657	102646
	#6034	Female	BPA50	69576.6	84916.9	2.05586e+06	341774	1.25571e+06	450380	3.01691e+06	160580	40573.5	470489	19028.8	173452	20152.3	100555	99028.4	1.93148e+06	1.00281e+06	76396.5	214439	1.62208e+07	7.46356e+06	308497	65128.2	18530.3	403863	2.44532e+07	741077	1.55822e+07	1.75429e+06	28054.1	47217.6	5.58838e+06	3.12629e+06	3.27861e+07	1.14017e+06	284332	480679	9.50409e+06	1.13932e+06	346100	23085	44893.2	93903.2	897967	38407.9	74676.1
	#8494	Female	BPA50	46460.3	83090.6	2.11097e+06	366094	1.1467e+06	459249	3.05204e+06	115475	40760.8	458303	24252.2	116757	23733.3	94873.5	111150	2.10398e+06	856579	82228.7	247708	1.64275e+07	7.3178e+06	227445	72341	17712.9	508453	2.37452e+07	1.02031e+06	1.70799e+07	1.91282e+06	40803.3	56230.7	4.99095e+06	3.7655e+06	3.09568e+07	1.45254e+06	267229	672931	7.86164e+06	1.16355e+06	313488	11512.5	61426.6	86683	761717	35291	67448.1
	#8464	Female	BPA50	51805.6	61860	1.14027e+06	233103	885192	432507	1.78296e+06	109551	32003.7	486550	18945	117027	11637	62379.1	97602.9	1.17951e+06	829899	68416.4	249246	1.37024e+07	6.31844e+06	206182	52883.2	14450.3	255234	2.23484e+07	922117	1.19022e+07	1.50118e+06	29810.8	41488.9	4.67952e+06	4.65466e+06	3.11633e+07	769914	240239	792242	6.33837e+06	1.04628e+06	186682	19206.2	62236.9	87509.9	803261	44122.3	82428.2
	#6074	Female	BPA50	50221.2	50294.2	1.85425e+06	299445	840084	401770	3.08492e+06	87073.6	36673	490315	19499.1	115928	9583.99	68287.7	101400	1.06171e+06	903454	69002.9	191214	1.37048e+07	5.5398e+06	235038	45918.4	15472.6	191556	2.23702e+07	703054	1.17908e+07	1.27793e+06	30649.1	38132.8	5.41527e+06	4.07557e+06	3.21052e+07	518901	252105	756205	7.78569e+06	1.10368e+06	245556	19101	47968.5	79156.6	787959	38479.4	74482.9
			avg	57977.8	71587.9	2.18919e+06	433220	1.2591e+06	486279	3.5258e+06	164506	43610.9	729244	23333.7	159814	16251.9	87211.3	109819	1.59347e+06	995950	74729.6	243284	1.71631e+07	7.31947e+06	302708	58919.6	17197.4	316480	2.45981e+07	880934	1.50641e+07	1.7356e+06	35721.5	45707.7	5.61887e+06	3.68966e+06	3.29221e+07	947730	289012	642325	8.73059e+06	1.10902e+06	325286	21049.3	52145.8	104768	1.01943e+06	43317.8	99643.1
			t-test	0.494655	0.809177	0.870017	0.542441	0.985343	0.190063	0.588753	0.97232	0.362202	0.915027	0.211319	0.757585	0.588797	0.529538	0.654554	0.88142	0.199337	0.862735	0.592178	0.934359	0.855477	0.636971	0.365962	0.136264	0.654072	0.913179	0.343075	0.992686	0.865068	0.898215	0.267629	0.848192	0.504906	0.758192	0.767559	0.588179	0.368535	0.755287	0.561431	0.880727	0.869141	0.422957	0.619529	0.835781	0.977593	0.417119
[truncated: 93 more columns]

## Sheet: Females 5w
Lipidomics
Compound Name				LPC(14:0) ['Mneutral']	LPC(16:1) ['Mneutral']	LPC(16:0) ['Mneutral']	LPC(18:3) ['Mneutral']	LPC(18:2) ['Mneutral']	LPC(18:1) ['Mneutral']	LPC(18:0) ['Mneutral']	LPC(20:5) ['Mneutral']	LPC(20:4) ['Mneutral']	LPC(20:3) ['Mneutral']	LPC(20:0) ['Mneutral']	LPC(22:6) ['Mneutral']	PC(30:1) ['Mneutral']	PC(30:0) ['Mneutral']	PC(32:2) ['Mneutral']	PC(32:1) ['Mneutral']	PC(32:0) ['Mneutral']	PC(34:4) ['Mneutral']	PC(34:3) ['Mneutral']	PC(34:2) ['Mneutral']	PC(34:1) ['Mneutral']	PC(34:0) ['Mneutral']	PC(35:1) ['Mneutral']	PC(36:6) ['Mneutral']	PC(36:5) ['Mneutral']	PC(36:4) ['Mneutral']	PC(36:3) ['Mneutral']	PC(36:2) ['Mneutral']	PC(36:1) ['Mneutral']	PC(37:2) ['Mneutral']	PC(38:7) ['Mneutral']	PC(38:6) ['Mneutral']	PC(38:5) ['Mneutral']	PC(38:4) ['Mneutral']	PC(38:3) ['Mneutral']	PC(40:8) ['Mneutral']	PC(40:7) ['Mneutral']	PC(40:6) ['Mneutral']	PC(40:5) ['Mneutral']	PC(40:4) ['Mneutral']	SM(d18:1/14:0) ['Mneutral']	SM(d18:1/15:0) ['Mneutral']	SM(d18:1/16:1) ['Mneutral']	SM(d18:1/16:0) ['Mneutral']	SM(d18:0/16:0) ['Mneutral']	SM(d18:1/18:1) ['Mneutral']
Formula				C22 H46 N O7 P	C24 H48 N O7 P	C24 H50 N O7 P	C26 H48 N O7 P	C26 H50 N O7 P	C26 H52 N O7 P	C26 H54 N O7 P	C28 H48 N O7 P	C28 H50 N O7 P	C28 H52 N O7 P	C28 H58 N O7 P	C30 H50 N O7 P	C38 H74 N O8 P	C38 H76 N O8 P	C40 H76 N O8 P	C40 H78 N O8 P	C40 H80 N O8 P	C42 H76 N O8 P	C42 H78 N O8 P	C42 H80 N O8 P	C42 H82 N O8 P	C42 H84 N O8 P	C43 H84 N O8 P	C44 H76 N O8 P	C44 H78 N O8 P	C44 H80 N O8 P	C44 H82 N O8 P	C44 H84 N O8 P	C44 H86 N O8 P	C45 H86 N O8 P	C46 H78 N O8 P	C46 H80 N O8 P	C46 H82 N O8 P	C46 H84 N O8 P	C46 H86 N O8 P	C48 H80 N O8 P	C48 H82 N O8 P	C48 H84 N O8 P	C48 H86 N O8 P	C48 H88 N O8 P	C37 H75 N2 O6 P	C38 H77 N2 O6 P	C39 H77 N2 O6 P	C39 H79 N2 O6 P	C39 H81 N2 O6 P	C41 H81 N2 O6 P
Mass				467.305	493.318	495.333	517.315	519.332	521.348	523.364	541.315	543.331	545.346	551.396	567.332	703.517	705.533	729.534	731.547	733.561	753.531	755.546	757.562	759.578	761.59	773.607	777.53	779.546	781.562	783.577	785.593	787.609	799.623	803.547	805.562	807.577	809.593	811.608	829.561	831.576	833.593	835.608	837.624	674.537	688.548	700.549	702.568	704.582	728.582
Short name				14:0	16:1	16:0	18:3	18:2	18:1	18:0	20:5	20:4	20:3	20:0	22:6	30:1	30:0	32:2	32:1	32:0	34:4	34:3	34:2	34:1	34:0	35:1	36:6	36:5	36:4	36:3	36:2	36:1	37:2	38:7	38:6	38:5	38:4	38:3	40:8	40:7	40:6	40:5	40:4	d18:1/14:0	d18:1/15:0	d18:1/16:1	d18:1/16:0	d18:0/16:0	d18:1/18:1
	Rat ID	sex	Exposure
	#6342	Female	Cont	62299.5	47634.2	1.27189e+06	236213	777773	317453	1.06099e+06	66575.8	29552.5	186522	20508.9	50498.2	11768.8	76961.7	146023	1.15928e+06	831804	81745	303752	1.9787e+07	7.74358e+06	133837	41825.9	15602.5	232215	2.14367e+07	1.02258e+06	1.20258e+07	1.08242e+06	26454.1	39896.6	2.72467e+06	2.77329e+06	2.0217e+07	592697	181398	248732	2.45474e+06	1.13543e+06	233297	19638.9	45239.4	111040	1.05277e+06	48513.9	109395
	#5422	Female	Cont	55268.3	32598	1.4938e+06	241298	761865	256071	1.09877e+06	71945.4	22156.3	197043	19703.9	40512.2	13867.1	90465.5	156276	932791	904221	76269.4	277630	2.04207e+07	6.8977e+06	146978	46427.4	15966.6	178899	2.01068e+07	1.05153e+06	1.30861e+07	959896	26239.6	42552.7	2.50576e+06	2.46544e+06	1.91525e+07	497299	168790	201809	2.47406e+06	1.02427e+06	233349	23475	33734.6	117108	1.01928e+06	45167.2	116280
	#5412	Female	Cont	49332.8	39903.7	1.5098e+06	229033	783850	290983	1.16606e+06	60229	27720.9	215620	18011.5	51844.6	11936.7	90795.2	150547	1.07626e+06	842002	83850.8	278471	1.9388e+07	7.10016e+06	156522	45079.9	18522.5	203272	2.15571e+07	884220	1.21017e+07	1.02356e+06	26371.7	35618.3	2.81088e+06	2.58034e+06	2.12231e+07	553710	181516	230443	2.72314e+06	1.05507e+06	248554	20495.4	40768.6	108061	1.10496e+06	47000.8	111012
	#4632	Female	Cont	46505	32990.1	819134	166817	694348	243592	932389	60556.2	18213.6	154007	19916	49697.3	10981.7	86582.4	138911	998677	773967	76626	260615	1.92577e+07	6.79283e+06	135593	42731.6	17571.9	176873	2.07832e+07	1.01196e+06	1.1898e+07	973246	27194.1	35764.6	2.99012e+06	2.71648e+06	2.10191e+07	479571	153062	236258	2.95733e+06	1.06769e+06	219181	21472.8	39965.8	110888	1.05588e+06	49007.5	106904
	#6332	Female	Cont	19122.8	9646.4	356799	87143	376826	156167	813049	28591.1	14919.8	68651.3	13672.8	25709	9681.05	35528.6	70914.3	469623	534622	45147.7	144900	1.05043e+07	3.46586e+06	65262.1	28156.9	9783.85	108531	1.37939e+07	464414	5.78573e+06	460154	15095.6	25517.8	1.30697e+06	1.84408e+06	1.31028e+07	180269	102652	155072	1.13825e+06	601385	109250	15683.3	27900.2	65477	491677	30549.4	51273.2
	#4662	Female	Cont	60486.2	34840.8	1.27925e+06	238176	776729	281384	1.10967e+06	68653.8	22126.6	221981	20718	53991.7	12642.4	108218	165193	1.20307e+06	979564	87830.4	287577	2.17178e+07	8.04472e+06	178055	57040.8	18379.6	198520	2.27713e+07	1.12942e+06	1.45135e+07	1.28043e+06	32687.9	33850.3	3.45859e+06	2.68529e+06	2.41376e+07	655483	179528	283584	3.95607e+06	1.0184e+06	247438	30297.7	38729.4	127765	1.37974e+06	59351.4	130664
	#6372	Female	Cont	27076.1	21838.7	770509	101725	403148	155357	983365	25293.5	15664.1	94140.5	14265.8	23762.2	7779.02	53731	82267.1	628156	710974	49689	170612	1.27617e+07	4.49062e+06	99852.8	26019.6	11076.6	130073	1.71528e+07	625815	7.56474e+06	672748	12934.5	23643.8	2.14002e+06	2.3967e+06	1.68565e+07	267520	121015	205982	1.84606e+06	853968	172551	15196.9	39793.6	82272.7	759430	39137.7	88820.3
	#6022	Female	Cont	46890.6	43789.9	1.42828e+06	239259	787587	287928	1.06118e+06	76817.9	24142.2	183990	19788.9	44683.9	12431	79844.5	123461	1.22405e+06	735291	69134.8	274266	1.9954e+07	8.00957e+06	125702	50857.6	13932.2	218077	1.9998e+07	1.01701e+06	1.33216e+07	1.1173e+06	20582	34602.2	2.41494e+06	2.26927e+06	1.86464e+07	580582	164684	205032	2.49708e+06	923229	215345	20192.8	37010.1	108514	1.11132e+06	49087.8	99268.6
	#6402	Female	Cont	2796.91	23170.3	396861	49499.7	309725	90438.9	713244	29633.3	8002.59	131904	12026	23453.3	5378.3	36487.4	60979.7	520081	441507	42206.4	131177	1.01599e+07	3.66582e+06	75796.5	23526.1	9562.18	95663	1.29206e+07	360421	5.8328e+06	498033	11277.6	14852.7	1.33319e+06	1.48525e+06	1.23354e+07	297001	85045.2	145833	1.19098e+06	531314	112145	10362	22277.3	59451.5	494205	29395	57607.8
	#6312	Female	Cont	31097.4	33535	1.0997e+06	170530	542131	237523	827078	40936.2	22733.8	131985	18003.1	36000.9	11251.2	56983.2	87221.8	928760	643329	55930.7	183411	1.45038e+07	6.03509e+06	103458	42839	13187.6	150783	1.71728e+07	667582	9.21592e+06	821118	20935.8	25353.9	2.04758e+06	2.24453e+06	1.62276e+07	411900	118669	170938	1.85865e+06	819304	193545	18585.9	30157.3	83412.8	728223	43862.8	77421.6
	#4652	Female	Cont	35498.7	21469.6	1.1112e+06	163766	598290	195810	715351	45309	18587.5	98569.5	20019.4	36791.1	8004.11	73931.7	109844	666659	804910	56753.4	196860	1.93401e+07	5.54688e+06	129153	34835.8	10759.5	111942	1.81484e+07	896099	1.00197e+07	686645	18953.3	26645.8	2.33547e+06	1.95494e+06	1.66859e+07	271175	108072	172101	2.21665e+06	750340	173690	17836.6	26061.7	102841	963039	47464.6	91530.7
			avg	39670.4	31037.9	1.04884e+06	174860	619297	228428	952831	52231	20347.3	153129	17875.8	39722.2	10520.1	71775.4	117422	891582	745654	65925.8	228116	1.70723e+07	6.16299e+06	122746	39940.1	14031.4	164077	1.87129e+07	830097	1.04878e+07	870504	21702.4	30754.4	2.36984e+06	2.31051e+06	1.81458e+07	435201	142221	205071	2.30118e+06	889128	196213	19385.2	34694.4	97893.8	923683	44412.6	94561.6
	#5502	Female	BPA0.5	24459.4	26324.6	651158	143467	570511	208116	788701	47747.2	19200.3	186317	16528.6	36823.8	12079.6	80618.6	120289	909480	851068	56187	207396	1.78269e+07	5.98059e+06	142285	34759.4	11549.9	138469	1.74371e+07	853871	1.04575e+07	743764	20685.6	29869.8	2.18876e+06	1.88845e+06	1.66979e+07	405941	118908	159818	2.3572e+06	784441	164996	16761.2	25130.1	88059.6	877196	43892	97617.3
	#8422	Female	BPA0.5	16226.2	19978.9	755883	104462	435681	161835	499377	26595.8	12071.6	71169.9	12997.3	29078.6	10309.4	50584.5	91895.7	716674	584185	54442.5	161330	1.34997e+07	4.53659e+06	87034.3	28724.3	9645.8	134830	1.61429e+07	519484	7.6126e+06	638183	18288.3	24675.4	1.44056e+06	1.77683e+06	1.46395e+07	384250	107004	113675	1.33165e+06	660981	136171	15962.1	27578.5	75786.3	626736	38343.6	61094.4
	#6102	Female	BPA0.5	51231.3	44948.2	1.60855e+06	283188	807164	355793	1.48662e+06	79576.3	32963.5	194907	21122.8	48488.5	14821.9	101252	157187	1.73328e+06	898777	78369.1	342726	2.09925e+07	9.92454e+06	143910	57570.6	10657.5	280597	2.02676e+07	1.30909e+06	1.30057e+07	1.38569e+06	25677	37988	2.52792e+06	2.54819e+06	1.86215e+07	722198	157969	223972	2.48371e+06	1.01117e+06	195103	26573	43685.5	109646	1.15287e+06	46795.2	92792.3
	#8502	Female	BPA0.5	17528	27482	842384	97517.2	651457	135133	1.00109e+06	55740.9	9420.06	224161	16743.6	51490.3	6492.41	66444.9	90448.5	559685	688119	55370.8	165336	1.57429e+07	4.47023e+06	110038	31150	12172.8	113606	1.82102e+07	734321	9.17769e+06	623170	14666.5	23082.2	2.55532e+06	2.27827e+06	1.77161e+07	275229	136990	249084	2.2157e+06	780316	193458	16418.2	29623.4	92403.9	946635	45205.4	103660
	#8452	Female	BPA0.5	31954.5	26195.6	855624	118124	481038	191702	950298	46422.3	18003.5	91799.9	14441.3	27558.5	7417.79	51758.9	101801	667586	615996	67514.4	197683	1.42183e+07	4.65651e+06	101310	29931.3	10022.5	153348	1.78831e+07	606412	8.09737e+06	658670	17759.6	24296.8	1.75217e+06	2.25809e+06	1.70728e+07	289922	127066	169333	1.45051e+06	718227	110483	15743.1	37846.6	75895	778251	36634.3	72538.1
	#8472	Female	BPA0.5	47571.4	21211.1	1.22199e+06	201992	640164	209137	957918	64413.6	24391	176432	24080.5	43257.7	11686	82123.9	131987	670158	609056	76130.8	222643	1.88909e+07	5.46437e+06	140361	34497.3	14911.5	145778	2.08762e+07	1.03621e+06	1.14971e+07	858396	22361.7	30561.3	3.07743e+06	2.92682e+06	2.16246e+07	379295	166889	250795	2.78832e+06	1.13504e+06	253714	22157.2	32864.1	108889	1.13385e+06	48389.9	119818
	#6032	Female	BPA50	46944.2	39608.4	812390	193773	621167	270335	1.14167e+06	60007.7	23136.5	214975	25806.9	42484.5	16338	99415.6	150727	1.09671e+06	953638	88241.9	318041	2.05673e+07	7.54846e+06	181301	50604	16364.2	222740	2.34051e+07	1.16352e+06	1.37898e+07	1.26753e+06	28092.1	48194.5	3.29212e+06	2.91376e+06	2.44458e+07	634355	196793	294451	3.18669e+06	1.20247e+06	248665	33353.3	46405.7	134998	1.23211e+06	61288	133573
	#8492	Female	BPA50	50020.4	33373.7	1.36217e+06	213512	784976	249515	1.03404e+06	78211.9	24855.4	186429	22340.1	53530	12084	100578	163169	1.03663e+06	981834	89832.9	301226	2.17731e+07	7.06837e+06	188680	41230.3	19507.7	202171	2.3409e+07	1.09048e+06	1.43324e+07	1.128e+06	28559.5	35398.7	3.70752e+06	2.84863e+06	2.46331e+07	495482	200319	272378	3.63623e+06	1.25884e+06	275792	25467.5	47268.9	124538	1.35832e+06	55257.8	132469
	#6392	Female	BPA50	61425.8	33278.1	1.43295e+06	216672	771443	241616	1.02314e+06	63241.2	23286.5	177115	17677.7	48671.3	8173.47	82191.8	142845	806852	921510	62727.5	222074	2.0291e+07	6.35281e+06	141907	39409.7	13142.1	150942	1.95257e+07	920849	1.21072e+07	848558	27521.3	36313.8	2.75497e+06	2.36582e+06	1.84296e+07	425611	154991	193573	2.51238e+06	1.02154e+06	227038	23796.2	27835.1	124011	1.01252e+06	53968.8	108016
	#8462	Female	BPA50	45471.7	32048.4	818890	195865	690904	232606	878711	65221.6	20452.2	151118	19407.1	44740.4	11023.1	84664.3	128738	1.0891e+06	887601	69945	254216	2.1116e+07	6.93345e+06	139575	43296.3	14803.8	202882	2.10889e+07	971835	1.29501e+07	865370	18867	34863.5	2.49603e+06	1.99414e+06	1.96096e+07	635981	149363	167762	2.69764e+06	908238	209899	16522.4	28810.4	105155	1.10298e+06	49187.4	106380
	#6072	Female	BPA50	46682.4	37620.9	1.32444e+06	200704	687864	257356	950018	58981.4	22642.2	163763	16328.2	47090.3	11444.7	84553.9	144010	1.03064e+06	865714	84059.9	288902	1.93048e+07	7.44306e+06	134716	38593.1	13075.7	226073	2.18049e+07	922648	1.20012e+07	1.05747e+06	24793.7	42306	2.93597e+06	2.78801e+06	2.11481e+07	532714	179541	233745	2.40051e+06	1.09367e+06	242597	29825.5	44476.2	115054	1.18096e+06	48902.8	117235
	#6052	Female	BPA50	50427.4	43315.5	1.22117e+06	225455	831612	304381	928183	85061.6	25294.4	147972	22025	39648.8	16199.7	102375	166173	1.51089e+06	948930	91672.5	348735	2.29345e+07	9.79758e+06	149609	60740.7	15534.2	318963	2.2765e+07	1.29131e+06	1.49182e+07	1.38189e+06	29802.4	40118.2	2.76168e+06	2.60753e+06	2.01341e+07	764348	174208	239024	2.44273e+06	1.08445e+06	252330	25907.1	46166.6	129026	1.11663e+06	48056.2	110222
	#8442	Female	BPA50	39084	35866.2	1.34151e+06	210029	813704	254267	1.37086e+06	83567.7	22717	169001	19888	53244.7	12112.9	101332	146057	1.06636e+06	803235	75066.8	286126	2.07583e+07	6.86474e+06	158025	49737.5	16389.8	193354	2.10535e+07	1.01004e+06	1.31929e+07	947273	23558.3	27667.6	2.72686e+06	2.20556e+06	2.05109e+07	586425	156502	213574	2.97278e+06	940696	206225	20520.1	38909.2	103863	1.02312e+06	51290.2	108379
			avg	40694.4	32404	1.09609e+06	184982	675976	236292	1.00082e+06	62676.1	21418	165782	19183.6	43546.7	11552.5	83684.1	133487	991849	816128	73043.2	255110	1.90705e+07	6.69548e+06	139904	41557.3	13675.2	191058	2.02976e+07	956159	1.178e+07	954151	23125.6	33487.4	2.6321e+06	2.41539e+06	1.96372e+07	502442	155888	213937	2.49816e+06	969237	208959	22231.3	36661.6	106717	1.04171e+06	48247	104907
			t-test	0.878624	0.729091	0.753006	0.691432	0.383487	0.767261	0.585124	0.164177	0.669792	0.523245	0.372134	0.358267	0.383498	0.173355	0.225021	0.439356	0.263163	0.253884	0.312098	0.188237	0.459055	0.191756	0.710344	0.784483	0.24324	0.175734	0.228235	0.250409	0.45362	0.552724	0.4071	0.317628	0.52751	0.269842	0.31276	0.307791	0.651346	0.505977	0.323243	0.534482	0.219635	0.546691	0.306051	0.234533	0.231206	0.274953
[truncated: 93 more columns]

## Sheet: Controls 5w
Lipidomics
Compound Name				LPC(14:0) ['Mneutral']	LPC(16:1) ['Mneutral']	LPC(16:0) ['Mneutral']	LPC(18:3) ['Mneutral']	LPC(18:2) ['Mneutral']	LPC(18:1) ['Mneutral']	LPC(18:0) ['Mneutral']	LPC(20:5) ['Mneutral']	LPC(20:4) ['Mneutral']	LPC(20:3) ['Mneutral']	LPC(20:0) ['Mneutral']	LPC(22:6) ['Mneutral']	PC(30:1) ['Mneutral']	PC(30:0) ['Mneutral']	PC(32:2) ['Mneutral']	PC(32:1) ['Mneutral']	PC(32:0) ['Mneutral']	PC(34:4) ['Mneutral']	PC(34:3) ['Mneutral']	PC(34:2) ['Mneutral']	PC(34:1) ['Mneutral']	PC(34:0) ['Mneutral']	PC(35:1) ['Mneutral']	PC(36:6) ['Mneutral']	PC(36:5) ['Mneutral']	PC(36:4) ['Mneutral']	PC(36:3) ['Mneutral']	PC(36:2) ['Mneutral']	PC(36:1) ['Mneutral']	PC(37:2) ['Mneutral']	PC(38:7) ['Mneutral']	PC(38:6) ['Mneutral']	PC(38:5) ['Mneutral']	PC(38:4) ['Mneutral']	PC(38:3) ['Mneutral']	PC(40:8) ['Mneutral']	PC(40:7) ['Mneutral']	PC(40:6) ['Mneutral']	PC(40:5) ['Mneutral']	PC(40:4) ['Mneutral']	SM(d18:1/14:0) ['Mneutral']	SM(d18:1/15:0) ['Mneutral']	SM(d18:1/16:1) ['Mneutral']	SM(d18:1/16:0) ['Mneutral']	SM(d18:0/16:0) ['Mneutral']	SM(d18:1/18:1) ['Mneutral']
Formula				C22 H46 N O7 P	C24 H48 N O7 P	C24 H50 N O7 P	C26 H48 N O7 P	C26 H50 N O7 P	C26 H52 N O7 P	C26 H54 N O7 P	C28 H48 N O7 P	C28 H50 N O7 P	C28 H52 N O7 P	C28 H58 N O7 P	C30 H50 N O7 P	C38 H74 N O8 P	C38 H76 N O8 P	C40 H76 N O8 P	C40 H78 N O8 P	C40 H80 N O8 P	C42 H76 N O8 P	C42 H78 N O8 P	C42 H80 N O8 P	C42 H82 N O8 P	C42 H84 N O8 P	C43 H84 N O8 P	C44 H76 N O8 P	C44 H78 N O8 P	C44 H80 N O8 P	C44 H82 N O8 P	C44 H84 N O8 P	C44 H86 N O8 P	C45 H86 N O8 P	C46 H78 N O8 P	C46 H80 N O8 P	C46 H82 N O8 P	C46 H84 N O8 P	C46 H86 N O8 P	C48 H80 N O8 P	C48 H82 N O8 P	C48 H84 N O8 P	C48 H86 N O8 P	C48 H88 N O8 P	C37 H75 N2 O6 P	C38 H77 N2 O6 P	C39 H77 N2 O6 P	C39 H79 N2 O6 P	C39 H81 N2 O6 P	C41 H81 N2 O6 P
Mass				467.305	493.318	495.333	517.315	519.332	521.348	523.364	541.315	543.331	545.346	551.396	567.332	703.517	705.533	729.534	731.547	733.561	753.531	755.546	757.562	759.578	761.59	773.607	777.53	779.546	781.562	783.577	785.593	787.609	799.623	803.547	805.562	807.577	809.593	811.608	829.561	831.576	833.593	835.608	837.624	674.537	688.548	700.549	702.568	704.582	728.582
Short name				14:0	16:1	16:0	18:3	18:2	18:1	18:0	20:5	20:4	20:3	20:0	22:6	30:1	30:0	32:2	32:1	32:0	34:4	34:3	34:2	34:1	34:0	35:1	36:6	36:5	36:4	36:3	36:2	36:1	37:2	38:7	38:6	38:5	38:4	38:3	40:8	40:7	40:6	40:5	40:4	d18:1/14:0	d18:1/15:0	d18:1/16:1	d18:1/16:0	d18:0/16:0	d18:1/18:1
	Rat ID	sex	Exposure
	#6342	Female	Cont	62299.5	47634.2	1.27189e+06	236213	777773	317453	1.06099e+06	66575.8	29552.5	186522	20508.9	50498.2	11768.8	76961.7	146023	1.15928e+06	831804	81745	303752	1.9787e+07	7.74358e+06	133837	41825.9	15602.5	232215	2.14367e+07	1.02258e+06	1.20258e+07	1.08242e+06	26454.1	39896.6	2.72467e+06	2.77329e+06	2.0217e+07	592697	181398	248732	2.45474e+06	1.13543e+06	233297	19638.9	45239.4	111040	1.05277e+06	48513.9	109395
	#5422	Female	Cont	55268.3	32598	1.4938e+06	241298	761865	256071	1.09877e+06	71945.4	22156.3	197043	19703.9	40512.2	13867.1	90465.5	156276	932791	904221	76269.4	277630	2.04207e+07	6.8977e+06	146978	46427.4	15966.6	178899	2.01068e+07	1.05153e+06	1.30861e+07	959896	26239.6	42552.7	2.50576e+06	2.46544e+06	1.91525e+07	497299	168790	201809	2.47406e+06	1.02427e+06	233349	23475	33734.6	117108	1.01928e+06	45167.2	116280
	#5412	Female	Cont	49332.8	39903.7	1.5098e+06	229033	783850	290983	1.16606e+06	60229	27720.9	215620	18011.5	51844.6	11936.7	90795.2	150547	1.07626e+06	842002	83850.8	278471	1.9388e+07	7.10016e+06	156522	45079.9	18522.5	203272	2.15571e+07	884220	1.21017e+07	1.02356e+06	26371.7	35618.3	2.81088e+06	2.58034e+06	2.12231e+07	553710	181516	230443	2.72314e+06	1.05507e+06	248554	20495.4	40768.6	108061	1.10496e+06	47000.8	111012
	#4632	Female	Cont	46505	32990.1	819134	166817	694348	243592	932389	60556.2	18213.6	154007	19916	49697.3	10981.7	86582.4	138911	998677	773967	76626	260615	1.92577e+07	6.79283e+06	135593	42731.6	17571.9	176873	2.07832e+07	1.01196e+06	1.1898e+07	973246	27194.1	35764.6	2.99012e+06	2.71648e+06	2.10191e+07	479571	153062	236258	2.95733e+06	1.06769e+06	219181	21472.8	39965.8	110888	1.05588e+06	49007.5	106904
	#6332	Female	Cont	19122.8	9646.4	356799	87143	376826	156167	813049	28591.1	14919.8	68651.3	13672.8	25709	9681.05	35528.6	70914.3	469623	534622	45147.7	144900	1.05043e+07	3.46586e+06	65262.1	28156.9	9783.85	108531	1.37939e+07	464414	5.78573e+06	460154	15095.6	25517.8	1.30697e+06	1.84408e+06	1.31028e+07	180269	102652	155072	1.13825e+06	601385	109250	15683.3	27900.2	65477	491677	30549.4	51273.2
	#4662	Female	Cont	60486.2	34840.8	1.27925e+06	238176	776729	281384	1.10967e+06	68653.8	22126.6	221981	20718	53991.7	12642.4	108218	165193	1.20307e+06	979564	87830.4	287577	2.17178e+07	8.04472e+06	178055	57040.8	18379.6	198520	2.27713e+07	1.12942e+06	1.45135e+07	1.28043e+06	32687.9	33850.3	3.45859e+06	2.68529e+06	2.41376e+07	655483	179528	283584	3.95607e+06	1.0184e+06	247438	30297.7	38729.4	127765	1.37974e+06	59351.4	130664
	#6372	Female	Cont	27076.1	21838.7	770509	101725	403148	155357	983365	25293.5	15664.1	94140.5	14265.8	23762.2	7779.02	53731	82267.1	628156	710974	49689	170612	1.27617e+07	4.49062e+06	99852.8	26019.6	11076.6	130073	1.71528e+07	625815	7.56474e+06	672748	12934.5	23643.8	2.14002e+06	2.3967e+06	1.68565e+07	267520	121015	205982	1.84606e+06	853968	172551	15196.9	39793.6	82272.7	759430	39137.7	88820.3
	#6022	Female	Cont	46890.6	43789.9	1.42828e+06	239259	787587	287928	1.06118e+06	76817.9	24142.2	183990	19788.9	44683.9	12431	79844.5	123461	1.22405e+06	735291	69134.8	274266	1.9954e+07	8.00957e+06	125702	50857.6	13932.2	218077	1.9998e+07	1.01701e+06	1.33216e+07	1.1173e+06	20582	34602.2	2.41494e+06	2.26927e+06	1.86464e+07	580582	164684	205032	2.49708e+06	923229	215345	20192.8	37010.1	108514	1.11132e+06	49087.8	99268.6
	#6402	Female	Cont	2796.91	23170.3	396861	49499.7	309725	90438.9	713244	29633.3	8002.59	131904	12026	23453.3	5378.3	36487.4	60979.7	520081	441507	42206.4	131177	1.01599e+07	3.66582e+06	75796.5	23526.1	9562.18	95663	1.29206e+07	360421	5.8328e+06	498033	11277.6	14852.7	1.33319e+06	1.48525e+06	1.23354e+07	297001	85045.2	145833	1.19098e+06	531314	112145	10362	22277.3	59451.5	494205	29395	57607.8
	#6312	Female	Cont	31097.4	33535	1.0997e+06	170530	542131	237523	827078	40936.2	22733.8	131985	18003.1	36000.9	11251.2	56983.2	87221.8	928760	643329	55930.7	183411	1.45038e+07	6.03509e+06	103458	42839	13187.6	150783	1.71728e+07	667582	9.21592e+06	821118	20935.8	25353.9	2.04758e+06	2.24453e+06	1.62276e+07	411900	118669	170938	1.85865e+06	819304	193545	18585.9	30157.3	83412.8	728223	43862.8	77421.6
	#4652	Female	Cont	35498.7	21469.6	1.1112e+06	163766	598290	195810	715351	45309	18587.5	98569.5	20019.4	36791.1	8004.11	73931.7	109844	666659	804910	56753.4	196860	1.93401e+07	5.54688e+06	129153	34835.8	10759.5	111942	1.81484e+07	896099	1.00197e+07	686645	18953.3	26645.8	2.33547e+06	1.95494e+06	1.66859e+07	271175	108072	172101	2.21665e+06	750340	173690	17836.6	26061.7	102841	963039	47464.6	91530.7
			avg	39670.4	31037.9	1.04884e+06	174860	619297	228428	952831	52231	20347.3	153129	17875.8	39722.2	10520.1	71775.4	117422	891582	745654	65925.8	228116	1.70723e+07	6.16299e+06	122746	39940.1	14031.4	164077	1.87129e+07	830097	1.04878e+07	870504	21702.4	30754.4	2.36984e+06	2.31051e+06	1.81458e+07	435201	142221	205071	2.30118e+06	889128	196213	19385.2	34694.4	97893.8	923683	44412.6	94561.6
	#6371	Male	Cont	45040.2	35117.6	1.27037e+06	172238	620887	279183	1.25188e+06	54391.7	24062.4	156095	19094.7	63691.6	13350	90324.6	131686	1.06443e+06	1.03565e+06	87784.8	236181	1.69142e+07	7.38724e+06	149868	35503.7	15406.2	212398	2.30204e+07	764686	1.04349e+07	1.08439e+06	17185.9	40986.7	3.78669e+06	3.38108e+06	2.23415e+07	502172	185521	290096	2.59959e+06	1.05721e+06	255931	17263.9	54790.5	124077	1.68346e+06	69161.3	132742
	#6311	Male	Cont	73649.1	51510.6	1.67039e+06	286825	818880	339398	1.60957e+06	85178.9	30811.9	212376	25991.4	45441.1	18102.9	118846	202781	1.49688e+06	1.07959e+06	106889	358843	2.22686e+07	9.58077e+06	178713	63247.2	15189.8	275610	2.37529e+07	1.26981e+06	1.42965e+07	1.3403e+06	27522.4	41199.1	3.46418e+06	3.28231e+06	2.25456e+07	725958	214772	277135	2.63533e+06	1.18457e+06	296256	22165.2	54172.6	139399	1.71308e+06	74183.8	129959
	#4631	Male	Cont	63528.3	45146.5	1.48702e+06	244102	788352	286671	927597	62645.2	28495.6	148070	19571.3	47343.1	17449.3	108232	132341	1.34837e+06	966531	80628.2	248867	2.00456e+07	8.37349e+06	159110	44834	16376.6	251922	2.14566e+07	806647	1.24955e+07	974173	20320.4	37647.6	2.67231e+06	2.45868e+06	1.84627e+07	857121	176026	177336	2.18329e+06	952265	264924	22711.2	39516.3	115180	1.45362e+06	52880.4	114762
	#6401	Male	Cont	34138	29417.1	1.05971e+06	154565	448963	211296	1.07852e+06	32632.1	20989.3	134107	11410.4	36499.7	9528.16	71839.9	106975	816651	862676	65553.8	214353	1.51938e+07	5.82326e+06	110731	32272.7	14694	170393	1.91693e+07	754650	9.23476e+06	836949	15818.8	28609.2	2.84029e+06	2.88057e+06	1.8944e+07	364981	153341	239239	2.09992e+06	1.00586e+06	217473	21339.1	39583.4	104925	1.2063e+06	58454.6	115865
	#6331	Male	Cont	44367	35063.2	1.21612e+06	175442	667551	263156	814883	67641.1	21036.3	134880	16352.5	37059.5	14572.1	78236.4	159291	1.00966e+06	752360	87411.5	305176	1.85959e+07	6.67074e+06	134559	40505.1	14526.5	210202	2.06993e+07	1.08734e+06	1.10241e+07	881452	23734.6	37237.4	2.58547e+06	2.96401e+06	1.94261e+07	453795	176946	250182	1.90171e+06	1.0078e+06	225108	22854	50508.3	106399	1.19224e+06	52733.1	97439.4
	#5431	Male	Cont	48188.7	40732.2	1.2371e+06	185244	627270	270451	907108	59061	26568	136330	17719.5	46711.4	12133.7	76266.2	121733	1.07738e+06	773079	81008	228733	1.6226e+07	6.43426e+06	126008	39038.5	13496.1	185885	2.07709e+07	771707	9.99974e+06	843742	21285.3	33076.4	2.79603e+06	2.63065e+06	1.91442e+07	568265	157143	225379	2.09023e+06	908113	202095	24683.1	46914.2	110604	1.19058e+06	61186.5	90456.1
	#6341	Male	Cont	46141.9	31069.8	1.22643e+06	178961	679625	235707	802759	68304.6	24077.3	133172	17206.8	35811.1	12885.7	90589.8	152689	876512	986681	76879	274612	2.12823e+07	6.8603e+06	140414	33081.9	12608.3	163968	2.03344e+07	1.17312e+06	1.24063e+07	875863	18512.9	32365.4	2.60495e+06	2.6795e+06	1.92207e+07	467996	163465	199041	2.10776e+06	1.07362e+06	250693	17293	33771.3	111044	1.29214e+06	66080.8	114948
	#4701	Male	Cont	44386.7	28353.4	1.27422e+06	186714	655218	227311	899599	52175.1	19614.4	153331	19185.5	43609.4	10788.1	80738	117418	709717	843451	69178.1	216526	1.85466e+07	5.76638e+06	133417	36554.7	13630.1	144838	2.02737e+07	890712	1.09274e+07	820207	20235.9	31312.4	2.74644e+06	2.44763e+06	1.92719e+07	414301	154821	183889	2.20715e+06	956981	223977	19006.4	31271.2	102272	1.17409e+06	52246	107752
	#6081	Male	Cont	48434	28982.8	1.43017e+06	225264	778557	260253	901697	69658.9	26081.2	140948	23624.1	33801.9	11927	91226.1	141384	1.04201e+06	837560	79960.8	251278	2.00487e+07	7.41207e+06	151319	41459.4	12244.9	186940	2.04206e+07	922990	1.11937e+07	879232	24207.2	33920	2.28493e+06	2.44826e+06	1.73098e+07	530656	145715	147369	1.63482e+06	931907	211743	18399.5	30434.5	105879	1.14872e+06	54816.7	92705.1
	#4661	Male	Cont	45317.6	41510.8	1.01207e+06	263080	708913	278908	949419	83099.9	30123.2	171363	21345.3	52954.7	17086.3	106817	146237	1.24336e+06	966735	83602.3	249690	2.12856e+07	8.06719e+06	162608	51751.5	14209.1	203210	2.1581e+07	1.04016e+06	1.29299e+07	984211	23020.5	36412.7	3.14387e+06	2.53012e+06	1.96647e+07	719886	159786	196206	2.64968e+06	948235	286469	23715.7	35913.1	113936	1.55117e+06	61702.2	114266
	#5421	Male	Cont	19464.1	29245.4	960263	140133	557549	207883	621652	43873	21684.4	103272	16131.4	36710.1	11075.6	86470.2	119899	1.08783e+06	799886	77520.7	231502	1.73723e+07	6.53794e+06	131606	38308.1	12559.7	202001	2.06505e+07	789544	1.06503e+07	891529	16035.7	34384.8	2.46815e+06	2.37661e+06	1.89585e+07	495148	138195	174517	1.98273e+06	916059	217748	16243.6	43264.6	92327.5	1.11388e+06	50248.1	91793.2
			avg	46605	36013.6	1.25853e+06	201143	668342	260020	978607	61696.5	24867.6	147631	18875.7	43603.1	13536.3	90871.5	139312	1.07025e+06	900381	81492.4	255978	1.88891e+07	7.17397e+06	143487	41505.2	14085.6	200670	2.11027e+07	933759	1.14176e+07	946550	20716.3	35195.6	2.85394e+06	2.73449e+06	1.95718e+07	554571	165976	214581	2.1902e+06	994784	241129	20515.9	41830.9	111458	1.33812e+06	59426.7	109335
			t-test	0.331582	0.237791	0.148558	0.310505	0.454371	0.206941	0.784776	0.216052	0.0519607	0.76009	0.514234	0.38995	0.0175051	0.0330786	0.126529	0.114574	0.015149	0.0165475	0.241127	0.225921	0.114195	0.0928626	0.71406	0.961205	0.0590321	0.0329896	0.290902	0.371127	0.417938	0.675148	0.121016	0.0558496	0.0162437	0.236083	0.0865899	0.0733477	0.617238	0.674764	0.118652	0.0200107	0.53048	0.0506156	0.0890765	0.000919056	0.000368924	0.102556
[truncated: 93 more columns]

## Sheet: Controls 52w
Lipidomics
Compound Name				LPC(14:0) ['Mneutral']	LPC(16:1) ['Mneutral']	LPC(16:0) ['Mneutral']	LPC(18:3) ['Mneutral']	LPC(18:2) ['Mneutral']	LPC(18:1) ['Mneutral']	LPC(18:0) ['Mneutral']	LPC(20:5) ['Mneutral']	LPC(20:4) ['Mneutral']	LPC(20:3) ['Mneutral']	LPC(20:0) ['Mneutral']	LPC(22:6) ['Mneutral']	PC(30:1) ['Mneutral']	PC(30:0) ['Mneutral']	PC(32:2) ['Mneutral']	PC(32:1) ['Mneutral']	PC(32:0) ['Mneutral']	PC(34:4) ['Mneutral']	PC(34:3) ['Mneutral']	PC(34:2) ['Mneutral']	PC(34:1) ['Mneutral']	PC(34:0) ['Mneutral']	PC(35:1) ['Mneutral']	PC(36:6) ['Mneutral']	PC(36:5) ['Mneutral']	PC(36:4) ['Mneutral']	PC(36:3) ['Mneutral']	PC(36:2) ['Mneutral']	PC(36:1) ['Mneutral']	PC(37:2) ['Mneutral']	PC(38:7) ['Mneutral']	PC(38:6) ['Mneutral']	PC(38:5) ['Mneutral']	PC(38:4) ['Mneutral']	PC(38:3) ['Mneutral']	PC(40:8) ['Mneutral']	PC(40:7) ['Mneutral']	PC(40:6) ['Mneutral']	PC(40:5) ['Mneutral']	PC(40:4) ['Mneutral']	SM(d18:1/14:0) ['Mneutral']	SM(d18:1/15:0) ['Mneutral']	SM(d18:1/16:1) ['Mneutral']	SM(d18:1/16:0) ['Mneutral']	SM(d18:0/16:0) ['Mneutral']	SM(d18:1/18:1) ['Mneutral']
Formula				C22 H46 N O7 P	C24 H48 N O7 P	C24 H50 N O7 P	C26 H48 N O7 P	C26 H50 N O7 P	C26 H52 N O7 P	C26 H54 N O7 P	C28 H48 N O7 P	C28 H50 N O7 P	C28 H52 N O7 P	C28 H58 N O7 P	C30 H50 N O7 P	C38 H74 N O8 P	C38 H76 N O8 P	C40 H76 N O8 P	C40 H78 N O8 P	C40 H80 N O8 P	C42 H76 N O8 P	C42 H78 N O8 P	C42 H80 N O8 P	C42 H82 N O8 P	C42 H84 N O8 P	C43 H84 N O8 P	C44 H76 N O8 P	C44 H78 N O8 P	C44 H80 N O8 P	C44 H82 N O8 P	C44 H84 N O8 P	C44 H86 N O8 P	C45 H86 N O8 P	C46 H78 N O8 P	C46 H80 N O8 P	C46 H82 N O8 P	C46 H84 N O8 P	C46 H86 N O8 P	C48 H80 N O8 P	C48 H82 N O8 P	C48 H84 N O8 P	C48 H86 N O8 P	C48 H88 N O8 P	C37 H75 N2 O6 P	C38 H77 N2 O6 P	C39 H77 N2 O6 P	C39 H79 N2 O6 P	C39 H81 N2 O6 P	C41 H81 N2 O6 P
Mass				467.305	493.318	495.333	517.315	519.332	521.348	523.364	541.315	543.331	545.346	551.396	567.332	703.517	705.533	729.534	731.547	733.561	753.531	755.546	757.562	759.578	761.59	773.607	777.53	779.546	781.562	783.577	785.593	787.609	799.623	803.547	805.562	807.577	809.593	811.608	829.561	831.576	833.593	835.608	837.624	674.537	688.548	700.549	702.568	704.582	728.582
Short name				14:0	16:1	16:0	18:3	18:2	18:1	18:0	20:5	20:4	20:3	20:0	22:6	30:1	30:0	32:2	32:1	32:0	34:4	34:3	34:2	34:1	34:0	35:1	36:6	36:5	36:4	36:3	36:2	36:1	37:2	38:7	38:6	38:5	38:4	38:3	40:8	40:7	40:6	40:5	40:4	d18:1/14:0	d18:1/15:0	d18:1/16:1	d18:1/16:0	d18:0/16:0	d18:1/18:1
	Rat ID	sex	Exposure
	#6374	Female	Cont	39141.5	55828.4	2.58812e+06	468465	988893	474257	5.97217e+06	120714	46994.5	1.00414e+06	23668.9	134330	8655.15	54678.1	85892.5	958103	1.03684e+06	58013.2	189131	1.60258e+07	6.4287e+06	349749	54643.6	15211.4	201145	2.74064e+07	722310	1.52673e+07	2.00496e+06	43858.9	40804.7	7.03564e+06	5.11863e+06	4.08932e+07	760407	334852	826153	1.05552e+07	1.49902e+06	379476	25246.5	54713.8	151063	1.64225e+06	57202.6	202752
	#6334	Female	Cont	68828.7	88828.3	2.91495e+06	558365	1.62479e+06	537257	3.34061e+06	254181	56927.2	902278	23101.1	201498	19506.4	167653	150820	2.10643e+06	1.71286e+06	101685	307554	2.24123e+07	8.85207e+06	462056	68449.9	23391.6	493961	2.82995e+07	1.01961e+06	2.15425e+07	2.44522e+06	39898.3	51731.8	7.10705e+06	3.27019e+06	3.76495e+07	1.53631e+06	353856	492546	1.26538e+07	1.37352e+06	475603	25751	49808.2	122711	1.0568e+06	48937.3	112678
	#6344	Female	Cont	961.239	72382.1	1.44891e+06	233187	1.30938e+06	293770	2.77197e+06	156604	26126.9	929082	25934	141214	16847.9	111642	98715	2.00415e+06	1.08819e+06	72132.6	221514	1.73435e+07	7.72413e+06	276226	57002.8	19026.1	316449	2.3827e+07	765304	1.57343e+07	1.66771e+06	28662.7	35234.2	4.53458e+06	2.8159e+06	3.11321e+07	1.0551e+06	238404	433591	8.39294e+06	1.16069e+06	333644	15995.9	46029.5	102336	909089	39133.7	97197.8
	#5434	Female	Cont	7722.46	45967.3	2.66652e+06	503927	1.25343e+06	255748	4.02535e+06	169477	20950.4	1.46945e+06	17784.6	231849	8495.52	38164.7	66212.6	682031	830091	48521.9	147451	1.48541e+07	5.19647e+06	283306	38612.5	14574.5	115988	2.3653e+07	547621	1.13724e+07	1.05617e+06	23441.1	27787.5	6.4146e+06	3.38925e+06	3.27277e+07	309740	243134	731276	8.80392e+06	929968	293533	17175.8	34144.9	110644	1.19168e+06	47432.6	129371
	#6024	Female	Cont	82184.1	84148.9	3.03374e+06	591267	1.5669e+06	584519	4.62568e+06	216520	57453.2	1.11532e+06	31728.8	187578	22208.1	96704.2	134367	1.57312e+06	1.05182e+06	89910.2	320312	1.98835e+07	8.04899e+06	307046	56334.2	22935.5	286572	2.50167e+07	1.21849e+06	1.57947e+07	1.91579e+06	46449.3	48324.2	6.29123e+06	3.99634e+06	3.3445e+07	838110	351726	731016	9.74607e+06	1.25508e+06	301781	22802.9	61777.3	105734	1.053e+06	36641.6	91455.1
	#6084	Female	Cont	66109.3	79550.3	1.79806e+06	320533	1.24803e+06	462505	2.39772e+06	153149	37939.2	337116	20848.7	164311	16787.9	91339	106773	1.96245e+06	845577	75335.6	239905	1.58636e+07	8.18168e+06	278812	68931.8	16970.5	348967	2.33374e+07	801253	1.31607e+07	1.67524e+06	35346.4	43960	4.68272e+06	3.3117e+06	3.01406e+07	644764	236171	513859	7.36533e+06	920779	312777	20266.8	49125.7	84804	799843	39815.5	69836.4
	#6404	Female	Cont	73226.8	90264.1	2.19501e+06	408862	1.27416e+06	503202	2.31715e+06	166975	45482.8	495154	24154.3	130757	23092.8	118828	128998	2.31848e+06	1.02908e+06	89450.3	287069	1.84422e+07	8.94181e+06	311500	66891.9	20203.2	439966	2.47227e+07	979800	1.73447e+07	2.30603e+06	42913.4	50337.1	4.85751e+06	3.48972e+06	3.18796e+07	1.47834e+06	253469	476883	8.03397e+06	1.34194e+06	348232	18600.9	55340.3	110407	1.04816e+06	42049	96726.4
	#4664	Female	Cont	76975.6	88553.8	1.73579e+06	447374	1.4605e+06	543703	2.75907e+06	207530	50734.7	686971	21594.4	180574	18724.8	122914	135127	1.91739e+06	1.24497e+06	95145.2	284337	1.79116e+07	8.68755e+06	398675	66943	19479.7	341210	2.65469e+07	899014	1.63641e+07	2.04985e+06	38712.1	50860.2	6.21072e+06	3.89447e+06	3.52681e+07	1.1639e+06	352439	623886	9.69179e+06	1.05858e+06	351046	25274.1	61996.8	112273	1.02305e+06	39626.6	111058
	#6314	Female	Cont	56375.9	49506.6	2.20736e+06	402478	1.02627e+06	405817	3.77391e+06	137176	38160	601562	16684.9	189402	8578.01	109460	79130	996373	2.13934e+06	67621.7	157969	1.43101e+07	5.72668e+06	348904	42475.5	20020.4	200651	2.52226e+07	527613	1.21362e+07	1.26011e+06	24795.5	39029.6	6.92319e+06	3.6703e+06	3.42012e+07	533296	289848	717787	9.4504e+06	996613	355100	20922.2	54656	114163	1.26009e+06	48487.4	119323
	#5424	Female	Cont	50885.1	43740.9	1.17057e+06	255041	975604	374204	2.06516e+06	107750	30029.6	425398	10306.5	133742	9480.35	43451.8	79587.9	753737	649701	52268.3	156901	1.40196e+07	4.98592e+06	235400	35691	15629.5	137999	2.2456e+07	623117	1.12447e+07	1.11002e+06	30610.3	29174.8	4.9283e+06	3.42505e+06	3.17654e+07	395611	228858	658074	7.20212e+06	939438	215281	15482.7	35227	89012	831854	36760	95814.6
	#4634	Female	Cont	39420.6	59257	2.06794e+06	352628	1.06243e+06	366473	2.40145e+06	110683	33041	479172	20088.5	119776	14377.2	87646.8	97594.7	1.52643e+06	1.09392e+06	58715	192403	1.65564e+07	6.45364e+06	248375	47579.2	19465.8	273488	2.25287e+07	684288	1.42433e+07	1.30724e+06	29762.6	39481	4.60584e+06	2.73525e+06	2.93288e+07	925355	232344	435727	7.56304e+06	1.08155e+06	307122	18457.7	35659.6	97815	813225	46925.4	84318.5
	#5414	Female	Cont	71049.9	79009.1	2.03678e+06	323745	1.33809e+06	476816	2.94958e+06	166022	35141.3	462644	19592	158049	12117.9	92456.9	111218	1.88547e+06	967831	76537.5	275074	1.75021e+07	7.32571e+06	257725	49590.1	17041.3	360475	2.29709e+07	901872	1.64419e+07	1.63103e+06	39634.4	45459.9	4.67572e+06	3.32505e+06	3.05327e+07	1.08685e+06	227484	485911	7.36939e+06	1.3095e+06	281711	23278.4	46170.7	91566.5	792651	37493	86999.2
			avg	52740.1	69753.1	2.15531e+06	405489	1.26071e+06	439856	3.28332e+06	163898	39915.1	742358	21290.5	164423	14906	94578.3	106203	1.55701e+06	1.14085e+06	73778.1	231635	1.70937e+07	7.21278e+06	313148	54428.8	18662.5	293073	2.46657e+07	807524	1.50539e+07	1.70245e+06	35340.4	41848.7	5.68893e+06	3.53682e+06	3.3247e+07	893980	278549	593892	8.90233e+06	1.15556e+06	329609	20771.2	48720.8	107711	1.03514e+06	43375.4	108128
	#6023	Male	Cont	65687	194804	2.56513e+06	522281	1.0847e+06	607043	791206	130243	56602.9	177032	20262	89584.9	30384	118710	152804	3.61531e+06	990659	101376	290434	1.56545e+07	1.02775e+07	192389	46772.8	13793.3	413411	2.31966e+07	884833	7.39604e+06	936393	29245.5	41899.2	3.05718e+06	4.10881e+06	1.72368e+07	363176	252702	355751	1.63497e+06	711654	120377	28066	90286.5	95498.9	1.56959e+06	50541	58400.3
	#5423	Male	Cont	76727.2	132119	2.84397e+06	587272	991442	557335	1.05324e+06	124418	54767.9	182376	19638.8	84898.1	25842.8	91655.5	196464	2.30762e+06	1.17822e+06	132571	405010	1.75153e+07	8.59089e+06	214076	45963.2	20590	435770	2.55133e+07	1.37214e+06	8.3006e+06	825153	38416	60097.5	4.37403e+06	6.06912e+06	2.07297e+07	311890	271906	582990	2.0172e+06	904498	117595	27053.3	119217	108946	1.69629e+06	51612.3	55677.2
	#6373	Male	Cont	81675.1	155432	2.1545e+06	644814	1.52837e+06	613687	1.19688e+06	215377	56128.8	203091	24808.8	124387	32356.9	138791	213008	3.14216e+06	1.59742e+06	127552	386894	2.08874e+07	1.05293e+07	228630	45357	17863.6	409985	2.58331e+07	1.20441e+06	9.39689e+06	877322	41981	54590.1	4.31551e+06	4.26341e+06	1.94303e+07	352049	281828	397051	2.18689e+06	801274	113867	35748	101914	119291	2.05104e+06	64045.4	68287.5
	#6403	Male	Cont	95506.7	165074	2.21955e+06	635840	1.23049e+06	604604	1.18451e+06	146593	60882.6	195270	24251.8	98956.1	34380.5	129099	192027	3.19566e+06	1.3834e+06	123250	356051	1.9132e+07	1.01357e+07	214980	50292.5	22168.1	425171	2.53879e+07	1.18169e+06	8.52856e+06	805159	35817.7	60174.6	4.42984e+06	4.82389e+06	1.81893e+07	341485	280843	479749	1.99032e+06	750557	96103.3	30356.7	107932	129988	2.15334e+06	65629.6	58891.2
	#5433	Male	Cont	32540	70616.2	1.94774e+06	353619	695676	375350	834888	57115.5	33541.9	255829	14963.1	49716.2	10832.4	47137.1	112223	1.19538e+06	621480	88203.9	221139	1.22328e+07	4.83535e+06	104885	30202.4	13015.5	246304	2.06978e+07	843091	6.34646e+06	482749	22772.9	33592.7	2.85124e+06	4.7517e+06	1.72233e+07	148273	171238	407997	1.33376e+06	647582	71529.7	25824.2	75765.8	81387.8	1.21563e+06	52766.2	44403.1
	#4653	Male	Cont	70796.8	88650.7	2.29453e+06	434267	781070	500236	841753	83999.3	46475.5	160929	18752.6	82041.1	15046.8	75841.7	159079	1.46691e+06	1.21731e+06	132832	356573	1.51174e+07	7.2828e+06	199280	46480	16441.2	400042	2.6417e+07	1.17646e+06	6.77065e+06	758691	35071.1	58028.7	5.14605e+06	7.46188e+06	2.20022e+07	193543	296412	768134	2.03423e+06	968106	108548	22522.3	133150	105740	1.78283e+06	55869.7	58194.1
	#5413	Male	Cont	61877.3	124414	2.39775e+06	459691	959261	518966	1.47195e+06	97591.6	46311.6	200397	18546	78789.3	29800.4	101301	160973	2.50479e+06	972853	112394	306335	1.64143e+07	8.31284e+06	193882	39418.8	18623.8	360686	2.3321e+07	1.09203e+06	9.0113e+06	905669	34639.5	42254.7	3.5646e+06	4.53287e+06	2.03671e+07	382386	228636	414626	2.07452e+06	811516	82548.3	26682.5	86451	109607	1.68119e+06	49796.7	51891.5
	#6313	Male	Cont	54076.6	123937	2.36313e+06	434521	738544	526079	1.09193e+06	90312.3	47743.4	193889	17149.3	77918.5	23707.5	95002.6	149913	2.01275e+06	1.05058e+06	121080	299938	1.33064e+07	7.36013e+06	178543	44083.7	21718.1	423357	2.4358e+07	1.05307e+06	7.68115e+06	934251	35174	59819.8	4.43518e+06	6.45483e+06	2.21068e+07	416315	282922	710518	2.30845e+06	918510	108439	29143.6	134233	103407	1.60191e+06	51977.5	54427.3
	#4663	Male	Cont	56569.5	79345.9	1.33418e+06	346508	855909	401526	814120	99505.8	33991.1	123768	15805.4	80285.7	19537.6	61166.9	132464	1.42987e+06	927467	92592.2	256759	1.45643e+07	5.83525e+06	134397	29837.6	18100	276704	2.23698e+07	886465	6.89593e+06	554081	27143.6	40136.2	3.61546e+06	4.94725e+06	1.88052e+07	259386	203408	474525	1.70596e+06	748494	82019.3	23014.7	88152.3	91772.8	1.33291e+06	55082.9	42907.5
	#4703	Male	Cont	50387.4	57392.3	2.2829e+06	400707	646441	383183	977673	53057.6	39671	174446	17479.4	49944	13552.4	58148	119161	983106	974779	97004.5	241079	1.48701e+07	5.25903e+06	145916	34427.2	16610.8	285744	2.41097e+07	1.0374e+06	6.88443e+06	568025	30584.6	41243.9	4.1215e+06	5.87415e+06	2.09129e+07	213859	224304	586117	1.8456e+06	857763	68116.1	21792.6	98214.3	108036	1.63125e+06	57502.1	60106.3
	#6333	Male	Cont	55456.1	81922.2	2.16049e+06	368039	730391	428365	927368	66800.8	39060.4	146713	19211.6	52221.2	17677	64057.8	145638	1.49243e+06	746820	107750	310637	1.55696e+07	6.55917e+06	148880	36926	16639.8	337073	2.36656e+07	1.21923e+06	7.9162e+06	682893	40127.8	44056.3	3.73499e+06	5.92164e+06	2.02663e+07	297772	226225	553044	1.77813e+06	813947	96409	27509.3	104858	99033.6	1.56641e+06	51676.4	48960.2
	#4633	Male	Cont	47203.9	83222.8	2.6526e+06	493108	969771	484129	1.25245e+06	121421	46198.3	242387	16769.2	98568.5	13282.1	74170.1	141151	1.51863e+06	988876	93034.3	288435	1.57308e+07	6.38417e+06	179141	27678.5	18064.2	279408	2.27302e+07	946243	6.08437e+06	501574	33826.6	40536.1	3.68492e+06	4.89294e+06	1.69674e+07	155939	223800	493985	1.59464e+06	727017	104413	18558.4	83839.2	85927.6	1.47661e+06	51501	45797.2
			avg	62375.3	113077	2.26804e+06	473389	934339	500042	1.0365e+06	107203	46781.3	188010	18969.8	80609.2	22200	87923.4	156242	2.07205e+06	1.05416e+06	110803	309940	1.59162e+07	7.61351e+06	177916	39786.6	17802.4	357805	2.39667e+07	1.07476e+06	7.60105e+06	735997	33733.4	48035.8	3.94421e+06	5.34187e+06	1.95198e+07	286339	245352	518707	1.87539e+06	805076	97497.1	26356	102001	103220	1.64658e+06	54833.4	53995.3
			t-test	0.300639	0.00386705	0.575518	0.14312	0.00279927	0.134717	1.03159e-06	0.00513146	0.122828	1.34389e-05	0.20001	3.84603e-07	0.0180238	0.628958	0.000315851	0.101401	0.542373	2.25583e-05	0.00405596	0.240863	0.573193	3.57132e-06	0.00167545	0.464497	0.10931	0.349052	0.00188643	2.87769e-08	6.97946e-07	0.562963	0.104479	7.22629e-05	2.67115e-05	2.00305e-11	3.05531e-05	0.097167	0.176228	6.3393e-13	1.37764e-05	2.46341e-11	0.00313221	1.53825e-08	0.494277	6.71403e-06	8.08554e-05	2.08189e-05
[truncated: 93 more columns]

## Sheet: Males 52w
Lipidomics
Compound Name				LPC(14:0) ['Mneutral']	LPC(16:1) ['Mneutral']	LPC(16:0) ['Mneutral']	LPC(18:3) ['Mneutral']	LPC(18:2) ['Mneutral']	LPC(18:1) ['Mneutral']	LPC(18:0) ['Mneutral']	LPC(20:5) ['Mneutral']	LPC(20:4) ['Mneutral']	LPC(20:3) ['Mneutral']	LPC(20:0) ['Mneutral']	LPC(22:6) ['Mneutral']	PC(30:1) ['Mneutral']	PC(30:0) ['Mneutral']	PC(32:2) ['Mneutral']	PC(32:1) ['Mneutral']	PC(32:0) ['Mneutral']	PC(34:4) ['Mneutral']	PC(34:3) ['Mneutral']	PC(34:2) ['Mneutral']	PC(34:1) ['Mneutral']	PC(34:0) ['Mneutral']	PC(35:1) ['Mneutral']	PC(36:6) ['Mneutral']	PC(36:5) ['Mneutral']	PC(36:4) ['Mneutral']	PC(36:3) ['Mneutral']	PC(36:2) ['Mneutral']	PC(36:1) ['Mneutral']	PC(37:2) ['Mneutral']	PC(38:7) ['Mneutral']	PC(38:6) ['Mneutral']	PC(38:5) ['Mneutral']	PC(38:4) ['Mneutral']	PC(38:3) ['Mneutral']	PC(40:8) ['Mneutral']	PC(40:7) ['Mneutral']	PC(40:6) ['Mneutral']	PC(40:5) ['Mneutral']	PC(40:4) ['Mneutral']	SM(d18:1/14:0) ['Mneutral']	SM(d18:1/15:0) ['Mneutral']	SM(d18:1/16:1) ['Mneutral']	SM(d18:1/16:0) ['Mneutral']	SM(d18:0/16:0) ['Mneutral']	SM(d18:1/18:1) ['Mneutral']
Formula				C22 H46 N O7 P	C24 H48 N O7 P	C24 H50 N O7 P	C26 H48 N O7 P	C26 H50 N O7 P	C26 H52 N O7 P	C26 H54 N O7 P	C28 H48 N O7 P	C28 H50 N O7 P	C28 H52 N O7 P	C28 H58 N O7 P	C30 H50 N O7 P	C38 H74 N O8 P	C38 H76 N O8 P	C40 H76 N O8 P	C40 H78 N O8 P	C40 H80 N O8 P	C42 H76 N O8 P	C42 H78 N O8 P	C42 H80 N O8 P	C42 H82 N O8 P	C42 H84 N O8 P	C43 H84 N O8 P	C44 H76 N O8 P	C44 H78 N O8 P	C44 H80 N O8 P	C44 H82 N O8 P	C44 H84 N O8 P	C44 H86 N O8 P	C45 H86 N O8 P	C46 H78 N O8 P	C46 H80 N O8 P	C46 H82 N O8 P	C46 H84 N O8 P	C46 H86 N O8 P	C48 H80 N O8 P	C48 H82 N O8 P	C48 H84 N O8 P	C48 H86 N O8 P	C48 H88 N O8 P	C37 H75 N2 O6 P	C38 H77 N2 O6 P	C39 H77 N2 O6 P	C39 H79 N2 O6 P	C39 H81 N2 O6 P	C41 H81 N2 O6 P
Mass				467.305	493.318	495.333	517.315	519.332	521.348	523.364	541.315	543.331	545.346	551.396	567.332	703.517	705.533	729.534	731.547	733.561	753.531	755.546	757.562	759.578	761.59	773.607	777.53	779.546	781.562	783.577	785.593	787.609	799.623	803.547	805.562	807.577	809.593	811.608	829.561	831.576	833.593	835.608	837.624	674.537	688.548	700.549	702.568	704.582	728.582
Short name				14:0	16:1	16:0	18:3	18:2	18:1	18:0	20:5	20:4	20:3	20:0	22:6	30:1	30:0	32:2	32:1	32:0	34:4	34:3	34:2	34:1	34:0	35:1	36:6	36:5	36:4	36:3	36:2	36:1	37:2	38:7	38:6	38:5	38:4	38:3	40:8	40:7	40:6	40:5	40:4	d18:1/14:0	d18:1/15:0	d18:1/16:1	d18:1/16:0	d18:0/16:0	d18:1/18:1
	Rat ID	sex	Exposure
	#6023	Male	Cont	65687	194804	2.56513e+06	522281	1.0847e+06	607043	791206	130243	56602.9	177032	20262	89584.9	30384	118710	152804	3.61531e+06	990659	101376	290434	1.56545e+07	1.02775e+07	192389	46772.8	13793.3	413411	2.31966e+07	884833	7.39604e+06	936393	29245.5	41899.2	3.05718e+06	4.10881e+06	1.72368e+07	363176	252702	355751	1.63497e+06	711654	120377	28066	90286.5	95498.9	1.56959e+06	50541	58400.3
	#5423	Male	Cont	76727.2	132119	2.84397e+06	587272	991442	557335	1.05324e+06	124418	54767.9	182376	19638.8	84898.1	25842.8	91655.5	196464	2.30762e+06	1.17822e+06	132571	405010	1.75153e+07	8.59089e+06	214076	45963.2	20590	435770	2.55133e+07	1.37214e+06	8.3006e+06	825153	38416	60097.5	4.37403e+06	6.06912e+06	2.07297e+07	311890	271906	582990	2.0172e+06	904498	117595	27053.3	119217	108946	1.69629e+06	51612.3	55677.2
	#6373	Male	Cont	81675.1	155432	2.1545e+06	644814	1.52837e+06	613687	1.19688e+06	215377	56128.8	203091	24808.8	124387	32356.9	138791	213008	3.14216e+06	1.59742e+06	127552	386894	2.08874e+07	1.05293e+07	228630	45357	17863.6	409985	2.58331e+07	1.20441e+06	9.39689e+06	877322	41981	54590.1	4.31551e+06	4.26341e+06	1.94303e+07	352049	281828	397051	2.18689e+06	801274	113867	35748	101914	119291	2.05104e+06	64045.4	68287.5
	#6403	Male	Cont	95506.7	165074	2.21955e+06	635840	1.23049e+06	604604	1.18451e+06	146593	60882.6	195270	24251.8	98956.1	34380.5	129099	192027	3.19566e+06	1.3834e+06	123250	356051	1.9132e+07	1.01357e+07	214980	50292.5	22168.1	425171	2.53879e+07	1.18169e+06	8.52856e+06	805159	35817.7	60174.6	4.42984e+06	4.82389e+06	1.81893e+07	341485	280843	479749	1.99032e+06	750557	96103.3	30356.7	107932	129988	2.15334e+06	65629.6	58891.2
	#5433	Male	Cont	32540	70616.2	1.94774e+06	353619	695676	375350	834888	57115.5	33541.9	255829	14963.1	49716.2	10832.4	47137.1	112223	1.19538e+06	621480	88203.9	221139	1.22328e+07	4.83535e+06	104885	30202.4	13015.5	246304	2.06978e+07	843091	6.34646e+06	482749	22772.9	33592.7	2.85124e+06	4.7517e+06	1.72233e+07	148273	171238	407997	1.33376e+06	647582	71529.7	25824.2	75765.8	81387.8	1.21563e+06	52766.2	44403.1
	#4653	Male	Cont	70796.8	88650.7	2.29453e+06	434267	781070	500236	841753	83999.3	46475.5	160929	18752.6	82041.1	15046.8	75841.7	159079	1.46691e+06	1.21731e+06	132832	356573	1.51174e+07	7.2828e+06	199280	46480	16441.2	400042	2.6417e+07	1.17646e+06	6.77065e+06	758691	35071.1	58028.7	5.14605e+06	7.46188e+06	2.20022e+07	193543	296412	768134	2.03423e+06	968106	108548	22522.3	133150	105740	1.78283e+06	55869.7	58194.1
	#5413	Male	Cont	61877.3	124414	2.39775e+06	459691	959261	518966	1.47195e+06	97591.6	46311.6	200397	18546	78789.3	29800.4	101301	160973	2.50479e+06	972853	112394	306335	1.64143e+07	8.31284e+06	193882	39418.8	18623.8	360686	2.3321e+07	1.09203e+06	9.0113e+06	905669	34639.5	42254.7	3.5646e+06	4.53287e+06	2.03671e+07	382386	228636	414626	2.07452e+06	811516	82548.3	26682.5	86451	109607	1.68119e+06	49796.7	51891.5
	#6313	Male	Cont	54076.6	123937	2.36313e+06	434521	738544	526079	1.09193e+06	90312.3	47743.4	193889	17149.3	77918.5	23707.5	95002.6	149913	2.01275e+06	1.05058e+06	121080	299938	1.33064e+07	7.36013e+06	178543	44083.7	21718.1	423357	2.4358e+07	1.05307e+06	7.68115e+06	934251	35174	59819.8	4.43518e+06	6.45483e+06	2.21068e+07	416315	282922	710518	2.30845e+06	918510	108439	29143.6	134233	103407	1.60191e+06	51977.5	54427.3
	#4663	Male	Cont	56569.5	79345.9	1.33418e+06	346508	855909	401526	814120	99505.8	33991.1	123768	15805.4	80285.7	19537.6	61166.9	132464	1.42987e+06	927467	92592.2	256759	1.45643e+07	5.83525e+06	134397	29837.6	18100	276704	2.23698e+07	886465	6.89593e+06	554081	27143.6	40136.2	3.61546e+06	4.94725e+06	1.88052e+07	259386	203408	474525	1.70596e+06	748494	82019.3	23014.7	88152.3	91772.8	1.33291e+06	55082.9	42907.5
	#4703	Male	Cont	50387.4	57392.3	2.2829e+06	400707	646441	383183	977673	53057.6	39671	174446	17479.4	49944	13552.4	58148	119161	983106	974779	97004.5	241079	1.48701e+07	5.25903e+06	145916	34427.2	16610.8	285744	2.41097e+07	1.0374e+06	6.88443e+06	568025	30584.6	41243.9	4.1215e+06	5.87415e+06	2.09129e+07	213859	224304	586117	1.8456e+06	857763	68116.1	21792.6	98214.3	108036	1.63125e+06	57502.1	60106.3
	#6333	Male	Cont	55456.1	81922.2	2.16049e+06	368039	730391	428365	927368	66800.8	39060.4	146713	19211.6	52221.2	17677	64057.8	145638	1.49243e+06	746820	107750	310637	1.55696e+07	6.55917e+06	148880	36926	16639.8	337073	2.36656e+07	1.21923e+06	7.9162e+06	682893	40127.8	44056.3	3.73499e+06	5.92164e+06	2.02663e+07	297772	226225	553044	1.77813e+06	813947	96409	27509.3	104858	99033.6	1.56641e+06	51676.4	48960.2
	#4633	Male	Cont	47203.9	83222.8	2.6526e+06	493108	969771	484129	1.25245e+06	121421	46198.3	242387	16769.2	98568.5	13282.1	74170.1	141151	1.51863e+06	988876	93034.3	288435	1.57308e+07	6.38417e+06	179141	27678.5	18064.2	279408	2.27302e+07	946243	6.08437e+06	501574	33826.6	40536.1	3.68492e+06	4.89294e+06	1.69674e+07	155939	223800	493985	1.59464e+06	727017	104413	18558.4	83839.2	85927.6	1.47661e+06	51501	45797.2
			avg	62375.3	113077	2.26804e+06	473389	934339	500042	1.0365e+06	107203	46781.3	188010	18969.8	80609.2	22200	87923.4	156242	2.07205e+06	1.05416e+06	110803	309940	1.59162e+07	7.61351e+06	177916	39786.6	17802.4	357805	2.39667e+07	1.07476e+06	7.60105e+06	735997	33733.4	48035.8	3.94421e+06	5.34187e+06	1.95198e+07	286339	245352	518707	1.87539e+06	805076	97497.1	26356	102001	103220	1.64658e+06	54833.4	53995.3
	#6063	Male	BPA0.5	38053.7	92333.6	1.97775e+06	343926	564636	399852	544044	53919.5	33575.6	127776	13806	42376.4	20653.5	84724.4	125638	1.82556e+06	963806	109815	266615	1.29593e+07	6.43434e+06	147539	37613.6	16464.7	395364	2.38775e+07	940559	6.0378e+06	637701	30707.2	51121.8	3.4356e+06	5.97108e+06	1.84746e+07	301268	215442	533431	1.4375e+06	795207	103486	23820.7	118745	102602	1.43745e+06	59374.1	46715.5
	#8423	Male	BPA0.5	50402.3	86314.9	1.99574e+06	386128	979741	469778	986940	109886	43422.3	144690	19257.1	99332.7	16688.7	65650.4	121509	1.51914e+06	874798	89135.8	260160	1.50772e+07	6.78044e+06	159921	32836.4	13153.3	253518	2.28218e+07	791378	5.51745e+06	596490	26367.8	34500.3	3.77587e+06	4.34402e+06	1.78312e+07	243651	221402	427838	1.70598e+06	708127	97170.6	26090.3	79913.5	100095	1.42508e+06	56472.7	46616.2
	#6043	Male	BPA0.5	46405.9	93056.2	1.49435e+06	406877	706487	437799	1.42654e+06	56304.4	35398.1	152732	20438.2	58716.2	19819	87555.2	141462	1.76402e+06	1.18228e+06	119371	265257	1.36678e+07	6.78103e+06	176152	36355.7	18406.6	363197	2.38347e+07	982544	6.84213e+06	704709	33519.5	49125.9	3.99763e+06	5.90882e+06	1.97332e+07	331495	250490	571846	1.88087e+06	852889	109815	24116.9	119597	102316	1.63855e+06	48374.2	53191.2
	#5503	Male	BPA0.5	54832.8	94761.6	2.1683e+06	422011	935614	407340	893191	91487.7	37743.3	143438	19758.8	59393.4	20830.9	94523.6	146368	1.92694e+06	1.16214e+06	89143.4	259842	1.74629e+07	7.02283e+06	172338	38229.4	14267.7	281745	2.25549e+07	898508	7.89011e+06	609718	32812.3	39222	3.60811e+06	3.85355e+06	1.75031e+07	194013	216073	381301	1.90864e+06	752758	97740.3	22478.6	70623.9	91512.8	1.54156e+06	56521.4	56424
	#8453	Male	BPA0.5	61621.7	110282	1.97629e+06	359796	762762	470268	891245	86098.4	41187.3	142672	17249.8	59692.3	29512.1	86148.2	168061	2.22709e+06	902315	115401	332662	1.54725e+07	7.68e+06	185332	40418.1	15156.6	380941	2.37969e+07	1.02118e+06	7.56362e+06	783263	35201.4	46296.2	3.81906e+06	5.18986e+06	1.9332e+07	339896	223496	483805	1.79837e+06	797574	101179	28446.5	104950	107366	1.60427e+06	54377.1	52600.5
	#6103	Male	BPA0.5	42732.2	71415.9	1.75149e+06	290483	637243	360352	792203	53019.9	34279.6	118617	15980.3	54483.7	20417.3	64951	129712	1.61351e+06	627526	99733.9	235431	1.27452e+07	5.64915e+06	141495	35966.6	17664.4	315624	2.12761e+07	809803	6.31185e+06	582703	22644.8	47797.3	3.23397e+06	4.90213e+06	1.73845e+07	299037	192761	454574	1.52107e+06	779833	99344.9	17449.3	89256	89122.5	1.22622e+06	39794.7	41683.2
	#5493	Male	BPA0.5	52988.3	87200.8	1.88647e+06	304467	958285	359395	775512	111919	30208.8	117139	18261.1	76785.7	19653.7	88975.7	141720	1.78193e+06	1.12474e+06	84764.4	245438	1.76247e+07	6.12031e+06	128534	33553	13737.6	247317	2.11103e+07	914057	8.12481e+06	545216	30644.4	38638.3	3.07863e+06	3.34338e+06	1.6523e+07	258680	193811	307665	1.63709e+06	696236	71149.3	24818.8	57931.7	94042.6	1.29092e+06	57255.5	45416.1
	#4643	Male	BPA0.5	47713.5	67896.6	1.75935e+06	288398	847573	340931	1.232e+06	80144.4	29195.4	173857	14657.9	80961.8	15442.9	68008.9	119823	1.45151e+06	653521	75411.3	197764	1.43878e+07	5.3675e+06	144429	27388.5	8925.74	205613	1.95696e+07	690498	5.73379e+06	429510	26771.3	28552.5	2.63272e+06	3.31549e+06	1.39688e+07	225041	171914	285803	1.294e+06	513944	65369.4	21797	53387.6	87525.5	1.16296e+06	47742.4	40193.7
	#5453	Male	BPA50	49193	87616.8	2.59889e+06	507943	814899	454413	1.66047e+06	84559.6	42342.1	244660	18222.4	70419.2	17728.4	77883.3	142171	1.44537e+06	1.19491e+06	117872	299966	1.62795e+07	6.75501e+06	184844	41724.2	18845.6	331240	2.55215e+07	893808	7.60969e+06	713170	36617.1	51379.7	4.65098e+06	5.44085e+06	2.17671e+07	231338	262123	522952	2.18923e+06	897180	116650	23897.1	100378	109610	1.81309e+06	49576.6	57317.3
	#6393	Male	BPA50	37550.6	56460	2.19563e+06	400594	547649	390602	1.06014e+06	54220	36907.9	191926	20976	56076.1	9418.98	61762.7	93963.4	1.12685e+06	1.044e+06	87408.2	223475	1.36391e+07	6.60887e+06	180558	42821	14200.4	303441	2.71853e+07	818364	7.17986e+06	837632	30837.7	40268.1	4.97035e+06	6.85612e+06	2.54994e+07	268481	240520	695062	2.51223e+06	1.07267e+06	117192	23334.1	105747	125640	2.29405e+06	68110.8	64659.2
	#8463	Male	BPA50	75189.8	102932	1.69638e+06	475203	1.41022e+06	483402	868093	179311	44804.2	107949	18692.9	107024	32684.5	99407.2	174532	2.09809e+06	1.23732e+06	101602	312809	1.90006e+07	7.53161e+06	169166	36891.1	19608.6	297346	2.30589e+07	1.06715e+06	7.39304e+06	524869	28670.1	36013.5	3.37893e+06	3.65852e+06	1.60073e+07	235749	213954	354917	1.61095e+06	594273	68859	25261.6	75791.7	97578.6	1.4742e+06	57434	42033.6
	#8443	Male	BPA50	59633.9	122147	2.68645e+06	525607	1.24182e+06	570277	1.10114e+06	159939	55742	190357	20459.7	129663	24286.7	108171	169552	2.24768e+06	1.19134e+06	113862	335301	1.75476e+07	8.26015e+06	248916	39457.7	21068.9	337798	2.44089e+07	1.12052e+06	7.94183e+06	745771	34536.4	48668.6	4.31784e+06	4.46201e+06	1.96588e+07	273711	268635	455838	2.22047e+06	725797	98870.4	29194	86567	110210	1.74545e+06	46272.4	58311
	#6073	Male	BPA50	35356.2	61491.4	1.94287e+06	323665	695253	366075	636732	63772.8	30567.3	134118	15913.7	60491.3	14380.6	55650.2	122922	1.2671e+06	762906	79270.9	224887	1.41425e+07	5.46736e+06	138786	29442.3	12855.3	222128	2.10693e+07	765394	5.69772e+06	468446	25421.7	35951.9	3.11606e+06	4.30936e+06	1.60499e+07	156568	181738	417078	1.39685e+06	611292	78537.3	16568.1	67581.7	88076.4	1.23022e+06	45042.6	45859.4
	#8493	Male	BPA50	58700.7	81705	2.49028e+06	440160	906320	501223	1.15903e+06	94252.3	44707.1	186157	18844.3	88453.3	17769.7	76750.6	153019	1.58934e+06	1.0669e+06	114186	331897	1.59171e+07	7.36086e+06	193039	38369.8	18676	371250	2.59434e+07	1.1988e+06	7.89748e+06	841806	41917.5	54469.5	5.24816e+06	6.48825e+06	2.30969e+07	258017	286688	675973	2.48972e+06	836130	119138	26572.8	121441	123713	1.92311e+06	57881.8	72620.1
	#6053	Male	BPA50	55448.1	90386.3	2.39183e+06	408818	851580	476612	1.33993e+06	95301.8	42864.3	161141	19782.2	66261.5	16592.8	73279.9	146090	1.53441e+06	1.07851e+06	99040.1	277530	1.57097e+07	7.12004e+06	194853	36498.5	16122.8	287417	2.3957e+07	1.10834e+06	6.9457e+06	687552	29619.3	39653	3.78391e+06	5.5368e+06	1.85478e+07	219500	214869	536072	1.64332e+06	721582	93664.9	25842.6	92222	89100.7	1.60298e+06	57856	56370.7
	#5443	Male	BPA50	29696.6	59200.2	1.75664e+06	280495	621523	330957	1.19962e+06	53636.7	27455	127088	16097	54558.2	9755.98	50863.8	102251	1.15994e+06	706258	67720	199320	1.3349e+07	5.17449e+06	140733	24024.6	16515.8	200570	2.01424e+07	726230	5.95761e+06	495963	29167.4	31079.5	2.81135e+06	4.07218e+06	1.63524e+07	185818	150929	366066	1.3997e+06	708391	79889	24827.3	63750.5	93546.8	1.38626e+06	54350.6	43861.9
			avg	49719.9	85325	2.04804e+06	385286	842600	426205	1.03543e+06	89235.8	38150	154020	18024.8	72793.1	19102.2	77769.1	137425	1.66115e+06	985830	97733.6	266772	1.53114e+07	6.63212e+06	169165	35724.4	15979.4	299657	2.3133e+07	921696	6.91528e+06	637782	30966	42046.1	3.7412e+06	4.85328e+06	1.86081e+07	251391	219053	466889	1.79037e+06	753993	94878.4	24032.2	87992.8	100754	1.54977e+06	53527.3	51492.1
			t-test	0.0266048	0.0281448	0.122896	0.0168332	0.333781	0.0178399	0.9916	0.25971	0.0102066	0.0212206	0.345166	0.376395	0.264296	0.254768	0.074794	0.0979409	0.448855	0.046881	0.0345363	0.459784	0.0876394	0.497686	0.108761	0.120375	0.0277943	0.27025	0.016501	0.0774564	0.0944252	0.166905	0.0828044	0.459937	0.240982	0.351964	0.206491	0.0763041	0.277603	0.522319	0.261904	0.699742	0.130336	0.0917856	0.616735	0.37707	0.589493	0.444954
[truncated: 93 more columns]

## Sheet: Males 5w
Lipidomics
Compound Name				LPC(14:0) ['Mneutral']	LPC(16:1) ['Mneutral']	LPC(16:0) ['Mneutral']	LPC(18:3) ['Mneutral']	LPC(18:2) ['Mneutral']	LPC(18:1) ['Mneutral']	LPC(18:0) ['Mneutral']	LPC(20:5) ['Mneutral']	LPC(20:4) ['Mneutral']	LPC(20:3) ['Mneutral']	LPC(20:0) ['Mneutral']	LPC(22:6) ['Mneutral']	PC(30:1) ['Mneutral']	PC(30:0) ['Mneutral']	PC(32:2) ['Mneutral']	PC(32:1) ['Mneutral']	PC(32:0) ['Mneutral']	PC(34:4) ['Mneutral']	PC(34:3) ['Mneutral']	PC(34:2) ['Mneutral']	PC(34:1) ['Mneutral']	PC(34:0) ['Mneutral']	PC(35:1) ['Mneutral']	PC(36:6) ['Mneutral']	PC(36:5) ['Mneutral']	PC(36:4) ['Mneutral']	PC(36:3) ['Mneutral']	PC(36:2) ['Mneutral']	PC(36:1) ['Mneutral']	PC(37:2) ['Mneutral']	PC(38:7) ['Mneutral']	PC(38:6) ['Mneutral']	PC(38:5) ['Mneutral']	PC(38:4) ['Mneutral']	PC(38:3) ['Mneutral']	PC(40:8) ['Mneutral']	PC(40:7) ['Mneutral']	PC(40:6) ['Mneutral']	PC(40:5) ['Mneutral']	PC(40:4) ['Mneutral']	SM(d18:1/14:0) ['Mneutral']	SM(d18:1/15:0) ['Mneutral']	SM(d18:1/16:1) ['Mneutral']	SM(d18:1/16:0) ['Mneutral']	SM(d18:0/16:0) ['Mneutral']	SM(d18:1/18:1) ['Mneutral']
Formula				C22 H46 N O7 P	C24 H48 N O7 P	C24 H50 N O7 P	C26 H48 N O7 P	C26 H50 N O7 P	C26 H52 N O7 P	C26 H54 N O7 P	C28 H48 N O7 P	C28 H50 N O7 P	C28 H52 N O7 P	C28 H58 N O7 P	C30 H50 N O7 P	C38 H74 N O8 P	C38 H76 N O8 P	C40 H76 N O8 P	C40 H78 N O8 P	C40 H80 N O8 P	C42 H76 N O8 P	C42 H78 N O8 P	C42 H80 N O8 P	C42 H82 N O8 P	C42 H84 N O8 P	C43 H84 N O8 P	C44 H76 N O8 P	C44 H78 N O8 P	C44 H80 N O8 P	C44 H82 N O8 P	C44 H84 N O8 P	C44 H86 N O8 P	C45 H86 N O8 P	C46 H78 N O8 P	C46 H80 N O8 P	C46 H82 N O8 P	C46 H84 N O8 P	C46 H86 N O8 P	C48 H80 N O8 P	C48 H82 N O8 P	C48 H84 N O8 P	C48 H86 N O8 P	C48 H88 N O8 P	C37 H75 N2 O6 P	C38 H77 N2 O6 P	C39 H77 N2 O6 P	C39 H79 N2 O6 P	C39 H81 N2 O6 P	C41 H81 N2 O6 P
Mass				467.305	493.318	495.333	517.315	519.332	521.348	523.364	541.315	543.331	545.346	551.396	567.332	703.517	705.533	729.534	731.547	733.561	753.531	755.546	757.562	759.578	761.59	773.607	777.53	779.546	781.562	783.577	785.593	787.609	799.623	803.547	805.562	807.577	809.593	811.608	829.561	831.576	833.593	835.608	837.624	674.537	688.548	700.549	702.568	704.582	728.582
Short name				14:0	16:1	16:0	18:3	18:2	18:1	18:0	20:5	20:4	20:3	20:0	22:6	30:1	30:0	32:2	32:1	32:0	34:4	34:3	34:2	34:1	34:0	35:1	36:6	36:5	36:4	36:3	36:2	36:1	37:2	38:7	38:6	38:5	38:4	38:3	40:8	40:7	40:6	40:5	40:4	d18:1/14:0	d18:1/15:0	d18:1/16:1	d18:1/16:0	d18:0/16:0	d18:1/18:1
	Rat ID	sex	Exposure
	#6371	Male	Cont	45040.2	35117.6	1.27037e+06	172238	620887	279183	1.25188e+06	54391.7	24062.4	156095	19094.7	63691.6	13350	90324.6	131686	1.06443e+06	1.03565e+06	87784.8	236181	1.69142e+07	7.38724e+06	149868	35503.7	15406.2	212398	2.30204e+07	764686	1.04349e+07	1.08439e+06	17185.9	40986.7	3.78669e+06	3.38108e+06	2.23415e+07	502172	185521	290096	2.59959e+06	1.05721e+06	255931	17263.9	54790.5	124077	1.68346e+06	69161.3	132742
	#6311	Male	Cont	73649.1	51510.6	1.67039e+06	286825	818880	339398	1.60957e+06	85178.9	30811.9	212376	25991.4	45441.1	18102.9	118846	202781	1.49688e+06	1.07959e+06	106889	358843	2.22686e+07	9.58077e+06	178713	63247.2	15189.8	275610	2.37529e+07	1.26981e+06	1.42965e+07	1.3403e+06	27522.4	41199.1	3.46418e+06	3.28231e+06	2.25456e+07	725958	214772	277135	2.63533e+06	1.18457e+06	296256	22165.2	54172.6	139399	1.71308e+06	74183.8	129959
	#4631	Male	Cont	63528.3	45146.5	1.48702e+06	244102	788352	286671	927597	62645.2	28495.6	148070	19571.3	47343.1	17449.3	108232	132341	1.34837e+06	966531	80628.2	248867	2.00456e+07	8.37349e+06	159110	44834	16376.6	251922	2.14566e+07	806647	1.24955e+07	974173	20320.4	37647.6	2.67231e+06	2.45868e+06	1.84627e+07	857121	176026	177336	2.18329e+06	952265	264924	22711.2	39516.3	115180	1.45362e+06	52880.4	114762
	#6401	Male	Cont	34138	29417.1	1.05971e+06	154565	448963	211296	1.07852e+06	32632.1	20989.3	134107	11410.4	36499.7	9528.16	71839.9	106975	816651	862676	65553.8	214353	1.51938e+07	5.82326e+06	110731	32272.7	14694	170393	1.91693e+07	754650	9.23476e+06	836949	15818.8	28609.2	2.84029e+06	2.88057e+06	1.8944e+07	364981	153341	239239	2.09992e+06	1.00586e+06	217473	21339.1	39583.4	104925	1.2063e+06	58454.6	115865
	#6331	Male	Cont	44367	35063.2	1.21612e+06	175442	667551	263156	814883	67641.1	21036.3	134880	16352.5	37059.5	14572.1	78236.4	159291	1.00966e+06	752360	87411.5	305176	1.85959e+07	6.67074e+06	134559	40505.1	14526.5	210202	2.06993e+07	1.08734e+06	1.10241e+07	881452	23734.6	37237.4	2.58547e+06	2.96401e+06	1.94261e+07	453795	176946	250182	1.90171e+06	1.0078e+06	225108	22854	50508.3	106399	1.19224e+06	52733.1	97439.4
	#5431	Male	Cont	48188.7	40732.2	1.2371e+06	185244	627270	270451	907108	59061	26568	136330	17719.5	46711.4	12133.7	76266.2	121733	1.07738e+06	773079	81008	228733	1.6226e+07	6.43426e+06	126008	39038.5	13496.1	185885	2.07709e+07	771707	9.99974e+06	843742	21285.3	33076.4	2.79603e+06	2.63065e+06	1.91442e+07	568265	157143	225379	2.09023e+06	908113	202095	24683.1	46914.2	110604	1.19058e+06	61186.5	90456.1
	#6341	Male	Cont	46141.9	31069.8	1.22643e+06	178961	679625	235707	802759	68304.6	24077.3	133172	17206.8	35811.1	12885.7	90589.8	152689	876512	986681	76879	274612	2.12823e+07	6.8603e+06	140414	33081.9	12608.3	163968	2.03344e+07	1.17312e+06	1.24063e+07	875863	18512.9	32365.4	2.60495e+06	2.6795e+06	1.92207e+07	467996	163465	199041	2.10776e+06	1.07362e+06	250693	17293	33771.3	111044	1.29214e+06	66080.8	114948
	#4701	Male	Cont	44386.7	28353.4	1.27422e+06	186714	655218	227311	899599	52175.1	19614.4	153331	19185.5	43609.4	10788.1	80738	117418	709717	843451	69178.1	216526	1.85466e+07	5.76638e+06	133417	36554.7	13630.1	144838	2.02737e+07	890712	1.09274e+07	820207	20235.9	31312.4	2.74644e+06	2.44763e+06	1.92719e+07	414301	154821	183889	2.20715e+06	956981	223977	19006.4	31271.2	102272	1.17409e+06	52246	107752
	#6081	Male	Cont	48434	28982.8	1.43017e+06	225264	778557	260253	901697	69658.9	26081.2	140948	23624.1	33801.9	11927	91226.1	141384	1.04201e+06	837560	79960.8	251278	2.00487e+07	7.41207e+06	151319	41459.4	12244.9	186940	2.04206e+07	922990	1.11937e+07	879232	24207.2	33920	2.28493e+06	2.44826e+06	1.73098e+07	530656	145715	147369	1.63482e+06	931907	211743	18399.5	30434.5	105879	1.14872e+06	54816.7	92705.1
	#4661	Male	Cont	45317.6	41510.8	1.01207e+06	263080	708913	278908	949419	83099.9	30123.2	171363	21345.3	52954.7	17086.3	106817	146237	1.24336e+06	966735	83602.3	249690	2.12856e+07	8.06719e+06	162608	51751.5	14209.1	203210	2.1581e+07	1.04016e+06	1.29299e+07	984211	23020.5	36412.7	3.14387e+06	2.53012e+06	1.96647e+07	719886	159786	196206	2.64968e+06	948235	286469	23715.7	35913.1	113936	1.55117e+06	61702.2	114266
	#5421	Male	Cont	19464.1	29245.4	960263	140133	557549	207883	621652	43873	21684.4	103272	16131.4	36710.1	11075.6	86470.2	119899	1.08783e+06	799886	77520.7	231502	1.73723e+07	6.53794e+06	131606	38308.1	12559.7	202001	2.06505e+07	789544	1.06503e+07	891529	16035.7	34384.8	2.46815e+06	2.37661e+06	1.89585e+07	495148	138195	174517	1.98273e+06	916059	217748	16243.6	43264.6	92327.5	1.11388e+06	50248.1	91793.2
			avg	46605	36013.6	1.25853e+06	201143	668342	260020	978607	61696.5	24867.6	147631	18875.7	43603.1	13536.3	90871.5	139312	1.07025e+06	900381	81492.4	255978	1.88891e+07	7.17397e+06	143487	41505.2	14085.6	200670	2.11027e+07	933759	1.14176e+07	946550	20716.3	35195.6	2.85394e+06	2.73449e+06	1.95718e+07	554571	165976	214581	2.1902e+06	994784	241129	20515.9	41830.9	111458	1.33812e+06	59426.7	109335
	#6041	Male	BPA0.5	48350.3	60865.7	1.45184e+06	283778	891980	354129	1.01662e+06	65778	30739.9	191755	19427.1	52744.3	20788.7	121830	147993	1.83074e+06	1.10565e+06	80371.5	291418	2.17295e+07	1.00494e+07	182215	80109.1	14003.1	326321	2.24649e+07	1.0592e+06	1.46522e+07	1.32441e+06	25278.8	41459.9	2.98391e+06	2.5657e+06	1.95279e+07	997973	181825	208737	2.56278e+06	1.08705e+06	273327	25354.1	43415.5	121291	1.31023e+06	68555.5	111250
	#5501	Male	BPA0.5	54497.9	63326.8	1.60736e+06	273151	900035	383150	1.04343e+06	74331.6	33907.1	175307	23651.2	56546.3	15094.1	102887	162441	1.87935e+06	914873	90323.8	322860	2.03365e+07	9.6076e+06	139254	49793.1	16141.8	294642	2.20212e+07	976717	1.28805e+07	1.19105e+06	21606.7	44226.8	2.8984e+06	2.59275e+06	1.91263e+07	745264	181595	241680	2.26728e+06	959220	236645	22625.5	46767.1	113369	1.3609e+06	61029.7	102929
	#6061	Male	BPA0.5	114560	70081.7	1.79553e+06	322556	1.05733e+06	379521	1.01321e+06	120956	35588.4	186172	22804.8	52623.5	14771.2	118800	188976	1.71695e+06	1.0593e+06	104808	390410	2.38341e+07	1.04395e+07	172839	68955.1	15609.8	358024	2.38118e+07	1.31414e+06	1.5579e+07	1.3923e+06	31193.9	53836.8	3.28726e+06	2.97097e+06	2.02109e+07	921239	215236	235166	2.33813e+06	1.13296e+06	296262	22654.5	49281.7	133974	1.61419e+06	60569.5	118875
	#8501	Male	BPA0.5	39121.9	43762.3	1.31605e+06	204629	663925	269434	1.20512e+06	68629.8	25282.9	149063	19710.6	47495.1	11433.7	102544	133981	1.23814e+06	969471	83315.9	253713	1.89755e+07	7.70847e+06	156438	43293.3	17662.5	206131	2.21656e+07	947774	1.17665e+07	1.04917e+06	21587.7	36415.3	3.42667e+06	2.70398e+06	2.0835e+07	618067	170469	227097	2.66329e+06	1.09439e+06	275194	21318.9	46843.4	112666	1.47901e+06	54503.5	122173
	#8421	Male	BPA0.5	20107.1	25290.5	1.3289e+06	154565	731272	126590	1.93983e+06	55474.4	10821.7	127360	19198.3	39002.3	10681.5	72756.9	138369	697609	809772	69330.4	225151	1.92288e+07	5.64697e+06	137799	36135.7	10932.8	129266	1.89108e+07	957586	1.12141e+07	751108	19386.4	26130.3	2.31819e+06	2.12371e+06	1.76249e+07	298762	139769	204769	1.89797e+06	791962	150604	20006.4	25997.4	93292.3	1.21268e+06	55227	105678
	#5491	Male	BPA0.5	46612	41146.9	1.37374e+06	217855	750141	258943	812790	68377.8	21830.6	130770	17722.4	41239.6	12765.6	89601	139974	1.2277e+06	755119	70868.8	269537	2.08459e+07	7.58797e+06	141784	46683.4	10303.2	216211	1.98878e+07	1.07073e+06	1.25481e+07	886971	21181	35053.8	2.29427e+06	2.27972e+06	1.68232e+07	618768	144255	174991	1.79354e+06	907463	204473	15894.6	34725.2	109363	1.1809e+06	49644	90680.3
	#8471	Male	BPA0.5	24448.8	33389.4	912675	119536	470216	204087	561559	29134.9	19754.5	169574	12370.4	27026.3	9789.79	79833.1	115203	1.02065e+06	667874	75350.1	257317	1.6321e+07	6.0927e+06	104730	40424.9	13538.1	228426	1.99683e+07	860262	9.34559e+06	822302	16169.1	38151.9	2.37729e+06	2.83086e+06	1.74553e+07	521123	147813	213628	1.61848e+06	954391	230961	22238.4	54179.5	94185.9	986558	43426.3	97227.3
	#8451	Male	BPA0.5	25476	29488.8	976286	134407	515207	189680	1.05152e+06	48399.5	19261.9	122944	20328.6	39434.9	8927.33	70324.9	108003	731777	747805	75462	212072	1.5524e+07	4.8887e+06	119161	31940.8	15351.1	164740	2.04407e+07	761256	9.30348e+06	745271	20709.3	34897.1	2.78694e+06	2.81906e+06	2.04e+07	354157	147005	202144	2.05859e+06	892835	166629	19007.8	50474.1	103024	1.16157e+06	52009.4	89450.7
	#8431	Male	BPA0.5	35596.5	25877.1	984065	134899	469930	195944	686800	48132.7	19248.2	109798	15077.1	23042.2	9421.48	71107.6	109557	706156	827309	72600.7	252453	1.84512e+07	5.57194e+06	130845	35156.4	9209.4	153138	2.02423e+07	953710	1.04181e+07	835277	19262.2	29019.5	2.3692e+06	2.40927e+06	1.88138e+07	330496	144169	177620	1.794e+06	773394	167316	14689.1	37542.1	108578	1.2131e+06	47794.9	105740
	#6101	Male	BPA0.5	35837.4	45354.2	1.54126e+06	262018	834031	309021	894558	87453.8	29667.8	146599	19623.6	48305.4	16383.4	86758.1	134463	1.38706e+06	842323	72997.2	256292	1.99252e+07	8.20581e+06	124743	52131.6	14530	236135	1.9701e+07	1.04577e+06	1.24506e+07	1.02658e+06	20856.8	34668.3	2.6549e+06	2.51333e+06	1.68468e+07	719393	145129	183313	2.03048e+06	986764	237674	13727.6	38493.7	108358	1.15529e+06	49797.9	90519.2
	#5451	Male	BPA50	32448.5	35563.2	1.04453e+06	155385	618816	233624	655534	53837.4	20672.5	173114	12790.8	41509.6	13738	72443.5	116838	1.10899e+06	885203	66188.9	201681	1.69646e+07	6.73582e+06	123530	48197.5	13449.1	170352	1.87851e+07	743929	1.00055e+07	801901	21006	30238.1	2.19418e+06	2.18057e+06	1.69678e+07	519270	141372	163134	1.89028e+06	868298	200310	27898.8	28100.2	93513.5	1.04279e+06	49882.5	90647.9
	#8461	Male	BPA50	37364.3	19160.4	997776	138497	601331	179127	852589	47878.5	15526.6	106284	16021.7	35613.2	12807.2	67972.1	125035	538090	844819	56961.8	203329	1.99267e+07	4.48714e+06	120979	33547.6	11306.4	112482	1.83539e+07	997865	1.05718e+07	557794	17687.6	28391	2.38757e+06	2.25535e+06	1.691e+07	214248	147686	169809	1.86124e+06	819616	165783	20046.2	25734.1	109934	1.145e+06	59778.6	106237
	#6071	Male	BPA50	42106.5	31133.4	1.01814e+06	230278	623158	250128	777771	64135	20774.6	165858	17271.9	37827.6	9698.59	70697.6	118134	692988	827486	68026.3	220975	1.74699e+07	5.41439e+06	136895	33720.8	13358.6	143097	1.98587e+07	848903	9.79327e+06	729572	19340.4	28479.8	2.25993e+06	2.37768e+06	1.82031e+07	292528	147520	154450	1.62944e+06	765222	163003	19537.5	32077.1	103941	1.16678e+06	46854.7	89734.6
	#8491	Male	BPA50	8450.58	30374.1	1.19911e+06	146050	648957	117706	2.11492e+06	62703.7	9567.89	131218	19373.9	45486.8	8935.98	78952.9	121792	781820	786769	74886.8	224540	1.75209e+07	5.52258e+06	125467	34521.6	11819.8	141725	1.92856e+07	854780	1.04298e+07	782097	23600.4	23085.5	2.41448e+06	2.33227e+06	1.90865e+07	357837	143983	206057	2.07342e+06	906543	155325	19962.5	34335.1	105711	1.2594e+06	49162.1	96260.8
	#5441	Male	BPA50	27033.5	26549.2	1.08325e+06	160826	597854	206368	1.08476e+06	45779.4	16821.1	171508	16394.8	33262.3	8235.43	98574.7	98396.3	852395	1.25526e+06	53176.1	172940	1.74381e+07	5.845e+06	138334	33655.9	11481.1	138465	1.75447e+07	722733	1.0072e+07	669028	19013.6	25371.1	1.88147e+06	1.77592e+06	1.51801e+07	536693	125143	114255	1.72325e+06	698543	176238	19022.1	20300	84714.3	1.02881e+06	48611.8	80307.5
	#6391	Male	BPA50	43196.5	47442.6	1.34804e+06	223740	756987	303645	989237	69133	29253.7	165198	22147.3	47554.3	15273.3	93060.5	121887	1.37843e+06	791048	75584.6	258879	1.95728e+07	8.22015e+06	181243	44276	16697.5	218475	2.15481e+07	969910	1.23606e+07	1.11105e+06	21450.8	36871.2	2.87677e+06	2.56093e+06	2.06775e+07	680159	162658	243191	2.64154e+06	1.00388e+06	254942	21426.1	42718.9	110627	1.34714e+06	54361.4	114911
			avg	39700.5	39300.4	1.24866e+06	197636	695698	247569	1.04377e+06	63133.4	22420	151408	18369.7	41794.6	12421.6	87384	130065	1.1118e+06	880631	74390.8	250848	1.9004e+07	7.00151e+06	139766	44533.9	13462.1	202352	2.03119e+07	942829	1.14619e+07	917243	21208.2	34143.5	2.58821e+06	2.45575e+06	1.84181e+07	545374	155352	195003	2.05273e+06	915158	209668	20338.1	38186.6	106659	1.22902e+06	53200.5	100789
			t-test	0.385067	0.510604	0.918297	0.877173	0.6327	0.643732	0.65414	0.847448	0.342558	0.726578	0.718713	0.619017	0.387941	0.593482	0.338399	0.774173	0.714506	0.131115	0.791008	0.895123	0.789441	0.659634	0.524036	0.450742	0.944785	0.202624	0.887727	0.947528	0.723862	0.725578	0.688683	0.127793	0.0368682	0.0817798	0.90871	0.225506	0.218709	0.307884	0.0806533	0.0708253	0.8943	0.340429	0.317123	0.154838	0.0337392	0.111594
[truncated: 93 more columns]
