# Supplementary material for: Developmental low-dose bisphenol A exposure leads to extensive transcriptome female masculinization and male feminization later in life
Source: Commun Med (Lond). 2025 Oct 1;5:410. doi: 10.1038/s43856-025-01119-8 (PMC12488919; doi:10.1038/s43856-025-01119-8)
Supplement: Supplementary file 11 — Supplementary Data 8 [file 43856_2025_1119_MOESM11_ESM.xlsx]

## Sheet: Controls 52w
Metabolomics, NMR
Name				TPTG [mg/dL]	TPCH [mg/dL]	LDCH [mg/dL]	HDCH [mg/dL]	TPA1 [mg/dL]	TPA2 [mg/dL]	TPAB [mg/dL]	LDHD [-/-]	ABA1 [-/-]	TBPN [nmol/L]	VLPN [nmol/L]	IDPN [nmol/L]	LDPN [nmol/L]	L1PN [nmol/L]	L2PN [nmol/L]	L3PN [nmol/L]	L6PN [nmol/L]	VLTG [mg/dL]	IDTG [mg/dL]	LDTG [mg/dL]	HDTG [mg/dL]	VLCH [mg/dL]	IDCH [mg/dL]	VLFC [mg/dL]	IDFC [mg/dL]	LDFC [mg/dL]	HDFC [mg/dL]	VLPL [mg/dL]	IDPL [mg/dL]	LDPL [mg/dL]	HDPL [mg/dL]	HDA1 [mg/dL]	HDA2 [mg/dL]	VLAB [mg/dL]	IDAB [mg/dL]	LDAB [mg/dL]	V1TG [mg/dL]	V2TG [mg/dL]	V5TG [mg/dL]	V1CH [mg/dL]	V4CH [mg/dL]	V5CH [mg/dL]	V1FC [mg/dL]	V5FC [mg/dL]	V1PL [mg/dL]	V2PL [mg/dL]
Description					Cholesterol (mg/dL)	LDL-cholesterol (mg/dL)	HDL-cholesterol (mg/dL)	Apo-A1 (mg/dL)	Apo-A2 (mg/dL)	Apo-B100 (mg/dL)	LDL-cholesterol/HDL-cholesterol (calculated fraction)		Total concentration of Apo-B100 particles	VLDL particle number (nmol/L)		LDL particle number (nmol/L)		LDL-2 particle number (nmol/L)	LDL-3 particle number (nmol/L)	LDL-6 particle number (nmol/L)				Triglycerides in HDL (mg/dL)	Cholesterol in VLDL (mg/dL)		Free cholesterol in VLDL (mg/dL)		Free cholesterol in LDL (mg/dL)	Free cholesterol in HDL (mg/dL)	Phospholipids in VLDL (mg/dL)		Phospholipids in VLDL (mg/dL)	Phospholipids in VLDL (mg/dL)	Apo-A1 in HDL (mg/dL)		Apo-B in VLDL (mg/dL)		Apo-B in HDL (mg/dL)					Cholesterol in VLDL-4 (mg/dL)			Free cholesterol in VLDL-5 (mg/dL)		Phospholipids in VLDL-2 (mg/dL)
Short name				TPTG	TPCH	LDCH	HDCH	TPA1	TPA2	TPAB	LDHD	ABA1	TBPN	VLPN	IDPN	LDPN	L1PN	L2PN	L3PN	L6PN	VLTG	IDTG	LDTG	HDTG	VLCH	IDCH	VLFC	IDFC	LDFC	HDFC	VLPL	IDPL	LDPL	HDPL	HDA1	HDA2	VLAB	IDAB	LDAB	V1TG	V2TG	V5TG	V1CH	V4CH	V5CH	V1FC	V5FC	V1PL	V2PL
	Rat ID	sex	Exposure
	#6023	Male	Cont	125.16	151.44	100.81	42.21	44.09	8.83	99.41	2.39	2.25	1807.47	77.65	68.77	1218.56	441.82	549.01	63.91	464.7	84.1	11.48	18.63	18.28	10.05	12.56	5.35	2.08	26.11	11.32	20.05	3.43	50.03	42.05	60.16	11.86	4.27	3.78	67.02	93.83	9.27	4.16	13.06	3.01	2.46	2.36	2.25	15.5	2.26
	#4653	Male	Cont	119.85	201.67	115.12	45.58	49.01	6.5	106.01	2.53	2.16	1927.51	74.35	111.1	1231.49	682.3	610.62	70.71	443.14	84.14	7.4	17.12	19.73	16.89	18.03	8.12	3.69	33.27	14.16	25.96	6.83	56.06	47.62	68.24	8.92	4.09	6.11	67.73	105.38	10.07	3.84	17.72	5.74	1.35	5.05	2.44	19.12	2.97
	#4703	Male	Cont	112.08	141.68	90.91	41.02	38.33	6.45	71.41	2.22	1.86	1298.44	66.76	47.56	838.6	472.02	610.64	112.38	245.56	80.09	7.83	9.02	13.92	10.04	7.28	6	1.02	23.55	10.86	21.85	4.33	43.48	42.1	58.37	8.7	3.67	2.62	46.12	104.6	9.68	3.03	15.69	1.11	0.79	5	1.85	18.73	2.83
	#5423	Male	Cont	155.64	166.24	87.3	47.36	46.25	8.48	86.22	1.84	1.86	1567.77	96.69	99.52	966.19	552.78	535.56	17.48	440.71	120.29	16.38	13.57	17.83	18.43	19.31	8.61	3.94	24.6	10.74	30.91	6.29	43.58	44.56	58.78	12.59	5.32	5.47	53.14	129.49	11.14	4.64	17.92	5.52	2.1	4.7	2.46	21.83	2.78
	#6373	Male	Cont	155.84	178.35	108.21	53.18	51.92	10.17	94.95	2.03	1.83	1726.46	91.31	98.9	1127.15	545.33	614.81	86.71	390.76	118.58	17.17	15.71	18.06	14.52	19.31	7.44	3.75	29.71	11.93	27.84	6.76	52.66	47.66	68.06	13.52	5.02	5.44	61.99	124.44	12.65	4.48	16.09	3.93	1.9	4.18	2.34	20.69	2.85
	#5413	Male	Cont	199.92	169.95	115.17	46.13	55.05	11.64	125.89	2.5	2.29	2289	105.98	87.56	1515.22	404.45	560.02	11.97	785.29	141.75	26.22	26.13	23.86	11.92	18.26	6.89	3.26	26.5	11.46	25.47	7.11	51.64	40.46	66.67	16.46	5.83	4.82	83.33	135.79	17.13	4.29	17.04	2.97	2.3	3.67	2.03	20.9	3.67
	#6333	Male	Cont	137.56	134.42	75.64	42.38	40.89	7.09	67.21	1.78	1.64	1222.12	83.98	66.76	739.17	429.84	524.54	41.49	330.47	104.49	13.02	7.27	15.42	13.97	11.96	7.69	2.2	20.08	10.25	27.01	4.5	37.11	42.2	58.16	10.34	4.62	3.67	40.65	127.84	7.32	4.43	16.86	3.38	1.93	5.15	2.29	21.3	1.99
	#6313	Male	Cont	196.63	181.64	111.38	53.66	51.9	10.62	105.07	2.08	2.02	1910.4	95.32	98.65	1247.22	477.96	591.48	20.52	664.19	155.52	26.06	17.94	19.58	16.77	21.37	8.42	4.32	28.31	12.29	32.11	9.16	51.77	47.68	68.04	14.45	5.24	5.43	68.59	152.47	18.94	4.44	18.96	4.07	1.73	5.69	2.04	25.4	4.22
	#4633	Male	Cont	188.81	158.6	90.13	51.82	34.32	5.69	69.4	1.74	2.02	1261.79	112.04	88.22	695.12	547.81	701.83	72.84	294.05	151.36	22.19	4.15	14.22	18.74	16.28	10.45	3.33	22.09	9.91	35.83	8.77	39.92	42.13	58.82	9.03	6.16	4.85	38.23	177.3	13.34	4.68	22.35	3.35	1.35	8.42	2.26	29.51	3.29
	#4663	Male	Cont	199.24	116.33	70.89	40.83	31.76	9.2	72.34	1.74	2.28	1315.25	117.65	71.88	728.91	293.6	562	0	549.58	166.65	24.64	5.39	15.69	16.38	15.22	9.73	2.98	14.62	7.76	34.03	6.79	29.96	32.09	49.57	13.89	6.47	3.95	40.09	188.45	11.02	5.12	21.56	3.5	2.03	7.43	1.96	29.6	2.67
	#5433	Male	Cont	146.45	114.02	70.41	40.04	33.74	7.38	61.35	1.76	1.82	1115.54	84.84	48	655.17	329.32	551.33	15.44	403.29	113.4	14.73	3.01	12.07	11.68	8.09	7.82	1.31	15.04	8.69	26.62	4.19	31.55	37	54.69	10.57	4.67	2.64	36.03	142.95	7.3	4.33	17.8	1.87	1.63	6.37	2.17	23.02	2.02
	#6403	Male	Cont	160.6	173.46	97.25	42.09	55.28	9.25	105.52	2.31	1.91	1918.64	95.68	98.06	1270.31	532.4	498.58	45.4	546.42	106.23	16.52	23.95	20.49	14.97	17.7	7.28	3.38	27.57	11.66	23.93	6.04	48.05	43.2	63.51	12.71	5.26	5.39	69.86	101.57	12.74	3.43	16.63	4.21	1.38	3.39	2.29	16.9	3.19
			avg	158.148	157.317	94.435	45.525	44.3783	8.44167	88.7317	2.07667	1.995	1613.37	91.8542	82.0817	1019.43	475.802	575.868	46.5708	463.18	118.883	16.97	13.4908	17.4292	14.53	15.4475	7.81667	2.93833	24.2875	10.9192	27.6342	6.18333	44.6508	42.3958	61.0892	11.92	5.05167	4.51417	56.065	132.009	11.7167	4.23917	17.64	3.555	1.74583	5.1175	2.19833	21.875	2.895
	#4664	Female	Cont	194.07	217.33	153.29	67.61	77.96	12.25	124.7	2.27	1.6	2267.37	91.01	127.2	1507.36	610.63	823.19	169.25	290.79	147.44	23.74	23.06	28.27	12.83	24.78	8.37	4.9	41.8	17.01	33.16	9.86	71.03	64.28	108.68	16.65	5.01	7	82.9	152.58	14.48	4.95	19.59	3.19	2.05	5.19	2.86	24.14	3.02
	#4634	Female	Cont	160.61	189.02	130.61	60.81	81.92	9.73	110.01	2.15	1.34	2000.26	47.96	75.81	1382	543.09	703.65	190.31	193.04	95.48	19.35	25.08	27.17	4.16	12.12	5.12	1.75	35.94	16.18	21.36	7.15	61.94	66.03	109.63	12.21	2.64	4.17	76.01	97.69	11.36	2.99	15.73	0.1	1.2	3.38	2.71	15.37	2.62
	#5434	Female	Cont	84.76	148.72	122.67	55.59	53.14	9.23	74.5	2.21	1.4	1354.52	22.64	48.67	975.71	373.67	755.84	185.97	65.18	66.5	4.04	3.95	15.11	0.8	6	3.97	0.52	31.26	13.9	20.16	3.44	56.85	58.75	91.22	11.4	1.24	2.68	53.66	107.96	0	4.32	13.55	0	1.75	4.32	2.78	17.32	0.24
	#5424	Female	Cont	86.69	164.1	138.47	57.34	55.76	10.48	98.67	2.41	1.77	1794.09	32.21	73.23	1151.2	434.34	876.88	127.99	261.61	71.88	2.42	5.83	20.29	2.19	8.91	4.96	1.22	33.65	15.93	20.54	4.11	59.59	56.9	102.65	12.63	1.77	4.03	63.31	120.64	0.17	4.63	14.32	1.07	2.05	4.7	2.94	18.91	0.55
	#5414	Female	Cont	132.75	180.48	125.77	61.15	82.46	12.24	104.05	2.06	1.26	1891.84	55.04	87.17	1243.46	506.55	702.04	130.74	282.59	95.3	12.29	19.55	26.58	6.93	14.72	5.96	2.61	35.13	17.1	24.24	6.57	59.28	66.43	114.8	14.58	3.03	4.79	68.39	108.6	8.71	3.52	15.22	2.62	1.5	3.73	2.59	17.75	2.32
	#6024	Female	Cont	150.97	211.55	129.01	69.41	87.63	6.74	95.37	1.86	1.09	1734.11	50.99	110.25	1267.82	599.3	653.52	201.7	107.57	99.57	16.25	22.84	27.03	12.71	20.8	5.94	4.08	38.07	17.1	26.93	9.12	64.94	76.66	107.95	10.3	2.8	6.06	69.73	108.24	8.25	3.3	18.75	1.72	1.25	4.56	2.48	19.41	2.3
	#6334	Female	Cont	266.82	249.43	168.48	71.84	110.35	8.69	161.57	2.35	1.46	2937.75	84.66	119.05	2023.48	755.28	781.81	264.13	251.07	154.6	40.29	47.26	40.67	5.2	18.97	7.32	3.11	48.32	19.98	26.69	12.77	80.51	76.92	138.07	11.94	4.66	6.55	111.29	123.71	24.04	2.75	19.47	0.75	1	4.1	2.5	18.17	4.69
	#6314	Female	Cont	96.97	181.53	150.44	67.81	61.81	9.76	103.03	2.22	1.67	1873.29	20.49	69.34	1255.19	462.65	895.59	147.8	276.3	81.23	5.54	7.53	20.85	0.83	10.38	4.63	1.38	37.37	18.01	22.37	5.21	65.76	64.76	110.61	12.14	1.13	3.81	69.03	125.58	2.7	4.99	14.77	0.36	2.16	4.62	2.98	20.04	0.81
	#6404	Female	Cont	153.93	183.56	132.73	60.3	83.6	11.89	114.65	2.2	1.37	2084.72	70.33	88.73	1393.46	497.73	732.3	157.07	307.65	101.51	15.55	23.64	26.43	5.86	12.18	6.5	1.93	36.79	17.81	23.18	6.33	62.4	65.45	117.93	14.57	3.87	4.88	76.64	110.4	10.38	3.64	14.92	1.91	1.47	3.53	2.62	16.56	2.4
	#6344	Female	Cont	147.69	191.23	156.34	65.04	73.02	11.03	121.84	2.4	1.67	2215.3	41.92	82.54	1543.43	519.42	867.84	211.72	199.31	95.59	17.31	24	26.69	0.52	11.84	4.3	1.59	39.8	16.48	21.07	6.93	71.58	65.92	116.47	13.78	2.31	4.54	84.88	106.04	11.36	3.54	13.7	0	1.55	3.25	2.72	16.27	2.46
	#6374	Female	Cont	89.08	216.92	158.01	63.13	83.1	8.42	108.9	2.5	1.31	1980.09	22.99	87.3	1478.89	635.72	793.62	278.95	62.86	56.43	3.14	19.85	22.21	2.27	12.56	3.92	2.07	48.29	20.42	20.69	5.78	78.97	75.42	116.55	10.61	1.26	4.8	81.33	86.16	5.92	3.64	13.14	0.44	1.02	3.71	2.72	15.59	1.6
			avg	142.213	193.988	142.347	63.6391	77.3409	10.0418	110.663	2.23909	1.44909	2012.12	49.1127	88.1173	1383.82	539.853	780.571	187.785	208.906	96.8664	14.5382	20.2355	25.5727	4.93636	13.9327	5.54455	2.28727	38.7655	17.2655	23.6718	7.02455	66.6227	67.0473	112.233	12.8009	2.70182	4.84636	76.1064	113.418	8.85182	3.84273	15.7418	1.10545	1.54545	4.09909	2.71818	18.1391	2.09182
			t-test	0.398773	0.00421001	4.31677e-07	2.70832e-08	3.87228e-06	0.0452671	0.0207059	0.140343	3.31485e-06	0.0207082	5.28102e-05	0.518592	0.00493957	0.163378	3.61757e-07	9.11904e-08	0.00010853	0.0930815	0.528659	0.119726	0.000890086	4.81162e-06	0.478409	0.00101267	0.199117	3.47882e-06	2.07082e-08	0.0429647	0.383663	2.59318e-06	9.75906e-10	6.95008e-12	0.351968	5.36995e-05	0.518265	0.00493841	0.0843298	0.219088	0.171341	0.0774595	9.38293e-05	0.293711	0.0758461	7.30635e-07	0.0231044	0.0654037
[truncated: 36 more columns]

## Sheet: Males 52w
Metabolomics, NMR
Name				TPTG [mg/dL]	TPCH [mg/dL]	LDCH [mg/dL]	HDCH [mg/dL]	TPA1 [mg/dL]	TPA2 [mg/dL]	TPAB [mg/dL]	LDHD [-/-]	ABA1 [-/-]	TBPN [nmol/L]	VLPN [nmol/L]	IDPN [nmol/L]	LDPN [nmol/L]	L1PN [nmol/L]	L2PN [nmol/L]	L3PN [nmol/L]	L6PN [nmol/L]	VLTG [mg/dL]	IDTG [mg/dL]	LDTG [mg/dL]	HDTG [mg/dL]	VLCH [mg/dL]	IDCH [mg/dL]	VLFC [mg/dL]	IDFC [mg/dL]	LDFC [mg/dL]	HDFC [mg/dL]	VLPL [mg/dL]	IDPL [mg/dL]	LDPL [mg/dL]	HDPL [mg/dL]	HDA1 [mg/dL]	HDA2 [mg/dL]	VLAB [mg/dL]	IDAB [mg/dL]	LDAB [mg/dL]	V1TG [mg/dL]	V2TG [mg/dL]	V3TG [mg/dL]	V4TG [mg/dL]	V5TG [mg/dL]	V1CH [mg/dL]	V2CH [mg/dL]	V3CH [mg/dL]	V4CH [mg/dL]	V5CH [mg/dL]
Short name				TPTG	TPCH	LDCH	HDCH	TPA1	TPA2	TPAB	LDHD	ABA1	TBPN	VLPN	IDPN	LDPN	L1PN	L2PN	L3PN	L6PN	VLTG	IDTG	LDTG	HDTG	VLCH	IDCH	VLFC	IDFC	LDFC	HDFC	VLPL	IDPL	LDPL	HDPL	HDA1	HDA2	VLAB	IDAB	LDAB	V1TG	V2TG	V3TG	V4TG	V5TG	V1CH	V2CH	V3CH	V4CH	V5CH
	Rat ID	sex	Exposure
	#6023	Male	Cont	125.16	151.44	100.81	42.21	44.09	8.83	99.41	2.39	2.25	1807.47	77.65	68.77	1218.56	441.82	549.01	63.91	464.7	84.1	11.48	18.63	18.28	10.05	12.56	5.35	2.08	26.11	11.32	20.05	3.43	50.03	42.05	60.16	11.86	4.27	3.78	67.02	93.83	9.27	0	0	4.16	13.06	0.54	0	3.01	2.46
	#4653	Male	Cont	119.85	201.67	115.12	45.58	49.01	6.5	106.01	2.53	2.16	1927.51	74.35	111.1	1231.49	682.3	610.62	70.71	443.14	84.14	7.4	17.12	19.73	16.89	18.03	8.12	3.69	33.27	14.16	25.96	6.83	56.06	47.62	68.24	8.92	4.09	6.11	67.73	105.38	10.07	0	0	3.84	17.72	1.32	0	5.74	1.35
	#4703	Male	Cont	112.08	141.68	90.91	41.02	38.33	6.45	71.41	2.22	1.86	1298.44	66.76	47.56	838.6	472.02	610.64	112.38	245.56	80.09	7.83	9.02	13.92	10.04	7.28	6	1.02	23.55	10.86	21.85	4.33	43.48	42.1	58.37	8.7	3.67	2.62	46.12	104.6	9.68	0	0	3.03	15.69	0	0	1.11	0.79
	#5423	Male	Cont	155.64	166.24	87.3	47.36	46.25	8.48	86.22	1.84	1.86	1567.77	96.69	99.52	966.19	552.78	535.56	17.48	440.71	120.29	16.38	13.57	17.83	18.43	19.31	8.61	3.94	24.6	10.74	30.91	6.29	43.58	44.56	58.78	12.59	5.32	5.47	53.14	129.49	11.14	0	0	4.64	17.92	0.7	0	5.52	2.1
	#6373	Male	Cont	155.84	178.35	108.21	53.18	51.92	10.17	94.95	2.03	1.83	1726.46	91.31	98.9	1127.15	545.33	614.81	86.71	390.76	118.58	17.17	15.71	18.06	14.52	19.31	7.44	3.75	29.71	11.93	27.84	6.76	52.66	47.66	68.06	13.52	5.02	5.44	61.99	124.44	12.65	0	0.11	4.48	16.09	0.46	0	3.93	1.9
	#5413	Male	Cont	199.92	169.95	115.17	46.13	55.05	11.64	125.89	2.5	2.29	2289	105.98	87.56	1515.22	404.45	560.02	11.97	785.29	141.75	26.22	26.13	23.86	11.92	18.26	6.89	3.26	26.5	11.46	25.47	7.11	51.64	40.46	66.67	16.46	5.83	4.82	83.33	135.79	17.13	3.97	1.78	4.29	17.04	1.34	0.56	2.97	2.3
	#6333	Male	Cont	137.56	134.42	75.64	42.38	40.89	7.09	67.21	1.78	1.64	1222.12	83.98	66.76	739.17	429.84	524.54	41.49	330.47	104.49	13.02	7.27	15.42	13.97	11.96	7.69	2.2	20.08	10.25	27.01	4.5	37.11	42.2	58.16	10.34	4.62	3.67	40.65	127.84	7.32	0	0	4.43	16.86	0	0	3.38	1.93
	#6313	Male	Cont	196.63	181.64	111.38	53.66	51.9	10.62	105.07	2.08	2.02	1910.4	95.32	98.65	1247.22	477.96	591.48	20.52	664.19	155.52	26.06	17.94	19.58	16.77	21.37	8.42	4.32	28.31	12.29	32.11	9.16	51.77	47.68	68.04	14.45	5.24	5.43	68.59	152.47	18.94	2.47	1.43	4.44	18.96	1.06	0	4.07	1.73
	#4633	Male	Cont	188.81	158.6	90.13	51.82	34.32	5.69	69.4	1.74	2.02	1261.79	112.04	88.22	695.12	547.81	701.83	72.84	294.05	151.36	22.19	4.15	14.22	18.74	16.28	10.45	3.33	22.09	9.91	35.83	8.77	39.92	42.13	58.82	9.03	6.16	4.85	38.23	177.3	13.34	0	0	4.68	22.35	0	0	3.35	1.35
	#4663	Male	Cont	199.24	116.33	70.89	40.83	31.76	9.2	72.34	1.74	2.28	1315.25	117.65	71.88	728.91	293.6	562	0	549.58	166.65	24.64	5.39	15.69	16.38	15.22	9.73	2.98	14.62	7.76	34.03	6.79	29.96	32.09	49.57	13.89	6.47	3.95	40.09	188.45	11.02	0	1.05	5.12	21.56	0	0	3.5	2.03
	#5433	Male	Cont	146.45	114.02	70.41	40.04	33.74	7.38	61.35	1.76	1.82	1115.54	84.84	48	655.17	329.32	551.33	15.44	403.29	113.4	14.73	3.01	12.07	11.68	8.09	7.82	1.31	15.04	8.69	26.62	4.19	31.55	37	54.69	10.57	4.67	2.64	36.03	142.95	7.3	0	0	4.33	17.8	0	0	1.87	1.63
	#6403	Male	Cont	160.6	173.46	97.25	42.09	55.28	9.25	105.52	2.31	1.91	1918.64	95.68	98.06	1270.31	532.4	498.58	45.4	546.42	106.23	16.52	23.95	20.49	14.97	17.7	7.28	3.38	27.57	11.66	23.93	6.04	48.05	43.2	63.51	12.71	5.26	5.39	69.86	101.57	12.74	1.85	0.18	3.43	16.63	2.05	1.05	4.21	1.38
			avg	158.148	157.317	94.435	45.525	44.3783	8.44167	88.7317	2.07667	1.995	1613.37	91.8542	82.0817	1019.43	475.802	575.868	46.5708	463.18	118.883	16.97	13.4908	17.4292	14.53	15.4475	7.81667	2.93833	24.2875	10.9192	27.6342	6.18333	44.6508	42.3958	61.0892	11.92	5.05167	4.51417	56.065	132.009	11.7167	0.690833	0.379167	4.23917	17.64	0.6225	0.134167	3.555	1.74583
	#6103	Male	BPA0.5	199.3	130.96	97.08	50.27	17.72	8.2	88.22	1.93	4.98	1604.05	103.31	90.62	908.46	325.46	732.87	0	655.72	175.32	25.37	4.32	16.84	16.04	17.91	9.47	3.61	16.19	7.52	36.01	7.79	39.05	33.1	52.16	12.63	5.68	4.98	49.96	206.12	10.14	0	0	5.67	22.44	0	0	3.78	2.8
	#6063	Male	BPA0.5	131.82	144.21	90.27	44.09	31.19	6.89	77.16	2.05	2.47	1403.02	81.03	86.29	813.58	482.14	651.86	27.72	344.09	102.67	11.15	6.98	16.05	14.99	14.62	8.02	2.83	21.63	9.92	27.8	4.82	41.67	38.33	57.42	9.57	4.46	4.75	44.74	130.98	6.61	0	0	4.65	17.44	0	0	4.49	2.06
	#6043	Male	BPA0.5	161.73	149.3	90.38	43.17	37.84	8.38	89.27	2.09	2.36	1623.25	90.37	83.01	1011.42	440.21	549.06	8.28	529.97	129.22	18.29	13.75	17.83	16.09	17.09	7.75	3.27	22.63	9.96	28.88	5.84	43.22	37.37	52.93	12.31	4.97	4.57	55.63	137.22	12.91	0	0	4.42	17.57	0.41	0	4.05	1.92
	#5503	Male	BPA0.5	174.43	149.42	93.62	50.31	34.04	10.13	82.07	1.86	2.41	1492.29	92.97	81.54	945.8	407.28	575.13	0	527.7	150.75	21.35	6.92	13.85	14.97	17.24	8.59	3.07	21.48	9.2	33.73	6.41	41.83	38.57	51.87	14.78	5.11	4.48	52.02	166.86	11.48	0	0.21	5.38	18.93	0	0	3.5	2.16
	#5493	Male	BPA0.5	185.72	116.18	77.45	42.14	31.75	11.78	81.14	1.84	2.56	1475.33	104.74	71.6	879.2	236.19	493.41	0	675.34	158.59	23.73	8.12	16.6	14.22	15.93	8.33	2.79	14.12	7.14	31.76	5.58	32.47	31.35	46.89	16.32	5.76	3.94	48.35	171.84	10.6	0	1.93	5.26	18.77	0	0	3.24	2.41
	#8453	Male	BPA0.5	174.53	177.02	104.24	42.42	52.79	9.94	117.06	2.46	2.22	2128.55	102.03	102.09	1389.06	511.94	515.99	1.23	685.78	125.9	19.36	24.07	22.8	16.66	20.13	8.06	3.94	27.75	11.68	27.54	6.69	49.96	40.06	63.5	13.86	5.61	5.61	76.39	123.42	14.13	1.64	0.29	4.08	18.19	1.94	1.06	5.15	2.1
	#8423	Male	BPA0.5	167.86	165.68	90.27	43.4	48.09	8.51	87.93	2.08	1.83	1598.86	107.04	103.57	981.23	456.06	518.53	23.31	542.78	128.82	16.5	13.15	17.56	19.73	18.87	9.39	3.83	24.5	12.63	30.32	6.96	42.14	40.14	59.28	12.21	5.89	5.7	53.97	141.08	11.7	0	0.64	4.38	19.52	0.34	0	5.18	1.28
	#4643	Male	BPA0.5	164.76	141.45	93.9	41.62	44.51	12.07	93.4	2.26	2.1	1698.24	101.23	75.69	1042.68	323.14	545	0	661.17	137.98	17.71	11.09	16.99	13.62	14.71	8.02	2.54	22.47	11.53	28.37	5.62	40.1	34.43	59.36	16.12	5.57	4.16	57.34	151.18	11.86	0	0.88	4.79	17.47	0	0	3.78	1.81
	#6073	Male	BPA50	182.45	125.33	77.07	48.49	28.38	4.03	61.36	1.59	2.16	1115.7	108.95	56.62	583.34	388.07	699.06	23.67	351.27	143.41	21.24	0.62	12.53	15.84	9.42	10.14	1.71	14.81	8.22	32.1	7	32.24	38.27	59.44	7.13	5.99	3.11	32.08	174.65	9.98	0	0	4.72	21.92	0	0	1.69	1.49
	#6053	Male	BPA50	135.21	156.81	101.3	49.44	33.35	6.17	82.09	2.05	2.46	1492.55	80.8	80.84	928.97	500.75	722.47	60.3	365.05	103.65	11.92	7.72	14.01	13.4	11.79	7.83	2.22	24.09	9.81	26.95	6.34	46.66	43.64	64.96	9.06	4.44	4.45	51.09	133.31	8.5	0	0	3.92	18.02	0	0	2.99	1.32
	#8463	Male	BPA50	145.45	148.08	100.95	46.15	31.36	10.93	89.14	2.19	2.84	1620.72	82.54	91.47	998.4	408.65	617.83	11.37	524.59	121.68	14.97	9.62	16.47	13.38	17.48	7.08	3.27	22.57	9.74	28.35	5.72	45.21	36.32	53.48	14.76	4.54	5.03	54.91	143.3	9.98	0	0	4.65	16.56	0	0	4.17	1.96
	#6393	Male	BPA50	155.63	157	89.97	43.84	40.31	4.9	78.17	2.05	1.94	1421.35	92.98	74.95	872.4	510.71	614.16	65.56	362.71	114.45	15.34	9.23	15.16	16.22	13.08	9	2.59	23.65	11.01	28.68	6.49	42.37	42.04	61.35	7.95	5.11	4.12	47.98	137.35	11.31	0	0	4.08	19.61	0	0	3.24	1.3
	#5453	Male	BPA50	173.48	169.51	103.77	49.09	37.12	8.33	92.04	2.11	2.48	1673.44	96.31	95.71	1030.6	500.8	629.34	26.03	516.62	141.97	18.91	10.48	16.72	17.2	18.26	9.29	3.62	25.38	11.19	32.64	7.5	47.02	39.78	57.24	12.14	5.3	5.26	56.68	159.52	12.16	0	0	4.74	20.46	0	0	4.17	1.58
	#8443	Male	BPA50	169.21	226.69	132.51	58.02	66.01	9.58	128.53	2.28	1.95	2337.01	83.47	128.51	1546.6	667.75	627.92	34.72	674.99	119.54	18.66	25.97	24.97	18.16	24.92	7.96	5.02	35.14	15.83	28.42	9.25	62.15	55.42	80.36	13.63	4.59	7.07	85.06	119.72	15.98	0.97	0	4.17	18.67	2.61	1.1	6.11	1.86
	#8493	Male	BPA50	139.26	181.33	98.01	46.18	49.26	7.77	91.22	2.12	1.85	1658.7	82.57	100.8	1044	578.47	563.28	29.6	486.96	103.59	12.1	12.98	17.77	17.66	17.91	8.52	3.69	27.77	13.1	28.13	6.72	47.13	45.73	64.96	10.54	4.54	5.54	57.42	122.94	10.56	0	0	4.24	18.01	0.5	0	5.83	1.61
	#5443	Male	BPA50	155.52	142.39	90.84	41.16	34.9	7	80.65	2.21	2.31	1466.34	100.44	75.65	873.11	420.58	624.76	39.79	454.84	120.54	14.79	8.67	14.87	14.78	12.77	8.49	2.38	21.79	10.5	28.23	5.93	40.24	35.31	56.93	9.88	5.52	4.16	48.02	144.94	10.25	0	0	4.29	18.88	0	0	3.31	1.25
			avg	163.523	155.085	95.7269	46.2369	38.6638	8.41313	88.7156	2.07313	2.4325	1613.09	94.4237	87.435	990.553	447.387	605.042	21.9738	522.474	129.88	17.5869	10.8556	16.9387	15.81	16.3831	8.49625	3.14875	22.8731	10.5613	29.8694	6.54125	43.3413	39.3662	58.8831	12.0556	5.1925	4.80812	54.4775	147.777	11.1344	0.163125	0.246875	4.59	18.9037	0.3625	0.135	4.0425	1.80687
			t-test	0.581014	0.826187	0.815251	0.694968	0.157419	0.972124	0.998128	0.970914	0.0568939	0.998214	0.594777	0.459511	0.764297	0.485888	0.255438	0.0284008	0.268357	0.254505	0.764101	0.33453	0.692009	0.176556	0.552106	0.118989	0.554311	0.495971	0.640727	0.125035	0.513233	0.658649	0.141864	0.414324	0.895239	0.595988	0.460244	0.764356	0.125788	0.59498	0.151717	0.554376	0.0951396	0.115065	0.365613	0.995117	0.30148	0.728406
[truncated: 66 more columns]

## Sheet: Females 52w
Metabolomics, NMR
Name				TPTG [mg/dL]	TPCH [mg/dL]	LDCH [mg/dL]	HDCH [mg/dL]	TPA1 [mg/dL]	TPA2 [mg/dL]	TPAB [mg/dL]	LDHD [-/-]	ABA1 [-/-]	TBPN [nmol/L]	VLPN [nmol/L]	IDPN [nmol/L]	LDPN [nmol/L]	L1PN [nmol/L]	L2PN [nmol/L]	L3PN [nmol/L]	L6PN [nmol/L]	VLTG [mg/dL]	IDTG [mg/dL]	LDTG [mg/dL]	HDTG [mg/dL]	VLCH [mg/dL]	IDCH [mg/dL]	VLFC [mg/dL]	IDFC [mg/dL]	LDFC [mg/dL]	HDFC [mg/dL]	VLPL [mg/dL]	IDPL [mg/dL]	LDPL [mg/dL]	HDPL [mg/dL]	HDA1 [mg/dL]	HDA2 [mg/dL]	VLAB [mg/dL]	IDAB [mg/dL]	LDAB [mg/dL]	V1TG [mg/dL]	V2TG [mg/dL]	V5TG [mg/dL]	V1CH [mg/dL]	V4CH [mg/dL]	V5CH [mg/dL]	V1FC [mg/dL]	V3FC [mg/dL]	V4FC [mg/dL]	V5FC [mg/dL]
Short name				TPTG	TPCH	LDCH	HDCH	TPA1	TPA2	TPAB	LDHD	ABA1	TBPN	VLPN	IDPN	LDPN	L1PN	L2PN	L3PN	L6PN	VLTG	IDTG	LDTG	HDTG	VLCH	IDCH	VLFC	IDFC	LDFC	HDFC	VLPL	IDPL	LDPL	HDPL	HDA1	HDA2	VLAB	IDAB	LDAB	V1TG	V2TG	V5TG	V1CH	V4CH	V5CH	V1FC	V3FC	V4FC	V5FC
	Rat ID	sex	Exposure
	#4664	Female	Cont	194.07	217.33	153.29	67.61	77.96	12.25	124.7	2.27	1.6	2267.37	91.01	127.2	1507.36	610.63	823.19	169.25	290.79	147.44	23.74	23.06	28.27	12.83	24.78	8.37	4.9	41.8	17.01	33.16	9.86	71.03	64.28	108.68	16.65	5.01	7	82.9	152.58	14.48	4.95	19.59	3.19	2.05	5.19	0.86	0.81	2.86
	#4634	Female	Cont	160.61	189.02	130.61	60.81	81.92	9.73	110.01	2.15	1.34	2000.26	47.96	75.81	1382	543.09	703.65	190.31	193.04	95.48	19.35	25.08	27.17	4.16	12.12	5.12	1.75	35.94	16.18	21.36	7.15	61.94	66.03	109.63	12.21	2.64	4.17	76.01	97.69	11.36	2.99	15.73	0.1	1.2	3.38	0.33	0	2.71
	#5434	Female	Cont	84.76	148.72	122.67	55.59	53.14	9.23	74.5	2.21	1.4	1354.52	22.64	48.67	975.71	373.67	755.84	185.97	65.18	66.5	4.04	3.95	15.11	0.8	6	3.97	0.52	31.26	13.9	20.16	3.44	56.85	58.75	91.22	11.4	1.24	2.68	53.66	107.96	0	4.32	13.55	0	1.75	4.32	0	0	2.78
	#5424	Female	Cont	86.69	164.1	138.47	57.34	55.76	10.48	98.67	2.41	1.77	1794.09	32.21	73.23	1151.2	434.34	876.88	127.99	261.61	71.88	2.42	5.83	20.29	2.19	8.91	4.96	1.22	33.65	15.93	20.54	4.11	59.59	56.9	102.65	12.63	1.77	4.03	63.31	120.64	0.17	4.63	14.32	1.07	2.05	4.7	0	0.24	2.94
	#5414	Female	Cont	132.75	180.48	125.77	61.15	82.46	12.24	104.05	2.06	1.26	1891.84	55.04	87.17	1243.46	506.55	702.04	130.74	282.59	95.3	12.29	19.55	26.58	6.93	14.72	5.96	2.61	35.13	17.1	24.24	6.57	59.28	66.43	114.8	14.58	3.03	4.79	68.39	108.6	8.71	3.52	15.22	2.62	1.5	3.73	0.4	0.29	2.59
	#6024	Female	Cont	150.97	211.55	129.01	69.41	87.63	6.74	95.37	1.86	1.09	1734.11	50.99	110.25	1267.82	599.3	653.52	201.7	107.57	99.57	16.25	22.84	27.03	12.71	20.8	5.94	4.08	38.07	17.1	26.93	9.12	64.94	76.66	107.95	10.3	2.8	6.06	69.73	108.24	8.25	3.3	18.75	1.72	1.25	4.56	0.57	0.11	2.48
	#6334	Female	Cont	266.82	249.43	168.48	71.84	110.35	8.69	161.57	2.35	1.46	2937.75	84.66	119.05	2023.48	755.28	781.81	264.13	251.07	154.6	40.29	47.26	40.67	5.2	18.97	7.32	3.11	48.32	19.98	26.69	12.77	80.51	76.92	138.07	11.94	4.66	6.55	111.29	123.71	24.04	2.75	19.47	0.75	1	4.1	1.05	0	2.5
	#6314	Female	Cont	96.97	181.53	150.44	67.81	61.81	9.76	103.03	2.22	1.67	1873.29	20.49	69.34	1255.19	462.65	895.59	147.8	276.3	81.23	5.54	7.53	20.85	0.83	10.38	4.63	1.38	37.37	18.01	22.37	5.21	65.76	64.76	110.61	12.14	1.13	3.81	69.03	125.58	2.7	4.99	14.77	0.36	2.16	4.62	0	0	2.98
	#6404	Female	Cont	153.93	183.56	132.73	60.3	83.6	11.89	114.65	2.2	1.37	2084.72	70.33	88.73	1393.46	497.73	732.3	157.07	307.65	101.51	15.55	23.64	26.43	5.86	12.18	6.5	1.93	36.79	17.81	23.18	6.33	62.4	65.45	117.93	14.57	3.87	4.88	76.64	110.4	10.38	3.64	14.92	1.91	1.47	3.53	0.35	0.17	2.62
	#6344	Female	Cont	147.69	191.23	156.34	65.04	73.02	11.03	121.84	2.4	1.67	2215.3	41.92	82.54	1543.43	519.42	867.84	211.72	199.31	95.59	17.31	24	26.69	0.52	11.84	4.3	1.59	39.8	16.48	21.07	6.93	71.58	65.92	116.47	13.78	2.31	4.54	84.88	106.04	11.36	3.54	13.7	0	1.55	3.25	0.02	0	2.72
	#6374	Female	Cont	89.08	216.92	158.01	63.13	83.1	8.42	108.9	2.5	1.31	1980.09	22.99	87.3	1478.89	635.72	793.62	278.95	62.86	56.43	3.14	19.85	22.21	2.27	12.56	3.92	2.07	48.29	20.42	20.69	5.78	78.97	75.42	116.55	10.61	1.26	4.8	81.33	86.16	5.92	3.64	13.14	0.44	1.02	3.71	0	0	2.72
			avg	142.213	193.988	142.347	63.6391	77.3409	10.0418	110.663	2.23909	1.44909	2012.12	49.1127	88.1173	1383.82	539.853	780.571	187.785	208.906	96.8664	14.5382	20.2355	25.5727	4.93636	13.9327	5.54455	2.28727	38.7655	17.2655	23.6718	7.02455	66.6227	67.0473	112.233	12.8009	2.70182	4.84636	76.1064	113.418	8.85182	3.84273	15.7418	1.10545	1.54545	4.09909	0.325455	0.147273	2.71818
				54.9015	28.0609	15.474	5.15519	16.207	1.74607	21.7264	0.179692	0.206904	395.053	24.5948	22.9978	270.075	105.908	79.5465	49.6298	91.423	30.5807	11.2055	11.9545	6.43322	4.43133	5.51558	1.42839	1.29832	5.49834	1.82197	3.93899	2.6896	7.94686	6.70759	11.4758	1.91422	1.35485	1.2651	14.8542	17.2435	6.9125	0.767047	2.39611	1.10658	0.414327	0.62716	0.373319	0.244994	0.164974
	#5464	Female	BPA0.5	160.82	217.19	154.51	68.62	80.27	12.93	119.12	2.25	1.48	2165.87	63.7	108.99	1588.97	584.18	742.3	244.05	165.81	111.17	19.12	26.08	26.5	7.5	21.45	5.11	4.08	42.71	15.84	25.16	8.59	74.73	69.83	107.25	16.91	3.5	5.99	87.39	116.34	10.69	3.96	16.51	0.73	1.73	3.51	0.7	0.07	2.57
	#5504	Female	BPA0.5	75.55	184.7	134.79	64.26	72.12	10.38	83.99	2.1	1.16	1527.09	7.12	63.68	1150.59	475.23	713.34	212.96	102.13	55.24	2.45	10.8	18.47	1.41	9.42	3.3	1.29	37.31	16.83	19.32	5.31	64.58	70.87	105.95	12.13	0.39	3.5	63.28	86.81	2.45	3.31	13.02	0	0.82	3.74	0	0	2.54
	#4644	Female	BPA0.5	95.57	159.11	134.22	57.18	52.62	9.3	87.1	2.35	1.66	1583.73	25.95	54.87	1144.12	414.42	808.98	180.77	165.62	76.65	6.02	7.29	15.3	0.56	7	4.24	0.71	34.57	14.15	21.51	4.37	61.64	57.76	93.51	11.53	1.43	3.02	62.92	113.99	2.79	4.18	14.22	0	1.47	4.62	0	0	2.76
	#8434	Female	BPA0.5	88.65	220.53	150.2	72.77	84.24	7.85	95.52	2.06	1.13	1736.78	17.32	95.49	1288.87	658.52	797.25	260.23	0	55.12	4.17	15.8	23.34	4.45	14.27	4.28	2.6	43.8	18.9	21.84	7.23	74.14	82.21	122.06	10.31	0.95	5.25	70.88	87.03	3.04	3.55	14.51	0.57	1.2	4.28	0	0.07	2.96
	#6064	Female	BPA0.5	85.54	193.1	155.27	64.35	67.52	6.71	104.86	2.41	1.55	1906.68	35.53	80.04	1359.09	526.26	891	242.32	119.55	55.95	1.88	14.18	19.52	1.48	9.91	4.18	1.42	42.38	18.94	18.36	4.45	72.88	66.58	110.7	9.18	1.95	4.4	74.75	94.73	2.31	4.51	12.48	0.07	1.73	3.69	0	0.13	2.81
	#8474	Female	BPA0.5	211.84	218.14	144.4	74.42	97.49	3.01	113.34	1.94	1.16	2060.86	46.8	106.22	1343.13	683.52	844.75	236.2	62.45	129.4	26.32	26.73	32.32	4.97	9.02	7.38	1.39	41.17	22.63	26.35	10.37	69.98	83.94	139.66	4.16	2.57	5.84	73.87	137	11.87	2.82	19.12	1.13	0.79	6.55	0	0	2.33
	#6104	Female	BPA0.5	190.07	206.97	143.04	66.9	88.92	9.58	123.26	2.14	1.39	2241.16	57.34	95.23	1514.08	636.41	780.32	224.87	113.69	112.35	25.01	31.28	31.19	3.89	12.3	6.03	1.91	39.75	17.71	22.85	9.05	68.79	74.04	125.32	11.82	3.15	5.24	83.27	109.02	13.77	3.02	16.48	0.79	1.28	4.06	0.17	0	2.55
	#5494	Female	BPA0.5	115.08	186.03	130.6	60.82	71.99	9.6	94.59	2.15	1.31	1719.88	56.63	83.12	1250.65	530.31	702.33	198.5	120.68	79.02	9.19	18	20.66	5.99	12.79	5.39	2.22	37.81	15.75	23.94	6.21	64.89	67.94	103.95	12.27	3.11	4.57	68.78	95.56	7.47	3.9	14.21	1.2	1.34	3.75	0	0	2.66
	#8494	Female	BPA50	214.91	185.72	103.98	58.88	89.22	9.34	100.29	1.77	1.12	1823.58	96.45	114.53	1119.26	581.15	628.58	111.35	303.76	141.45	22.77	22.6	27.45	13.6	14.19	10.2	2.86	31.4	17.7	31.66	8.3	50.8	64.52	112.61	11.74	5.3	6.3	61.56	139.77	9.68	2.93	22.85	2.45	0.54	6.15	0.91	0.34	3.35
	#6394	Female	BPA50	156.03	192.26	129.77	60.38	70.61	7.94	103.14	2.15	1.46	1875.36	82.34	105.77	1201.08	616.8	775.83	157.44	131.56	114.85	15.42	16.61	25.28	12.22	19.58	8.13	3.66	37.28	15.89	29.91	6.91	61.29	59.23	100.11	11.66	4.53	5.82	66.06	132.46	7.64	5.06	18.68	2.95	2.39	4.64	0.31	0.73	3.26
	#5444	Female	BPA50	225.42	212.75	139.77	71.84	102.37	9.42	123.16	1.95	1.2	2239.29	59.5	90.62	1522.36	653.96	760.02	231.68	103.5	137.57	32.61	33.28	33.45	4.28	13.64	6.42	2.34	41.17	19.18	26.15	10.92	68.58	81.98	134.14	11.81	3.27	4.98	83.73	126.94	17.72	2.78	18.76	0.37	1.27	5	0.51	0	2.35
	#6054	Female	BPA50	101.98	178.44	136.51	62.12	68.2	10.94	98.05	2.2	1.44	1782.75	40.91	84.8	1200.06	490.93	817.72	158.49	233.51	75.9	5.93	13.25	21.47	4.55	12.12	4.99	2.06	36.1	16.34	22.06	5.94	62.97	66.11	109.59	12.79	2.25	4.66	66	107.6	4.81	3.83	14.44	1.52	1.32	4.4	0	0.16	2.69
	#6074	Female	BPA50	127.59	190.34	133.44	64.62	73.2	9.99	94.92	2.06	1.3	1725.88	45.78	81.12	1223.78	527.98	725.21	178.15	173.19	97.71	12.03	14.49	22.23	6.27	14.51	5.59	2.62	37.28	16.42	26.06	6.8	64.11	68.42	105.35	13.14	2.52	4.46	67.3	119.4	7.55	4.22	15.76	1.01	1.63	4.64	0	0	2.58
	#8444	Female	BPA50	218.11	198	138.9	65.31	78.15	11.71	123.09	2.13	1.57	2238.13	73.24	83.2	1560.36	487.22	657.14	85.23	532.81	176.89	32.37	22.3	28.43	9.43	21.05	7.59	3.62	36.63	14.42	34.42	10.18	63	60.75	98.76	17.14	4.03	4.58	85.82	167.15	17.29	4.73	20.7	1.27	2.25	5.4	0.98	0	2.51
	#8464	Female	BPA50	81.96	153.65	127.48	54.13	57.96	10.09	95.26	2.36	1.64	1732.11	34.98	68.27	1199.62	376.61	741.31	128.28	283.39	62.67	1.84	10.82	19.26	2.18	8.06	4.31	1.03	32.28	14.85	18.46	3.12	57.54	56.57	98.42	12.46	1.92	3.75	65.98	99.18	0.61	4.05	12.73	0.58	1.86	3.54	0	0	2.72
			avg	143.275	193.129	137.125	64.44	76.992	9.25267	103.979	2.13467	1.37133	1890.61	49.5727	87.73	1311.07	549.567	759.072	190.035	174.11	98.796	14.4753	18.9007	24.3247	5.51867	13.2873	5.80933	2.254	38.1093	17.0367	24.5367	7.18333	65.328	68.7167	111.159	11.9367	2.72467	4.824	72.106	115.532	7.97933	3.79	16.298	0.976	1.44133	4.53133	0.238667	0.1	2.70933
			t-test	0.962144	0.928138	0.352052	0.719296	0.953211	0.350919	0.340542	0.144851	0.32928	0.340586	0.962397	0.961176	0.399801	0.804546	0.469976	0.913613	0.447277	0.8893	0.988809	0.733234	0.598227	0.723189	0.745428	0.696477	0.941887	0.719186	0.782548	0.626638	0.874329	0.650603	0.602589	0.832838	0.410421	0.966054	0.959247	0.399914	0.796042	0.722388	0.857899	0.625888	0.737964	0.58575	0.193598	0.555124	0.591603	0.928914
[truncated: 61 more columns]
